# Supplementary material for: Comprehensive genotyping of the USA national maize inbred seed bank
Source: Genome Biol. 2013 Jun 11;14(6):R55. doi: 10.1186/gb-2013-14-6-r55 (PMC3707059; doi:10.1186/gb-2013-14-6-r55)
Supplement: Additional file 1 — Table S1. Details for the 2,815 accessions (accession number, number of samples, number of plants, average identical by state (IBS) value for all the samples, percentage of missing data, breeding program, and pedigree group). [file gb-2013-14-6-r55-S1.XLSX]

## Sheet: Sheet1
Inbred line	Accesion N	N GBS samples	N Plants	Avg. IBS	% missing	Breeding program	Pop structure
42	PI233312	1	1	NA	0.47	Other	sweet corn
66	Ames26770	1	1	NA	0.56	Other	unclassified
90	NSL30903	1	1	NA	0.52	Other	unclassified
176	PI233313	1	1	NA	0.67	Other	sweet corn
207	PI601005	2	2	0.996	0.5	ExPVP	non-stiff stalk
226	PI233314	6	1	0.994	0.32	Other	sweet corn
245	NSL8579	1	1	NA	0.6	Other	sweet corn
277	PI233315	1	1	NA	0.58	Other	sweet corn
469	PI233316	1	1	NA	0.6	Other	sweet corn
592	PI233317	1	1	NA	0.62	Other	sweet corn
740	PI601489	1	1	NA	0.61	ExPVP	unclassified
764	PI601374	1	1	NA	0.59	ExPVP	unclassified
778	PI601375	1	1	NA	0.57	ExPVP	unclassified
779	PI601376	2	2	0.968	0.53	ExPVP	unclassified
787	PI601490	2	2	0.995	0.48	ExPVP	unclassified
789	PI233318	1	1	NA	0.57	Other	sweet corn
790	PI601491	1	1	NA	0.59	ExPVP	unclassified
792	NSL243016	1	1	NA	0.4	Other	unclassified
793	PI601492	1	1	NA	0.56	ExPVP	unclassified
794	PI601377	1	1	NA	0.47	ExPVP	unclassified
807	PI601430	6	1	0.995	0.25	ExPVP	unclassified
829	PI233319	1	1	NA	0.59	Other	sweet corn
883	PI233320	2	2	0.989	0.49	Other	sweet corn
884	PI233323	1	1	NA	0.53	Other	sweet corn
908	PI233321	1	1	NA	0.67	Other	sweet corn
909	PI233322	1	1	NA	0.53	Other	sweet corn
991	PI593460	1	1	NA	0.57	Other	unclassified
1538	PI601658	1	1	NA	0.87	ExPVP	unclassified
2369	PI601559	1	1	NA	0.49	ExPVP	unclassified
4226	NSL30904	4	3	0.998	0.29	Other	unclassified
4722	PI587130	3	2	0.998	0.39	Other	unclassified
5261	NSL15405	1	1	NA	0.6	Other	sweet corn
5707	PI601269	2	2	0.997	0.43	ExPVP	non-stiff stalk
6103	PI601159	1	1	NA	0.42	ExPVP	unclassified
11430	PI601558	1	1	NA	0.59	ExPVP	unclassified
52220	Ames2336	1	1	NA	0.6	Other	unclassified
78004	PI601210	2	2	0.997	0.38	ExPVP	stiff stalk
78010	PI601211	1	1	NA	0.55	ExPVP	unclassified
87014	PI550920	1	1	NA	0.64	Other	tropical
87036	PI550922	1	1	NA	0.56	Other	tropical
88030	PI550919	1	1	NA	0.63	Other	tropical
88069	PI550918	1	1	NA	0.53	Other	tropical
88091	PI550901	1	1	NA	0.46	Other	tropical
88094	PI550917	1	1	NA	0.63	Other	tropical
88098	PI550902	1	1	NA	0.74	Other	tropical
88099	PI550913	1	1	NA	0.77	Other	tropical
89199	PI550903	1	1	NA	0.6	Other	tropical
89207	PI550904	1	1	NA	0.48	Other	tropical
89246	PI550905	1	1	NA	0.73	Other	tropical
89248	PI550906	1	1	NA	0.5	Other	tropical
89258	PI550907	1	1	NA	0.65	Other	tropical
89260	PI550908	1	1	NA	0.54	Other	tropical
89274	PI550900	1	1	NA	0.51	Other	tropical
89291	PI550909	1	1	NA	0.71	Other	tropical
89302	PI550911	1	1	NA	0.54	Other	tropical
89311	PI550916	1	1	NA	0.61	Other	tropical
89365	PI561618	1	1	NA	0.73	Other	tropical
90143	PI561601	1	1	NA	0.51	Other	tropical
90147	PI561602	1	1	NA	0.61	Other	tropical
90156	PI561603	1	1	NA	0.5	Other	tropical
90176	PI561604	1	1	NA	0.54	Other	tropical
90183	PI561605	1	1	NA	0.63	Other	tropical
90188	PI561606	1	1	NA	0.58	Other	tropical
90204	PI561607	1	1	NA	0.58	Other	tropical
90220	PI561609	1	1	NA	0.53	Other	tropical
90263	PI561610	1	1	NA	0.56	Other	tropical
90301	PI561613	1	1	NA	0.7	Other	tropical
90313	PI561614	1	1	NA	0.66	Other	tropical
12E	Ames30935	1	1	NA	0.52	Other	stiff stalk
13B-587-68A	PI358522	1	1	NA	0.57	Other	sweet corn
1416-1	Ames29448	1	1	NA	0.8	Other	unclassified
1497-2	Ames29394	1	1	NA	0.63	Other	unclassified
14H-588-68B	PI358523	1	1	NA	0.6	Other	sweet corn
197A-381-68A	PI358526	1	1	NA	0.7	Other	sweet corn
21-396-68B	PI358535	1	1	NA	0.52	Other	sweet corn
27A-317-68C	PI358525	1	1	NA	0.62	Other	sweet corn
29MIBZ2	PI548830	1	1	NA	0.88	ExPVP	unclassified
2FACC	PI601808	1	1	NA	0.64	ExPVP	stiff stalk
2KM368INBRED	PI267166	1	1	NA	0.59	Other	unclassified
2MA22	PI601560	1	1	NA	0.92	ExPVP	non-stiff stalk
3167B	Ames30934	1	1	NA	0.55	Other	unclassified
33-16	Ames26771	4	3	0.998	0.34	Other	unclassified
38-11	Ames26604	6	5	0.992	0.21	Other	unclassified
38-11RPARENTHB19INB	Ames2523	1	1	NA	0.77	Other	stiff stalk
3IBZ2	PI554616	1	1	NA	0.85	ExPVP	unclassified
442A-431-68D	PI358528	1	1	NA	0.5	Other	sweet corn
4528.INBRED	PI415077	1	1	NA	0.6	Other	unclassified
4533.INBRED	PI415078	1	1	NA	0.67	Other	unclassified
4537.INBRED	PI415079	1	1	NA	0.73	Other	unclassified
4550.INBRED	PI415080	1	1	NA	0.6	Other	unclassified
4554.INBRED	PI415081	1	1	NA	0.66	Other	unclassified
4554INBRED	PI415082	1	1	NA	0.53	Other	unclassified
4562INBRED	PI415083	1	1	NA	0.64	Other	unclassified
4564INBRED	PI415084	1	1	NA	0.56	Other	unclassified
4566INBRED	PI415085	1	1	NA	0.57	Other	unclassified
4578INBRED	PI415086	1	1	NA	0.5	Other	unclassified
4580INBRED	PI415087	1	1	NA	0.52	Other	unclassified
4581INBRED	PI415088	1	1	NA	0.57	Other	unclassified
4655INBRED	PI415089	1	1	NA	0.65	Other	unclassified
4659INBRED	PI415090	1	1	NA	0.6	Other	unclassified
4664INBRED	PI415091	1	1	NA	0.49	Other	unclassified
4676A	PI601300	2	2	0.996	0.56	ExPVP	stiff stalk
4F-182BS11	PI198889	1	1	NA	0.5	Argentina	unclassified
4F-203AM6	PI198890	1	1	NA	0.61	Argentina	unclassified
4F-234BX4	PI198892	1	1	NA	0.53	Argentina	unclassified
4F-240BX16	PI198893	1	1	NA	0.55	Argentina	unclassified
4F-259HQ	PI198894	1	1	NA	0.58	Argentina	unclassified
4F-285TX15	PI198895	1	1	NA	0.66	Argentina	unclassified
4F-300AD3	PI198896	1	1	NA	0.65	Argentina	unclassified
4F-306108	PI198897	1	1	NA	0.52	Argentina	unclassified
4F-342CM4	PI198901	6	1	0.965	0.29	Argentina	unclassified
4F-345CN12	PI198902	1	1	NA	0.51	Argentina	unclassified
4F-350CN2	PI198903	1	1	NA	0.86	Argentina	unclassified
4F-353CN33	PI198904	1	1	NA	0.6	Argentina	unclassified
4F-35BK	PI198888	1	1	NA	0.61	Argentina	unclassified
4F-374GE3	PI198905	1	1	NA	0.62	Argentina	unclassified
4F-403JV15	PI198906	1	1	NA	0.51	Argentina	unclassified
4N506	PI601745	1	1	NA	0.62	ExPVP	stiff stalk
5120B	NSL30905	1	1	NA	0.7	Other	unclassified
58609A632MethBc5S4	PI648424	1	1	NA	0.68	Other	stiff stalk
58610A632MethBc5S4	PI648425	1	1	NA	0.64	Other	stiff stalk
58611InbredA632	PI648423	1	1	NA	0.52	Other	stiff stalk
58612InbredB73	PI648426	1	1	NA	0.71	Other	stiff stalk
58613B73MethBc5S4	PI648427	1	1	NA	0.41	Other	stiff stalk
58614B73MethBc5S4	PI648428	1	1	NA	0.46	Other	unclassified
58615B73MethBc5S4	PI648429	1	1	NA	0.5	Other	stiff stalk
58801InbredMo17	PI648430	1	1	NA	0.7	Other	non-stiff stalk
58802Mo17MethBcS3	PI648431	1	1	NA	0.48	Other	unclassified
58803Mo17MethBcS3	PI648432	1	1	NA	0.65	Other	non-stiff stalk
58804Mo17MethBcS3	PI648433	1	1	NA	0.7	Other	unclassified
676A-348-68B	PI358532	2	2	0.997	0.45	Other	sweet corn
6F629	PI546483	1	1	NA	0.86	ExPVP	unclassified
6M502	PI601561	1	1	NA	0.55	ExPVP	non-stiff stalk
6M502A	PI546484	1	1	NA	0.86	ExPVP	unclassified
78002A	PI601301	1	1	NA	0.66	ExPVP	stiff stalk
78371A	PI601438	1	1	NA	0.48	ExPVP	non-stiff stalk
78551S	PI601562	1	1	NA	0.54	ExPVP	non-stiff stalk
80-2	PI369437	1	1	NA	0.57	Other	unclassified
81-1	NSL8581	1	1	NA	0.55	Other	sweet corn
83IBI3	PI555651	1	1	NA	0.85	ExPVP	non-stiff stalk
87916W	PI601563	2	2	0.993	0.6	ExPVP	stiff stalk
89S4083	Ames12814	1	1	NA	0.69	Other	unclassified
89S4098	Ames12815	1	1	NA	0.58	Other	unclassified
89S4107	Ames12816	1	1	NA	0.86	Other	unclassified
89S4110	Ames12817	2	2	0.997	0.62	Other	unclassified
89S4117	Ames12818	2	2	0.993	0.43	Other	unclassified
89S4125	Ames12819	1	1	NA	0.7	Other	unclassified
89S4127	Ames12820	1	1	NA	0.64	Other	unclassified
89S4145	Ames12821	1	1	NA	0.78	Other	unclassified
89S4154	Ames12822	1	1	NA	0.58	Other	unclassified
89S4157	Ames12823	1	1	NA	0.7	Other	unclassified
89S4190	Ames12824	1	1	NA	0.59	Other	unclassified
A	NSL30861	1	1	NA	0.5	Other	unclassified
A116	Ames23394	1	1	NA	0.6	Minnesota	unclassified
A12	NSL42873	2	2	0.996	0.59	Minnesota	unclassified
A131	A131	1	1	NA	0.63	Other	unclassified
A13-2INBREDPOTCHEFSTROOMPEARL	PI221733	1	1	NA	0.53	South Africa	unclassified
A14INBREDPOTCHEFSTROOMPEARL	PI221734	1	1	NA	0.52	South Africa	unclassified
A14NW	PI406106	1	1	NA	0.49	South Africa	unclassified
A15	Ames23389	1	1	NA	0.5	Minnesota	unclassified
A15-1INBREDPOTCHEFSTROOMPEARL	PI221735	1	1	NA	0.45	South Africa	unclassified
A152	Ames23395	1	1	NA	0.53	Minnesota	unclassified
A155	Ames23396	1	1	NA	0.59	Minnesota	unclassified
A158	Ames23397	1	1	NA	0.59	Minnesota	unclassified
A16-3-2INBREDPOTCHEFSTROOMPEARL	PI221736	1	1	NA	0.49	South Africa	unclassified
A165	NSL42877	1	1	NA	0.52	Minnesota	non-stiff stalk
A166	Ames23398	1	1	NA	0.47	Minnesota	unclassified
A166N	PI406109	1	1	NA	0.64	South Africa	unclassified
A171	NSL42878	1	1	NA	0.54	Minnesota	unclassified
A17-1-1INBREDPOTCHEFSTROOMPEARL	PI221737	2	2	0.998	0.48	South Africa	unclassified
A178N	PI406110	1	1	NA	0.66	South Africa	unclassified
A188	Ames22443	8	7	0.996	0.29	Minnesota	unclassified
A201	Ames23399	1	1	NA	0.77	Minnesota	unclassified
A203	Ames23400	1	1	NA	0.57	Minnesota	unclassified
A204	Ames23401	1	1	NA	0.58	Minnesota	unclassified
A20-4INBREDHICKORYKING	PI221738	1	1	NA	0.52	South Africa	unclassified
A208	Ames23402	1	1	NA	0.54	Minnesota	unclassified
A21-4-1INBREDHICKORYKING	PI221739	1	1	NA	0.57	South Africa	unclassified
A214N	Ames31536	6	5	0.986	0.24	Other	unclassified
A218	Ames23403	1	1	NA	0.58	Minnesota	unclassified
A223	Ames23404	1	1	NA	0.45	Minnesota	unclassified
A22-3-1INBREDHICKORYKING	PI221741	1	1	NA	0.58	South Africa	non-stiff stalk
A238	NSL81595	2	2	0.997	0.62	Minnesota	unclassified
A239	Ames23405	3	2	0.998	0.5	Minnesota	unclassified
A242-2S10INBREDPERUVIAN	PI221804	1	1	NA	0.62	South Africa	unclassified
A243-1-2S10INBREDPERUVIAN	PI221805	1	1	NA	0.47	South Africa	unclassified
A251	Ames23406	1	1	NA	0.55	Minnesota	unclassified
A256-1S10INBREDPERUVIAN	PI221806	1	1	NA	0.81	South Africa	unclassified
A257	Ames23407	1	1	NA	0.49	Minnesota	unclassified
A258	NSL81596	1	1	NA	0.56	Minnesota	unclassified
A260	Ames23408	1	1	NA	0.52	Minnesota	unclassified
A264	Ames23409	1	1	NA	0.56	Minnesota	unclassified
A265	Ames23410	1	1	NA	0.59	Minnesota	unclassified
A266N	PI406113	1	1	NA	0.75	South Africa	unclassified
A272	Ames27063	2	1	0.99	0.63	Other	unclassified
A286	Ames23413	1	1	NA	0.53	Minnesota	unclassified
A288	Ames23414	1	1	NA	0.73	Minnesota	unclassified
A295	Ames23415	1	1	NA	0.53	Minnesota	unclassified
A302-1-2S10INBREDSERVENTINA	PI221811	1	1	NA	0.67	South Africa	unclassified
A305	Ames23417	1	1	NA	0.45	Minnesota	unclassified
A308	Ames23418	1	1	NA	0.72	Minnesota	unclassified
A310	Ames23419	1	1	NA	0.76	Minnesota	unclassified
A312	Ames23420	1	1	NA	0.6	Minnesota	unclassified
A321	Ames23421	1	1	NA	0.58	Minnesota	unclassified
A322	Ames23422	1	1	NA	0.74	Minnesota	unclassified
A325-1S10INBREDHOTNOT	PI221813	1	1	NA	0.66	South Africa	unclassified
A328NW	PI406115	1	1	NA	0.82	Other	unclassified
A334	Ames23423	1	1	NA	0.64	Minnesota	unclassified
A34	Ames23391	1	1	NA	0.63	Minnesota	unclassified
A340	Ames23424	1	1	NA	0.46	Minnesota	unclassified
A344	Ames23425	1	1	NA	0.5	Minnesota	unclassified
A347NW	PI406116	1	1	NA	0.68	South Africa	unclassified
A357	Ames23426	2	2	0.996	0.6	Minnesota	unclassified
A359NW	PI406117	2	2	0.993	0.58	South Africa	unclassified
A374	Ames23427	1	1	NA	0.67	Minnesota	unclassified
A375	Ames23428	2	2	0.987	0.61	Minnesota	unclassified
A385	Ames23429	1	1	NA	0.64	Minnesota	unclassified
A3G-3-1-3	Ames30939	1	1	NA	0.54	Other	stiff stalk
A401	Ames23430	1	1	NA	0.58	Minnesota	unclassified
A407	Ames23431	1	1	NA	0.48	Minnesota	unclassified
A413-3A-1-1S10INBREDROBYN	PI221817	1	1	NA	0.5	South Africa	unclassified
A415-1-3INBRED	PI221773	1	1	NA	0.43	South Africa	unclassified
A422	Ames23433	1	1	NA	0.69	Minnesota	unclassified
A424	Ames23434	1	1	NA	0.49	Minnesota	unclassified
A427	Ames23435	1	1	NA	0.69	Minnesota	unclassified
A436-1INBRED	PI221775	1	1	NA	0.58	South Africa	unclassified
A441-5	Ames27064	3	2	0.998	0.44	South Africa	unclassified
A449	Ames23436	1	1	NA	0.62	Minnesota	unclassified
A450	Ames23437	1	1	NA	0.51	Minnesota	unclassified
A451	Ames23438	1	1	NA	0.69	Minnesota	unclassified
A468-1INBRED	PI221785	1	1	NA	0.51	South Africa	unclassified
A480	Ames23439	1	1	NA	0.57	Minnesota	unclassified
A495	Ames23440	1	1	NA	0.66	Minnesota	unclassified
A497	Ames23441	1	1	NA	0.55	Minnesota	unclassified
A498	Ames23442	1	1	NA	0.58	Minnesota	unclassified
A499	Ames23443	1	1	NA	0.53	Minnesota	unclassified
A500	Ames23444	1	1	NA	0.47	Minnesota	unclassified
A502	Ames23445	1	1	NA	0.42	Minnesota	unclassified
A508	Ames23446	1	1	NA	0.51	Minnesota	unclassified
A509	Ames23447	1	1	NA	0.51	Minnesota	unclassified
A509N	PI406118	2	2	0.991	0.65	South Africa	unclassified
A547	Ames23448	1	1	NA	0.52	Minnesota	unclassified
A548	Ames23449	1	1	NA	0.69	Minnesota	unclassified
A553NOrangeHalo	PI406119	1	1	NA	0.52	South Africa	unclassified
A553NRedhalo	PI406120	1	1	NA	0.66	South Africa	unclassified
A554	PI587138	4	3	0.997	0.37	Minnesota	unclassified
A556	Ames23450	4	3	0.997	0.31	Minnesota	unclassified
A564N	PI406122	1	1	NA	0.75	South Africa	unclassified
A572	Ames23451	1	1	NA	0.63	Minnesota	unclassified
A575	Ames23452	1	1	NA	0.57	Minnesota	unclassified
A579N	PI406123	1	1	NA	0.52	South Africa	unclassified
A57N	PI406107	1	1	NA	0.6	South Africa	unclassified
A588	Ames23455	1	1	NA	0.3	Minnesota	unclassified
A6	Ames27062	3	2	0.998	0.48	Other	unclassified
A617	Ames23456	1	1	NA	0.68	Minnesota	unclassified
A618	Ames23457	1	1	NA	0.57	Minnesota	unclassified
A619	PI587139	3	2	0.996	0.44	Minnesota	non-stiff stalk
A619E	Ames28170	1	1	NA	0.47	Minnesota	non-stiff stalk
A619HT	Ames23458	1	1	NA	0.62	Minnesota	non-stiff stalk
A619Ht1	Ames25219	2	2	0.997	0.55	Minnesota	non-stiff stalk
A619Ht2	Ames25220	1	1	NA	0.58	Minnesota	non-stiff stalk
A619Ht3	Ames25221	1	1	NA	0.52	Minnesota	non-stiff stalk
A622	Ames23459	1	1	NA	0.57	Minnesota	unclassified
A622N	PI406124	1	1	NA	0.53	South Africa	unclassified
A624	Ames23460	1	1	NA	0.61	Minnesota	unclassified
A625	Ames23461	1	1	NA	0.54	Minnesota	unclassified
A627	Ames23463	1	1	NA	0.49	Minnesota	unclassified
A628	Ames23464	1	1	NA	0.52	Minnesota	unclassified
A629	Ames23465	1	1	NA	0.63	Minnesota	unclassified
A630	Ames23466	1	1	NA	0.58	Minnesota	unclassified
A631	Ames23467	1	1	NA	0.62	Minnesota	unclassified
A632	PI587140	3	2	0.994	0.52	Minnesota	stiff stalk
A632.75A1A2C1R1-rB1Pl1	Ames27451	1	1	NA	0.68	Other	stiff stalk
A632+/sh2	Ames26760	1	1	NA	0.49	Wisconsin	stiff stalk
A632HT	Ames23468	2	2	0.993	0.39	Other	unclassified
A632HTN	Ames23469	1	1	NA	0.73	Minnesota	stiff stalk
A632RpRp	Ames23470	1	1	NA	0.47	Minnesota	stiff stalk
A632sh2/sh2	Ames26761	1	1	NA	0.66	Wisconsin	stiff stalk
A632su/su	Ames26762	1	1	NA	0.52	Wisconsin	stiff stalk
A633	Ames23471	1	1	NA	0.46	Minnesota	stiff stalk
A634	Ames19308	3	2	0.998	0.39	Minnesota	stiff stalk
A635	Ames19309	4	3	0.993	0.39	Minnesota	stiff stalk
A635RpRp	Ames23473	1	1	NA	0.65	Minnesota	stiff stalk
A636	Ames23474	1	1	NA	0.5	Minnesota	unclassified
A637	Ames23475	1	1	NA	0.53	Minnesota	unclassified
A638	Ames23476	1	1	NA	0.56	Minnesota	unclassified
A639	Ames19310	1	1	NA	0.69	Minnesota	unclassified
A640	Ames23477	1	1	NA	0.5	Minnesota	unclassified
A641	Ames19311	9	3	0.92	0.18	Minnesota	stiff stalk
A641N	PI406125	1	1	NA	0.67	South Africa	stiff stalk
A643	Ames23478	1	1	NA	0.58	Minnesota	unclassified
A644	Ames23479	1	1	NA	0.59	Minnesota	unclassified
A645	Ames23480	1	1	NA	0.63	Minnesota	unclassified
A646	Ames23481	1	1	NA	0.74	Minnesota	unclassified
A648	NSL81597	1	1	NA	0.49	Minnesota	unclassified
A649	Ames23482	2	1	0.997	0.48	Minnesota	unclassified
A650	Ames23483	1	1	NA	0.55	Minnesota	unclassified
A651	Ames23484	1	1	NA	0.59	Minnesota	unclassified
A652	Ames23485	1	1	NA	0.51	Minnesota	stiff stalk
A653	Ames23486	1	1	NA	0.52	Minnesota	unclassified
A654	PI587141	6	5	0.99	0.23	Minnesota	unclassified
A655	Ames23487	1	1	NA	0.88	Minnesota	unclassified
A656	Ames23488	1	1	NA	0.65	Minnesota	unclassified
A657	NSL81598	1	1	NA	0.53	Minnesota	stiff stalk
A659	NSL81599	3	2	0.998	0.38	Minnesota	unclassified
A660	NSL81600	2	2	0.997	0.52	Minnesota	unclassified
A661	PI607521	6	5	0.99	0.26	Minnesota	unclassified
A661N	PI406126	1	1	NA	0.44	South Africa	unclassified
A662	PI607522	2	2	0.997	0.42	Minnesota	unclassified
A663	PI607523	1	1	NA	0.58	Minnesota	unclassified
A664	PI607524	1	1	NA	0.59	Minnesota	unclassified
A664N	PI406127	1	1	NA	0.62	South Africa	unclassified
A665	PI607525	1	1	NA	0.66	Minnesota	stiff stalk
A666	Ames23490	1	1	NA	0.47	Minnesota	unclassified
A667	Ames23491	1	1	NA	0.6	Minnesota	stiff stalk
A668	Ames23492	1	1	NA	0.61	Minnesota	unclassified
A669	Ames23493	1	1	NA	0.47	Minnesota	unclassified
A670	Ames23494	1	1	NA	0.68	Minnesota	stiff stalk
A671	Ames23495	1	1	NA	0.48	Minnesota	unclassified
A672	Ames23496	2	2	0.998	0.56	Minnesota	unclassified
A673	Ames23497	1	1	NA	0.54	Minnesota	unclassified
A674	Ames23498	1	1	NA	0.67	Minnesota	unclassified
A675	Ames23499	1	1	NA	0.49	Minnesota	unclassified
A676	Ames23500	1	1	NA	0.68	Minnesota	unclassified
A677	Ames23501	1	1	NA	0.66	Minnesota	unclassified
A678	Ames23502	1	1	NA	0.51	Minnesota	unclassified
A679	PI587142	3	2	0.995	0.39	Minnesota	unclassified
A680	Ames23503	4	3	0.997	0.31	Minnesota	stiff stalk
A681	Ames23504	1	1	NA	0.61	Minnesota	stiff stalk
A682	PI587143	3	2	0.99	0.5	Minnesota	non-stiff stalk
A683	Ames23505	1	1	NA	0.57	Minnesota	unclassified
A684su	PI567792	1	1	NA	0.53	Minnesota	sweet corn
A685su	PI567793	1	1	NA	0.7	Minnesota	sweet corn
A686su	PI567794	1	1	NA	0.63	Minnesota	sweet corn
A691N	PI406128	1	1	NA	0.51	South Africa	unclassified
A7	NSL42872	1	1	NA	0.47	Minnesota	non-stiff stalk
A71	NSL42875	1	1	NA	0.48	Minnesota	unclassified
A73	Ames22439	2	2	0.968	0.56	Minnesota	unclassified
A759NW	PI406129	1	1	NA	0.62	South Africa	unclassified
A797NW	PI406130	2	2	0.993	0.36	South Africa	unclassified
A90	Ames23392	1	1	NA	0.59	Minnesota	unclassified
A96	Ames23393	1	1	NA	0.57	Minnesota	unclassified
A98NW	PI406108	1	1	NA	0.4	South Africa	unclassified
Ab18	Ab18	1	1	NA	0.89	Other	unclassified
Ab24E	NSL247287	2	2	0.998	0.64	Other	unclassified
Ab26	Ames10244	1	1	NA	0.56	Other	unclassified
AB26A	Ab26A	1	1	NA	0.86	Other	unclassified
Ab28A	Ames18999	4	3	0.997	0.3	Other	unclassified
Ab608A	Ab608A	2	2	0.979	0.53	Other	unclassified
Ab610	PI542938	2	2	0.998	0.56	Other	unclassified
ABPl2	Ames22792	1	1	NA	0.56	Other	unclassified
ABPl3	Ames10287	1	1	NA	0.57	Other	unclassified
ABPl4	Ames22793	1	1	NA	0.53	Other	unclassified
ABPl5	Ames22794	1	1	NA	0.5	Other	unclassified
AD104DS	Ames28974	1	1	NA	0.52	Other	popcorn
AD11DS	Ames28990	2	2	0.996	0.55	Other	popcorn
AD123DS	Ames28972	1	1	NA	0.5	Other	popcorn
AD139DS	Ames28971	2	2	0.991	0.7	Other	popcorn
AD139DS-2	Ames28976	1	1	NA	0.63	Other	unclassified
AD147	Ames28975	2	2	0.996	0.6	Other	popcorn
AD147DS	Ames28970	2	2	0.992	0.74	Other	popcorn
AD157DS	Ames28981	1	1	NA	0.53	Other	popcorn
AD175	Ames28973	2	2	0.997	0.61	Other	popcorn
AD187-1	Ames28982	1	1	NA	0.56	Other	popcorn
AD187-2	Ames28983	2	2	0.969	0.51	Other	unclassified
AD188L	Ames28985	1	1	NA	0.59	Other	popcorn
AD188LDS	Ames28994	2	2	0.982	0.48	Other	popcorn
AD221	Ames28995	1	1	NA	0.63	Other	popcorn
AD230DS	Ames28979	1	1	NA	0.6	Other	popcorn
AD233	Ames28987	1	1	NA	0.48	Other	popcorn
AD238DS	Ames28978	2	2	0.997	0.51	Other	popcorn
AD26DS	Ames28988	1	1	NA	0.69	Other	popcorn
AD284	Ames28984	2	2	0.998	0.68	Other	popcorn
AD316DS	Ames28977	1	1	NA	0.63	Other	popcorn
AD330	Ames28991	1	1	NA	0.52	Other	popcorn
AD347DS-1	Ames28996	1	1	NA	0.58	Other	popcorn
AD347DS-2	Ames28997	2	2	0.996	0.65	Other	unclassified
AD352	Ames28980	1	1	NA	0.73	Other	popcorn
AD363-1	Ames28992	1	1	NA	0.53	Other	popcorn
AD363-2	Ames28993	1	1	NA	0.64	Other	unclassified
AD370	Ames29030	1	1	NA	0.47	Other	popcorn
AD402DS	Ames28986	1	1	NA	0.6	Other	popcorn
AD440DS-1	Ames28999	1	1	NA	0.68	Other	popcorn
AD440DS-2	Ames29000	2	2	0.998	0.55	Other	unclassified
AD448DS	Ames28998	1	1	NA	0.68	Other	popcorn
ADH10	Ames28989	1	1	NA	0.49	Other	popcorn
ADSA1	Ames29001	1	1	NA	0.47	Other	popcorn
ADSA10	Ames29010	2	2	0.994	0.54	Other	popcorn
ADSA11	Ames29011	1	1	NA	0.54	Other	popcorn
ADSA12	Ames29012	1	1	NA	0.7	Other	popcorn
ADSA13	Ames29013	1	1	NA	0.48	Other	popcorn
ADSA14	Ames29014	1	1	NA	0.53	Other	popcorn
ADSA15	Ames29015	1	1	NA	0.52	Other	popcorn
ADSA16	Ames29016	1	1	NA	0.62	Other	popcorn
ADSA17	Ames29017	1	1	NA	0.5	Other	popcorn
ADSA18	Ames29018	1	1	NA	0.65	Other	popcorn
ADSA19	Ames29019	1	1	NA	0.46	Other	popcorn
ADSA2	Ames29002	1	1	NA	0.53	Other	popcorn
ADSA20	Ames29020	2	2	0.994	0.43	Other	popcorn
ADSA21	Ames29021	1	1	NA	0.53	Other	popcorn
ADSA3	Ames29003	1	1	NA	0.54	Other	popcorn
ADSA4	Ames29004	1	1	NA	0.5	Other	unclassified
ADSA5	Ames29005	1	1	NA	0.64	Other	popcorn
ADSA6	Ames29006	1	1	NA	0.51	Other	popcorn
ADSA7	Ames29007	1	1	NA	0.6	Other	popcorn
ADSA8	Ames29008	1	1	NA	0.59	Other	popcorn
ADSA9	Ames29009	2	2	0.99	0.55	Other	popcorn
ADSg1501	Ames29022	1	1	NA	0.61	Other	popcorn
ADSg1501-1	Ames29023	1	1	NA	0.57	Other	unclassified
ADSg1501-2	Ames29024	2	2	0.997	0.61	Other	unclassified
ADSg1501-3	Ames29025	1	1	NA	0.5	Other	unclassified
ADSg1501-4	Ames29026	2	2	0.997	0.5	Other	unclassified
ADSg1501-5	Ames29027	1	1	NA	0.7	Other	unclassified
ADSg1501-6	Ames29028	1	1	NA	0.56	Other	unclassified
AH83	Ames30940	1	1	NA	0.57	Other	unclassified
AR200	PI564716	1	1	NA	0.51	Other	unclassified
AR202	PI561515	1	1	NA	0.73	Other	unclassified
AR204	PI561516	1	1	NA	0.71	Other	unclassified
AR206	PI561517	1	1	NA	0.61	Other	unclassified
AR208	PI561518	1	1	NA	0.72	Other	unclassified
AR214	PI564717	1	1	NA	0.62	Other	unclassified
AR224	PI561520	1	1	NA	0.66	Other	unclassified
AR226	PI561521	1	1	NA	0.64	Other	unclassified
AR228	PI561522	1	1	NA	0.45	Other	unclassified
AR234	PI561523	1	1	NA	0.57	Other	unclassified
AR242	PI561525	1	1	NA	0.61	Other	unclassified
AR250	PI561526	1	1	NA	0.55	Other	unclassified
AR254	PI561527	1	1	NA	0.54	Other	unclassified
AR258	PI561528	1	1	NA	0.57	Other	unclassified
AR266	PI561529	1	1	NA	0.64	Other	unclassified
AR270	PI561531	1	1	NA	0.82	Other	unclassified
AR272	PI561532	1	1	NA	0.59	Other	unclassified
AR276	PI561533	1	1	NA	0.58	Other	unclassified
AR280	PI561534	1	1	NA	0.58	Other	unclassified
AR296	PI561535	1	1	NA	0.6	Other	unclassified
AR400	PI561537	1	1	NA	0.56	Other	unclassified
AusTRCF305795	NSL437871	1	1	NA	0.68	Australia	unclassified
AusTRCF305801	NSL437877	1	1	NA	0.49	Australia	unclassified
AusTRCF305802	NSL437878	1	1	NA	0.63	Australia	unclassified
AusTRCF305803	NSL437879	1	1	NA	0.53	Australia	unclassified
AusTRCF305806	NSL437882	1	1	NA	0.56	Australia	unclassified
AusTRCF305808	NSL437884	1	1	NA	0.82	Australia	unclassified
AusTRCF305816	NSL437890	1	1	NA	0.65	Australia	unclassified
AusTRCF305817	NSL437891	1	1	NA	0.67	Australia	unclassified
AusTRCF305819	NSL437893	1	1	NA	0.47	Australia	unclassified
AusTRCF305821	NSL437895	1	1	NA	0.62	Australia	unclassified
AusTRCF305822	NSL437896	1	1	NA	0.66	Australia	unclassified
AusTRCF305823	NSL437897	1	1	NA	0.57	Australia	unclassified
AusTRCF305825	NSL437899	6	1	0.993	0.3	Australia	unclassified
AusTRCF305829	NSL437903	1	1	NA	0.69	Australia	unclassified
AusTRCF305831	NSL437905	1	1	NA	0.51	Australia	unclassified
AusTRCF305833	NSL437907	1	1	NA	0.65	Australia	unclassified
AusTRCF305834	NSL437908	1	1	NA	0.65	Australia	unclassified
AusTRCF305835	NSL437909	1	1	NA	0.43	Australia	unclassified
AusTRCF305836	NSL437910	1	1	NA	0.55	Australia	unclassified
AusTRCF305839	NSL437913	1	1	NA	0.47	Australia	unclassified
AusTRCF305840	NSL437914	1	1	NA	0.51	Australia	unclassified
AusTRCF305841	NSL437915	1	1	NA	0.59	Australia	unclassified
AusTRCF305846	NSL437920	1	1	NA	0.6	Australia	unclassified
AusTRCF305849	NSL437923	1	1	NA	0.57	Australia	unclassified
AusTRCF306065	NSL437925	1	1	NA	0.59	Australia	unclassified
AusTRCF306068	NSL437928	1	1	NA	0.65	Australia	unclassified
AusTRCF306234	NSL437929	1	1	NA	0.55	Australia	unclassified
AusTRCF306235	NSL437930	1	1	NA	0.55	Australia	unclassified
AusTRCF306236	NSL437931	1	1	NA	0.55	Australia	unclassified
AusTRCF306237	NSL437932	1	1	NA	0.49	Australia	unclassified
AusTRCF306238	NSL437933	1	1	NA	0.56	Australia	unclassified
AusTRCF306239	NSL437934	1	1	NA	0.52	Australia	unclassified
AusTRCF306240	NSL437935	1	1	NA	0.45	Australia	unclassified
AusTRCF306241	NSL437936	1	1	NA	0.6	Australia	unclassified
AusTRCF306242	NSL437937	1	1	NA	0.63	Australia	unclassified
AusTRCF306244	NSL437939	1	1	NA	0.45	Australia	unclassified
AusTRCF306245	NSL437940	1	1	NA	0.5	Australia	unclassified
AusTRCF306254	NSL437943	1	1	NA	0.48	Australia	unclassified
AusTRCF306256	NSL437945	1	1	NA	0.61	Australia	unclassified
AusTRCF306257	NSL437946	1	1	NA	0.61	Australia	unclassified
AusTRCF306258	NSL437947	1	1	NA	0.48	Australia	unclassified
AusTRCF306259	NSL437948	1	1	NA	0.58	Australia	unclassified
AusTRCF306261	NSL437950	1	1	NA	0.57	Australia	unclassified
AusTRCF306264	NSL437952	1	1	NA	0.51	Australia	unclassified
AusTRCF306269	NSL437956	1	1	NA	0.52	Australia	unclassified
AusTRCF306273	NSL437959	1	1	NA	0.51	Australia	unclassified
AusTRCF306274	NSL437960	1	1	NA	0.47	Australia	unclassified
AusTRCF306276	NSL437962	1	1	NA	0.62	Australia	unclassified
AusTRCF306278	NSL437964	1	1	NA	0.67	Australia	unclassified
AusTRCF306280	NSL437966	1	1	NA	0.48	Australia	unclassified
AusTRCF306281	NSL437967	1	1	NA	0.52	Australia	unclassified
AusTRCF306282	NSL437968	1	1	NA	0.63	Australia	unclassified
AusTRCF306285	NSL437971	1	1	NA	0.59	Australia	unclassified
AusTRCF306286	NSL437972	1	1	NA	0.58	Australia	unclassified
AusTRCF306287	NSL437973	1	1	NA	0.52	Australia	unclassified
AusTRCF306290	NSL437976	1	1	NA	0.61	Australia	unclassified
AusTRCF306293	NSL437979	1	1	NA	0.62	Australia	unclassified
AusTRCF306294	NSL437980	1	1	NA	0.77	Australia	unclassified
AusTRCF306295	NSL437981	1	1	NA	0.46	Australia	unclassified
AusTRCF306296	NSL437982	1	1	NA	0.63	Australia	unclassified
AusTRCF306297	NSL437983	1	1	NA	0.55	Australia	unclassified
AusTRCF306301	NSL437987	1	1	NA	0.57	Australia	unclassified
AusTRCF306302	NSL437988	1	1	NA	0.42	Australia	unclassified
AusTRCF306303	NSL437989	1	1	NA	0.51	Australia	unclassified
AusTRCF306304	NSL437990	1	1	NA	0.49	Australia	unclassified
AusTRCF306306	NSL437992	1	1	NA	0.65	Australia	unclassified
AusTRCF306307	NSL437993	1	1	NA	0.52	Australia	unclassified
AusTRCF306308	NSL437994	1	1	NA	0.43	Australia	unclassified
AusTRCF306309	NSL437995	1	1	NA	0.45	Australia	unclassified
AusTRCF306310	NSL437996	1	1	NA	0.58	Australia	unclassified
AusTRCF306312	NSL437998	1	1	NA	0.51	Australia	unclassified
AusTRCF306316	NSL438002	1	1	NA	0.57	Australia	unclassified
AusTRCF306319	NSL438005	1	1	NA	0.52	Australia	unclassified
AusTRCF306321	NSL438007	1	1	NA	0.69	Australia	unclassified
AusTRCF306322	NSL438008	1	1	NA	0.47	Australia	unclassified
AusTRCF306323	NSL438009	1	1	NA	0.57	Australia	unclassified
AusTRCF306324	NSL438010	1	1	NA	0.41	Australia	unclassified
AusTRCF306327	NSL438013	1	1	NA	0.47	Australia	unclassified
AusTRCF306333	NSL438019	1	1	NA	0.43	Australia	unclassified
AusTRCF306335	NSL438021	1	1	NA	0.58	Australia	unclassified
AusTRCF306336	NSL438022	1	1	NA	0.53	Australia	unclassified
AusTRCF306337	NSL438023	1	1	NA	0.63	Australia	unclassified
AusTRCF306343	NSL438029	1	1	NA	0.53	Australia	unclassified
AusTRCF306344	NSL438030	1	1	NA	0.51	Australia	unclassified
AusTRCF306345	NSL438031	1	1	NA	0.68	Australia	unclassified
AusTRCF306346	NSL438032	1	1	NA	0.62	Australia	unclassified
AusTRCF306347	NSL438033	1	1	NA	0.41	Australia	unclassified
AusTRCF306348	NSL438034	1	1	NA	0.54	Australia	unclassified
AusTRCF306350	NSL438036	1	1	NA	0.58	Australia	unclassified
AusTRCF306351	NSL438037	1	1	NA	0.73	Australia	unclassified
AusTRCF306352	NSL438038	1	1	NA	0.57	Australia	unclassified
AusTRCF306353	NSL438039	1	1	NA	0.64	Australia	unclassified
AusTRCF306354	NSL438040	1	1	NA	0.55	Australia	unclassified
AusTRCF306355	NSL438041	1	1	NA	0.68	Australia	unclassified
AusTRCF306356	NSL438042	1	1	NA	0.38	Australia	unclassified
AusTRCF306357	NSL438043	1	1	NA	0.52	Australia	unclassified
B06	NSL65862	1	1	NA	0.86	Other	unclassified
B10	NSL65865	4	3	0.989	0.34	Iowa	unclassified
B100	PI584529	1	1	NA	0.6	Iowa	non-stiff stalk
B101	PI564852	1	1	NA	0.62	Iowa	unclassified
B102	PI594045	1	1	NA	0.5	Iowa	non-stiff stalk
B103	PI594046	8	2	0.992	0.3	Iowa	non-stiff stalk
B104	PI594047	3	2	0.997	0.33	Iowa	stiff stalk
B105	PI594048	3	2	0.98	0.41	Iowa	stiff stalk
B106	PI594049	1	1	NA	0.54	Iowa	non-stiff stalk
B107	PI597925	1	1	NA	0.64	Iowa	non-stiff stalk
B108	PI597926	1	1	NA	0.77	Iowa	non-stiff stalk
B109	PI597927	5	4	0.997	0.18	Iowa	stiff stalk
B110	PI607381	1	1	NA	0.64	Iowa	unclassified
B111	PI607382	1	1	NA	0.46	Iowa	stiff stalk
B113	PI607383	1	1	NA	0.41	Iowa	unclassified
B114	PI607384	1	1	NA	0.59	Iowa	non-stiff stalk
B115	PI615190	4	3	0.997	0.33	Iowa	unclassified
B116	PI632746	1	1	NA	0.43	Iowa	non-stiff stalk
B117	PI634211	1	1	NA	0.53	Iowa	non-stiff stalk
B118	PI634212	1	1	NA	0.53	Iowa	non-stiff stalk
B119	PI634213	1	1	NA	0.47	Iowa	stiff stalk
B120	PI634214	1	1	NA	0.58	Iowa	non-stiff stalk
B121	PI634215	1	1	NA	0.62	Iowa	stiff stalk
B14	NSL65866	2	2	0.998	0.44	Iowa	stiff stalk
B14A	PI550461	4	3	0.998	0.25	Iowa	stiff stalk
B-15DENTSTERILE	PI340841	1	1	NA	0.66	Iowa	unclassified
B164	Ames27066	3	2	0.998	0.4	Other	stiff stalk
B-16INBR.FR.SUPERGOLD	PI340847	1	1	NA	0.71	Iowa	popcorn
B-17INBR.FR.SUPERGOLD	PI340850	1	1	NA	0.48	Iowa	popcorn
B-18INBR.FR.SUPERGOLD	PI340855	1	1	NA	0.51	Iowa	popcorn
B2	Ames26769	4	3	0.992	0.29	Iowa	unclassified
B21	NSL65868	1	1	NA	0.64	Iowa	unclassified
B-22INBR.FR.SUPERGOLD	PI340857	1	1	NA	0.45	Iowa	popcorn
B-28	PI340860	1	1	NA	0.66	Iowa	unclassified
B37	PI550467	3	2	0.997	0.35	Iowa	stiff stalk
B37T	Ames19282	2	2	0.994	0.82	Iowa	stiff stalk
B37TRf	Ames19283	1	1	NA	0.71	Iowa	stiff stalk
B38	NSL65869	1	1	NA	0.85	Other	unclassified
B41	NSL30046	1	1	NA	0.55	Other	unclassified
B42	PI603939	1	1	NA	0.43	Iowa	non-stiff stalk
B45	PI550468	1	1	NA	0.56	Iowa	unclassified
B-4541	PI340838	1	1	NA	0.48	Iowa	unclassified
B46	PI550469	4	3	0.998	0.29	Iowa	unclassified
B47	PI601009	6	1	0.998	0.32	ExPVP	stiff stalk
B49	PI550443	1	1	NA	0.63	Iowa	unclassified
B52	PI550454	3	2	0.997	0.44	Iowa	unclassified
B54	PI550470	2	2	0.998	0.57	Iowa	unclassified
B55	PI608764	1	1	NA	0.49	Iowa	unclassified
B56	PI550471	1	1	NA	0.48	Iowa	unclassified
B57	PI550472	4	3	0.998	0.31	Iowa	non-stiff stalk
B59	PI550462	2	2	0.998	0.43	Iowa	stiff stalk
B64	PI550440	3	2	0.998	0.37	Iowa	unclassified
B65	PI550463	1	1	NA	0.71	Iowa	stiff stalk
B66	PI550464	2	2	0.998	0.59	Iowa	non-stiff stalk
B67	PI550455	1	1	NA	0.52	Iowa	stiff stalk
B68	PI550465	3	2	0.998	0.34	Iowa	stiff stalk
B69	PI550456	1	1	NA	0.88	Other	unclassified
B7	NSL65863	1	1	NA	0.6	Iowa	unclassified
B70	PI550466	1	1	NA	0.51	Iowa	non-stiff stalk
B73	PI550473	38	32	0.998	0.04	Iowa	stiff stalk
B73HT	Ames8397	1	1	NA	0.56	Iowa	stiff stalk
B73Htrhm	Ames27065	3	2	0.999	0.33	Other	stiff stalk
B75	PI608774	3	2	0.998	0.4	Iowa	non-stiff stalk
B76	PI550483	3	2	0.998	0.42	Iowa	stiff stalk
B77	PI608765	3	2	0.998	0.43	Iowa	unclassified
B79	PI608766	3	2	0.995	0.38	Iowa	unclassified
B8	NSL65864	1	1	NA	0.65	Iowa	unclassified
B84	PI608767	3	2	0.999	0.35	Iowa	unclassified
B84+/su	Ames26763	1	1	NA	0.55	Wisconsin	stiff stalk
B85	PI608777	1	1	NA	0.65	Iowa	unclassified
B86	PI608778	1	1	NA	0.67	Iowa	unclassified
B87	PI608768	2	2	0.996	0.44	Iowa	unclassified
B88	PI550556	1	1	NA	0.57	Iowa	unclassified
B89	PI509542	1	1	NA	0.43	Iowa	stiff stalk
B90	PI527699	1	1	NA	0.55	Iowa	non-stiff stalk
B91	PI527700	1	1	NA	0.71	Iowa	non-stiff stalk
B92	PI539870	1	1	NA	0.59	Iowa	non-stiff stalk
B93	PI539871	6	1	0.998	0.33	Iowa	non-stiff stalk
B94	PI539872	1	1	NA	0.61	Iowa	stiff stalk
B95	PI561565	1	1	NA	0.52	Iowa	non-stiff stalk
B96	PI270297	1	1	NA	0.59	Argentina	unclassified
B97	PI564682	8	2	0.997	0.24	Iowa	non-stiff stalk
B98	PI564683	1	1	NA	0.5	Iowa	unclassified
B99	PI584528	1	1	NA	0.64	Iowa	non-stiff stalk
BAIIIIb-6	BAIIIIb-6	1	1	NA	0.6	Other	unclassified
BAIIIId-2	BAIIIId-2	1	1	NA	0.55	Other	unclassified
BAITOUSHUANGIN.JI095	PI405711	1	1	NA	0.59	China	unclassified
BCC03	PI544065	1	1	NA	0.83	ExPVP	unclassified
Bei10=North10	Ames2332	1	1	NA	0.62	China	unclassified
BO385Y	PI591014	1	1	NA	0.83	South Africa	unclassified
BO394Y	PI591015	1	1	NA	0.8	South Africa	unclassified
BO46W	PI591022	1	1	NA	0.89	South Africa	unclassified
BO9	PI601007	1	1	NA	0.33	Other	unclassified
BR-1-1	PI340835	1	1	NA	0.89	Other	popcorn
BR-15DENTSTERILE	PI340845	1	1	NA	0.85	Other	popcorn
BR-17INBR.FR.SUPERGOLD	PI340851	1	1	NA	0.67	Other	popcorn
BR-22	PI340858	1	1	NA	0.63	Other	unclassified
BR-28INBR.FR.YEL.PEARL	PI340861	6	1	0.949	0.31	Other	unclassified
B-WHO-201	PI340839	1	1	NA	0.71	Other	unclassified
C102	NSL22983	1	1	NA	0.52	Other	non-stiff stalk
C103	Ames19284	4	3	0.987	0.34	Other	non-stiff stalk
C103T	Ames19285	1	1	NA	0.67	Other	unclassified
C12-1	Ames22015	2	2	0.998	0.54	Other	sweet corn
C123	Ames19313	4	3	0.993	0.29	Other	non-stiff stalk
C13	PI587126	1	1	NA	0.64	Other	sweet corn
C14	NSL42874	1	1	NA	0.48	Other	unclassified
C15	Ames22016	1	1	NA	0.62	Other	sweet corn
C18	Ames22017	1	1	NA	0.63	Other	sweet corn
C22	Ames22018	1	1	NA	0.53	Other	sweet corn
C27	Ames22019	1	1	NA	0.49	Other	sweet corn
C3	Ames26812	1	1	NA	0.63	Other	sweet corn
C30	Ames26815	1	1	NA	0.86	Other	sweet corn
C31	Ames22020	1	1	NA	0.63	Other	sweet corn
C38	Ames22021	1	1	NA	0.46	Other	sweet corn
C40	Ames22022	1	1	NA	0.54	Other	sweet corn
C410-1F11INBREDHOTNOTCROSSES	PI221820	1	1	NA	0.54	South Africa	unclassified
C42	Ames23507	1	1	NA	0.56	Other	sweet corn
C49	Ames28290	1	1	NA	0.65	Other	unclassified
C49A	Ames27067	3	2	0.998	0.46	Other	unclassified
C5	Ames26813	1	1	NA	0.74	Other	sweet corn
C5Ark1956	Ames22011	1	1	NA	0.62	Other	sweet corn
C68	Ames22023	1	1	NA	0.66	Other	sweet corn
C7	Ames22012	1	1	NA	0.42	Other	sweet corn
C70	PI550923	1	1	NA	0.52	Other	tropical
C7e	Ames22013	1	1	NA	0.54	Other	sweet corn
C8pseudo	Ames22014	1	1	NA	0.53	Other	sweet corn
C90	Ames22024	1	1	NA	0.61	Other	sweet corn
CA-15-1DENTSTERILE	PI340842	1	1	NA	0.54	Other	unclassified
CA-15-2DENTSTERILE	PI340843	1	1	NA	0.59	Other	unclassified
CA-4	PI340836	1	1	NA	0.53	Other	unclassified
CA-53INBR.FR.YELPEARL	PI340865	1	1	NA	0.73	Other	popcorn
CG10	Ames24585	1	1	NA	0.65	Ontario	unclassified
CH157	Ames22441	1	1	NA	0.65	Ontario	unclassified
CH701-30	Ames27069	3	2	0.998	0.46	Ontario	unclassified
CH705-8	Ames27017	1	1	NA	0.68	Ontario	unclassified
CH711-10	Ames27018	1	1	NA	0.61	Ontario	unclassified
CH732-12	Ames27019	1	1	NA	0.48	Ontario	unclassified
CH741-6	Ames27020	1	1	NA	0.59	Ontario	unclassified
CH753-4	Ames27021	1	1	NA	0.45	Ontario	unclassified
CH9	Ames27068	3	2	0.997	0.36	Ontario	unclassified
CHAN11INBRED	PI405705	6	1	0.991	0.3	China	unclassified
CHI-41	PI391660	2	2	0.936	0.37	China	unclassified
CHI-503	PI391667	1	1	NA	0.61	China	unclassified
CHI-69INB.	PI405706	1	1	NA	0.58	China	unclassified
Chi-tan120	PI427111	1	1	NA	0.6	China	unclassified
CI1	Ames26114	1	1	NA	0.69	Other	unclassified
CI11B	Ames26118	1	1	NA	0.51	Other	unclassified
CI12	Ames28949	1	1	NA	0.42	Other	unclassified
CI127	CIze127	1	1	NA	0.69	Other	unclassified
CI187-2	Ames26138	5	4	0.914	0.2	Other	stiff stalk
CI19	Ames26119	1	1	NA	0.63	Other	unclassified
CI2	Ames26115	1	1	NA	0.63	Other	unclassified
CI20	Ames26120	1	1	NA	0.61	Other	unclassified
CI21E	CIze21	3	2	0.996	0.44	Other	unclassified
CI23	CIze23	1	1	NA	0.64	Other	unclassified
CI24	Ames28950	1	1	NA	0.54	Other	unclassified
CI27	CIze27	1	1	NA	0.61	Other	unclassified
CI28	Ames26121	1	1	NA	0.57	Other	unclassified
CI28A	CIze28	6	5	0.979	0.31	Other	unclassified
CI28B	Ames26122	1	1	NA	0.51	Other	unclassified
CI28C	Ames26123	1	1	NA	0.78	Other	unclassified
CI29B	CIze29	1	1	NA	0.72	Other	unclassified
CI3	CIze3	1	1	NA	0.7	Other	unclassified
CI30	Ames26124	1	1	NA	0.61	Other	unclassified
CI31	Ames26125	1	1	NA	0.49	Other	unclassified
CI317B	CIze317	1	1	NA	0.67	Other	unclassified
CI31A	Ames21512	3	2	0.997	0.28	Other	unclassified
CI32	Ames26126	1	1	NA	0.57	Other	unclassified
CI34	Ames26127	1	1	NA	0.59	Other	unclassified
CI38B	CIze38	1	1	NA	0.49	Other	unclassified
CI3A	Ames26116	4	3	0.996	0.36	Other	unclassified
CI40A	CIze40	1	1	NA	0.7	Other	unclassified
CI40H	Ames26128	1	1	NA	0.7	Other	unclassified
CI41	Ames26129	1	1	NA	0.68	Other	unclassified
CI42A	CIze42	1	1	NA	0.56	Other	unclassified
CI42B	Ames28951	1	1	NA	0.47	Other	unclassified
CI43	Ames28952	1	1	NA	0.61	Other	unclassified
CI45	CIze45	1	1	NA	0.44	Other	unclassified
CI46	Ames26130	1	1	NA	0.55	Other	unclassified
CI49A	CIze49	1	1	NA	0.53	Other	unclassified
CI4A	Ames28948	1	1	NA	0.53	Other	unclassified
CI540	Ames26028	1	1	NA	0.67	Other	unclassified
CI64	Ames19314	4	3	0.996	0.33	Other	unclassified
CI66	PI587148	4	3	0.998	0.32	Other	unclassified
CI7	CIze7	4	3	0.973	0.37	Other	unclassified
CI70	Ames26131	1	1	NA	0.68	Other	unclassified
CI72	Ames26132	1	1	NA	0.48	Other	unclassified
CI74	Ames26133	1	1	NA	0.62	Other	unclassified
CI75	Ames26134	1	1	NA	0.48	Other	unclassified
CI7A	Ames26117	1	1	NA	0.67	Other	unclassified
CI7Goodman-Buckler	Ames28367	1	1	NA	0.55	Other	unclassified
CI81B	CIze81	1	1	NA	0.63	Other	unclassified
CI82A	CIze82	1	1	NA	0.49	Other	unclassified
CI82B	Ames26135	2	2	0.997	0.53	Other	unclassified
CI83A	CIze83	1	1	NA	0.63	Other	unclassified
CI84B	Ames26136	1	1	NA	0.64	Other	unclassified
CI85B	CIze85	1	1	NA	0.66	Other	unclassified
CI86B	CIze86	1	1	NA	0.59	Other	unclassified
CI88A	CIze88	1	1	NA	0.82	Other	unclassified
CI89B	CIze89	1	1	NA	0.67	Other	unclassified
CI90A	CIze90	1	1	NA	0.71	Other	unclassified
CI90C	Ames31534	4	3	0.998	0.39	Other	unclassified
CI91B	CIze91	2	1	0.999	0.54	Other	unclassified
CI91BGoodman-Buckler	Ames28365	1	1	NA	0.67	Other	unclassified
CI91C	Ames26137	1	1	NA	0.54	Other	unclassified
CI92	Ames28953	1	1	NA	0.68	Other	unclassified
CI93A	Ames28954	1	1	NA	0.74	Other	unclassified
CIRAD390	PI586935	1	1	NA	0.5	Other	unclassified
CL17	Ames27024	1	1	NA	0.49	Ontario	unclassified
CL18	Ames27025	1	1	NA	0.61	Ontario	unclassified
CL19	Ames27026	1	1	NA	0.58	Ontario	unclassified
CL20	Ames27027	1	1	NA	0.88	Other	unclassified
CL22	Ames27028	1	1	NA	0.64	Ontario	unclassified
CL27	Ames27029	1	1	NA	0.58	Ontario	unclassified
CM105	PI587124	4	3	0.992	0.29	Other	unclassified
CM145	Ames27032	1	1	NA	0.53	Other	unclassified
CM151	Ames27033	1	1	NA	0.63	Other	stiff stalk
CM155	Ames27034	1	1	NA	0.54	Other	unclassified
CM169	Ames27035	1	1	NA	0.53	Other	unclassified
CM174	Ames19316	3	2	0.996	0.32	Other	unclassified
CM182	Ames27036	1	1	NA	0.64	Other	unclassified
CM234	Ames27037	2	2	0.995	0.61	Other	unclassified
CM37	Ames20190	4	3	0.997	0.36	Other	unclassified
CM48	Ames22747	1	1	NA	0.57	Other	unclassified
CM7	Ames27070	3	2	0.998	0.46	Other	unclassified
CM99	Ames27031	1	1	NA	0.51	Other	unclassified
CML10	Ames27072	4	3	0.998	0.29	Mexico	tropical
CML101	CML101	2	2	0.993	0.52	Mexico	tropical
CML103	Ames27081	8	2	0.996	0.29	Mexico	tropical
CML107	CML107	1	1	NA	0.53	Mexico	tropical
CML108	Ames27082	4	3	0.996	0.31	Mexico	tropical
CML11	Ames27258	3	2	0.998	0.5	Mexico	tropical
CML115	CML115	1	1	NA	0.53	Mexico	tropical
CML116	CML116	2	2	0.991	0.52	Mexico	tropical
CML118	CML118	1	1	NA	0.49	Mexico	tropical
CML121	CML121	1	1	NA	0.5	Mexico	tropical
CML139	CML139	1	1	NA	0.61	Mexico	tropical
CML14	Ames27074	4	3	0.994	0.42	Mexico	tropical
CML142	CML142	1	1	NA	0.57	Mexico	tropical
CML144	CML144	2	2	0.997	0.54	Mexico	tropical
CML154Q	Ames27083	4	3	0.996	0.29	Mexico	tropical
CML157Q	Ames27084	4	3	0.998	0.37	Mexico	tropical
CML158Q	Ames27085	3	2	0.996	0.37	Mexico	tropical
CML16	Ames27075	1	1	NA	0.58	Mexico	tropical
CML17	PI595531	1	1	NA	0.64	Mexico	tropical
CML172	CML172	1	1	NA	0.61	Mexico	tropical
CML176	CML176	2	2	0.997	0.57	Mexico	tropical
CML184	CML184	1	1	NA	0.55	Mexico	tropical
CML19	PI595551	1	1	NA	0.68	Mexico	tropical
CML195	CML195	1	1	NA	0.64	Mexico	tropical
CML196	CML196	1	1	NA	0.71	Mexico	tropical
CML197	CML197	1	1	NA	0.45	Mexico	tropical
CML198	CML198	2	2	0.985	0.49	Mexico	tropical
CML199	CML199	1	1	NA	0.71	Mexico	tropical
CML20	PI595552	1	1	NA	0.73	Mexico	tropical
CML200	CML200	1	1	NA	0.6	Mexico	tropical
CML201	CML201	1	1	NA	0.52	Mexico	tropical
CML204	CML204	2	2	0.997	0.34	Mexico	tropical
CML206	CML206	2	2	0.998	0.54	Mexico	tropical
CML210	CML210	1	1	NA	0.48	Mexico	tropical
CML211	CML211	1	1	NA	0.47	Mexico	tropical
CML212	CML212	1	1	NA	0.7	Mexico	tropical
CML213	CML213	1	1	NA	0.57	Mexico	tropical
CML214	CML214	1	1	NA	0.53	Mexico	tropical
CML215	CML215	1	1	NA	0.47	Mexico	tropical
CML217	CML217	2	2	0.994	0.63	Mexico	tropical
CML218	Ames27086	4	3	0.997	0.32	Mexico	tropical
CML219	CML219	1	1	NA	0.58	Mexico	tropical
CML22	PI595532	1	1	NA	0.72	Mexico	tropical
CML220	Ames27087	4	3	0.993	0.39	Mexico	tropical
CML223	CML223	1	1	NA	0.49	Mexico	tropical
CML224	CML224	1	1	NA	0.63	Mexico	tropical
CML225	CML225	1	1	NA	0.66	Mexico	tropical
CML226	CML226	1	1	NA	0.58	Mexico	tropical
CML227	CML227	2	2	0.996	0.41	Mexico	tropical
CML228	Ames27088	9	3	0.988	0.27	Mexico	tropical
CML229	CML229	1	1	NA	0.59	Mexico	tropical
CML230	CML230	6	1	0.996	0.32	Mexico	tropical
CML231	CML231	1	1	NA	0.5	Mexico	tropical
CML233	CML233	2	2	0.993	0.58	Mexico	tropical
CML234	CML234	1	1	NA	0.67	Mexico	tropical
CML235	CML235	2	2	0.994	0.61	Mexico	tropical
CML236	CML236	2	2	0.974	0.37	Mexico	tropical
CML238	Ames27089	4	3	0.995	0.35	Mexico	tropical
CML242	CML242	1	1	NA	0.46	Mexico	tropical
CML246	CML246	1	1	NA	0.62	Mexico	tropical
CML247	PI595541	11	5	0.997	0.2	Mexico	tropical
CML25	PI595553	1	1	NA	0.65	Mexico	tropical
CML254	PI595542	4	3	0.997	0.29	Mexico	tropical
CML255	CML255	2	2	0.998	0.63	Mexico	tropical
CML258	Ames27090	3	2	0.998	0.37	Mexico	tropical
CML261	Ames27091	4	3	0.998	0.38	Mexico	tropical
CML263	PI595543	1	1	NA	0.69	Mexico	tropical
CML264	PI595544	3	2	0.996	0.48	Mexico	tropical
CML267	PI595545	1	1	NA	0.55	Mexico	tropical
CML268	PI595546	1	1	NA	0.51	Mexico	tropical
CML269	CML269	1	1	NA	0.6	Mexico	tropical
CML27	PI595554	1	1	NA	0.67	Mexico	tropical
CML270	CML270	1	1	NA	0.5	Mexico	tropical
CML271	PI595547	1	1	NA	0.52	Mexico	tropical
CML273	PI595548	1	1	NA	0.49	Mexico	tropical
CML274	PI595549	1	1	NA	0.59	Mexico	tropical
CML277	PI595550	9	3	0.998	0.29	Mexico	tropical
CML28	PI595555	1	1	NA	0.62	Mexico	tropical
CML281	Ames27092	2	1	0.996	0.6	Mexico	tropical
CML282	PI595562	1	1	NA	0.61	Mexico	tropical
CML283	PI595563	1	1	NA	0.72	Mexico	tropical
CML285	PI595564	1	1	NA	0.67	Mexico	tropical
CML287	PI595565	4	3	0.997	0.34	Mexico	tropical
CML288	CML288	1	1	NA	0.48	Mexico	tropical
CML289	CML289	2	2	0.998	0.5	Mexico	tropical
CML29	PI595556	1	1	NA	0.59	Mexico	tropical
CML295	CML295	1	1	NA	0.61	Mexico	tropical
CML297	PI595566	1	1	NA	0.51	Mexico	tropical
CML298	PI595567	1	1	NA	0.62	Mexico	tropical
CML299	PI595568	1	1	NA	0.54	Mexico	tropical
CML3	PI595527	1	1	NA	0.74	Mexico	tropical
CML300	PI595569	1	1	NA	0.59	Mexico	tropical
CML303	PI595570	1	1	NA	0.75	Mexico	tropical
CML304	CML304	1	1	NA	0.66	Mexico	tropical
CML305	PI595571	1	1	NA	0.61	Mexico	tropical
CML308	CML308	2	2	0.997	0.48	Mexico	tropical
CML309	CML309	1	1	NA	0.45	Mexico	tropical
CML31	PI595557	1	1	NA	0.63	Mexico	tropical
CML310	CML310	1	1	NA	0.73	Mexico	tropical
CML311	Ames27093	4	3	0.996	0.35	Mexico	tropical
CML312	CML312	1	1	NA	0.6	Mexico	tropical
CML313	CML313	1	1	NA	0.57	Mexico	tropical
CML314	Ames27094	6	5	0.977	0.33	Mexico	tropical
CML315	CML315	2	2	0.996	0.46	Mexico	tropical
CML316	CML316	1	1	NA	0.76	Mexico	tropical
CML317	CML317	1	1	NA	0.58	Mexico	tropical
CML318	CML318	1	1	NA	0.53	Mexico	tropical
CML319	CML319	2	2	0.997	0.55	Mexico	tropical
CML32	PI595558	1	1	NA	0.51	Mexico	tropical
CML320	CML320	1	1	NA	0.47	Mexico	tropical
CML321	Ames27095	4	3	0.997	0.3	Mexico	tropical
CML322	Ames27096	9	3	0.998	0.23	Mexico	tropical
CML323	Ames27097	4	3	0.997	0.37	Mexico	tropical
CML324	CML324	1	1	NA	0.65	Mexico	tropical
CML325	Ames30855	2	2	0.998	0.59	Mexico	tropical
CML326	CML326	1	1	NA	0.58	Mexico	tropical
CML327	CML327	1	1	NA	0.7	Mexico	tropical
CML328	Ames27098	3	2	0.996	0.36	Mexico	tropical
CML329	CML329	1	1	NA	0.52	Mexico	tropical
CML33	PI595559	1	1	NA	0.55	Mexico	tropical
CML330	CML330	1	1	NA	0.56	Mexico	tropical
CML331	Ames27099	3	2	0.998	0.44	Mexico	tropical
CML332	Ames27100	3	2	0.998	0.41	Mexico	tropical
CML333	Ames27101	9	3	0.995	0.23	Mexico	tropical
CML334	CML334	1	1	NA	0.57	Mexico	tropical
CML335	CML335	1	1	NA	0.55	Mexico	tropical
CML336	Ames30856	2	2	0.994	0.56	Mexico	tropical
CML337	Ames30857	2	2	0.997	0.36	Mexico	tropical
CML338	CML338	1	1	NA	0.61	Mexico	tropical
CML339	CML339	2	2	0.997	0.51	Mexico	tropical
CML340	CML340	1	1	NA	0.69	Mexico	tropical
CML341	Ames27102	4	3	0.997	0.42	Mexico	tropical
CML342	CML342	1	1	NA	0.5	Mexico	tropical
CML343	CML343	1	1	NA	0.48	Mexico	tropical
CML344	CML344	1	1	NA	0.58	Mexico	tropical
CML345	CML345	1	1	NA	0.61	Mexico	tropical
CML346	CML346	1	1	NA	0.58	Mexico	tropical
CML347	CML347	1	1	NA	0.54	Mexico	tropical
CML348	CML348	1	1	NA	0.43	Mexico	tropical
CML357	CML357	1	1	NA	0.49	Mexico	tropical
CML358	CML358	1	1	NA	0.61	Mexico	tropical
CML359	CML359	1	1	NA	0.54	Mexico	tropical
CML36	PI595533	1	1	NA	0.6	Mexico	tropical
CML360	CML360	2	2	0.997	0.62	Mexico	tropical
CML361	CML361	1	1	NA	0.58	Mexico	tropical
CML362	CML362	2	2	0.995	0.44	Mexico	tropical
CML363	CML363	1	1	NA	0.52	Mexico	tropical
CML365	CML365	1	1	NA	0.65	Mexico	tropical
CML366	CML366	1	1	NA	0.59	Mexico	tropical
CML367	CML367	1	1	NA	0.81	Mexico	tropical
CML368	CML368	1	1	NA	0.76	Mexico	tropical
CML370	CML370	1	1	NA	0.55	Mexico	tropical
CML371	Ames30858	2	2	0.997	0.44	Mexico	tropical
CML372	Ames30859	2	2	0.997	0.53	Mexico	tropical
CML373	CML373	2	2	0.997	0.53	Mexico	tropical
CML374	CML374	1	1	NA	0.59	Mexico	tropical
CML375	Ames30860	2	2	0.996	0.61	Mexico	tropical
CML376	Ames30861	2	2	0.997	0.52	Mexico	tropical
CML377	CML377	1	1	NA	0.67	Mexico	tropical
CML378	CML378	1	1	NA	0.48	Mexico	tropical
CML379	CML379	1	1	NA	0.49	Mexico	tropical
CML38	PI595534	6	5	0.974	0.29	Mexico	tropical
CML380	CML380	2	2	0.998	0.4	Mexico	tropical
CML381	CML381	2	2	0.997	0.58	Mexico	tropical
CML383	CML383	1	1	NA	0.8	Mexico	tropical
CML384	CML384	1	1	NA	0.63	Mexico	tropical
CML386	CML386	2	2	0.996	0.53	Mexico	tropical
CML387	CML387	1	1	NA	0.65	Mexico	tropical
CML388	CML388	1	1	NA	0.54	Mexico	tropical
CML389	CML389	1	1	NA	0.55	Mexico	tropical
CML390	CML390	1	1	NA	0.5	Mexico	tropical
CML391	CML391	1	1	NA	0.7	Mexico	tropical
CML392	CML392	1	1	NA	0.56	Mexico	tropical
CML394	CML394	1	1	NA	0.52	Mexico	tropical
CML395	Ames29393	2	2	0.996	0.34	Mexico	tropical
CML40	PI595560	1	1	NA	0.55	Mexico	tropical
CML416	CML416	2	2	0.994	0.51	Mexico	tropical
CML418	CML418	1	1	NA	0.73	Mexico	tropical
CML419	CML419	2	2	0.994	0.46	Mexico	tropical
CML420	CML420	1	1	NA	0.56	Mexico	tropical
CML421	CML421	1	1	NA	0.49	Mexico	tropical
CML422	CML422	2	2	0.993	0.54	Mexico	tropical
CML423	CML423	1	1	NA	0.61	Mexico	tropical
CML424	CML424	2	2	0.998	0.47	Mexico	tropical
CML425	CML425	1	1	NA	0.54	Mexico	tropical
CML426	CML426	1	1	NA	0.59	Mexico	tropical
CML427	CML427	2	2	0.997	0.55	Mexico	tropical
CML429	CML429	1	1	NA	0.63	Mexico	tropical
CML43	PI595535	1	1	NA	0.66	Mexico	tropical
CML430	CML430	1	1	NA	0.5	Mexico	tropical
CML431	CML431	2	2	0.997	0.55	Mexico	tropical
CML433	CML433	1	1	NA	0.58	Mexico	tropical
CML434	CML434	1	1	NA	0.66	Mexico	tropical
CML436	CML436	1	1	NA	0.42	Mexico	tropical
CML438	CML438	1	1	NA	0.47	Mexico	tropical
CML440	CML440	1	1	NA	0.55	Mexico	tropical
CML441	CML441	1	1	NA	0.53	Mexico	tropical
CML448	CML448	1	1	NA	0.49	Mexico	tropical
CML449	CML449	1	1	NA	0.56	Mexico	tropical
CML45	Ames27076	3	2	0.998	0.51	Mexico	tropical
CML450	CML450	1	1	NA	0.8	Mexico	tropical
CML451	CML451	1	1	NA	0.52	Mexico	tropical
CML454	CML454	1	1	NA	0.61	Mexico	tropical
CML456	CML456	2	2	0.997	0.66	Mexico	tropical
CML46	PI595536	1	1	NA	0.55	Mexico	tropical
CML474	CML474	1	1	NA	0.62	Mexico	tropical
CML476	CML476	1	1	NA	0.57	Mexico	tropical
CML48	PI595537	1	1	NA	0.45	Mexico	tropical
CML480	CML480	1	1	NA	0.61	Mexico	tropical
CML481	CML481	1	1	NA	0.67	Mexico	tropical
CML482	CML482	1	1	NA	0.57	Mexico	tropical
CML483	CML483	1	1	NA	0.66	Mexico	tropical
CML484	CML484	1	1	NA	0.52	Mexico	tropical
CML485	CML485	1	1	NA	0.57	Mexico	tropical
CML486	CML486	1	1	NA	0.54	Mexico	tropical
CML487	CML487	1	1	NA	0.64	Mexico	tropical
CML49	PI595538	1	1	NA	0.69	Mexico	tropical
CML490	CML490	7	2	0.998	0.4	Mexico	tropical
CML491	CML491	1	1	NA	0.62	Mexico	tropical
CML492	CML492	2	2	0.997	0.59	Mexico	tropical
CML493	CML493	1	1	NA	0.53	Mexico	tropical
CML494	CML494	1	1	NA	0.53	Mexico	tropical
CML495	CML495	1	1	NA	0.48	Mexico	tropical
CML496	CML496	2	2	0.997	0.46	Mexico	tropical
CML498	CML498	2	2	0.997	0.45	Mexico	tropical
CML5	Ames27071	8	2	0.991	0.27	Mexico	tropical
CML50	CML50	1	1	NA	0.61	Mexico	tropical
CML500	CML500	1	1	NA	0.56	Mexico	tropical
CML503	CML503	2	2	0.997	0.46	Mexico	tropical
CML52	PI595561	9	3	0.98	0.23	Mexico	tropical
CML54	PI595539	1	1	NA	0.64	Mexico	tropical
CML55	PI595540	1	1	NA	0.65	Mexico	tropical
CML56	Ames27077	1	1	NA	0.58	Mexico	tropical
CML6	PI595528	1	1	NA	0.65	Mexico	tropical
CML61	Ames27078	3	2	0.989	0.35	Mexico	tropical
CML69	Ames28184	9	3	0.997	0.26	Mexico	tropical
CML77	Ames28185	3	2	0.989	0.43	Mexico	tropical
CML78	CML78	2	2	0.996	0.48	Mexico	tropical
CML79	CML79	1	1	NA	0.64	Mexico	tropical
CML8	PI595529	1	1	NA	0.72	Mexico	tropical
CML9	PI595530	2	2	0.977	0.44	Mexico	tropical
CML91	Ames27079	4	3	0.991	0.33	Mexico	tropical
CML92	Ames27080	4	3	0.996	0.46	Mexico	tropical
CML98	CML98	1	1	NA	0.5	Mexico	tropical
CMV3	Ames27038	4	3	0.998	0.26	Other	unclassified
CO106	Ames27105	3	2	0.998	0.41	Ontario	unclassified
CO109	PI587125	1	1	NA	0.59	Ontario	unclassified
CO117	Ames27039	1	1	NA	0.48	Ontario	unclassified
CO120	Ames27040	1	1	NA	0.71	Ontario	unclassified
CO125	Ames27106	3	2	0.998	0.48	Ontario	unclassified
CO150	Ames27041	1	1	NA	0.59	Ontario	unclassified
CO158	Ames27042	1	1	NA	0.76	Ontario	unclassified
CO159	Ames20191	6	1	0.998	0.31	Ontario	unclassified
CO192	Ames27043	2	2	0.997	0.59	Ontario	unclassified
CO216	Ames27044	1	1	NA	0.55	Ontario	unclassified
CO220	Ames27045	1	1	NA	0.54	Ontario	unclassified
CO236	Ames27046	2	2	0.998	0.51	Ontario	unclassified
CO237	Ames27047	1	1	NA	0.58	Ontario	unclassified
CO245	Ames27048	1	1	NA	0.69	Ontario	unclassified
CO252	Ames27049	1	1	NA	0.53	Ontario	unclassified
CO255	Ames27101	3	2	0.998	0.31	Ontario	unclassified
CO256	Ames27051	1	1	NA	0.72	Ontario	stiff stalk
CO257	Ames27052	1	1	NA	0.65	Ontario	stiff stalk
CO258	Ames27053	1	1	NA	0.58	Ontario	stiff stalk
CR14	PI601683	1	1	NA	0.47	ExPVP	unclassified
CR1HT	PI601080	1	1	NA	0.61	ExPVP	unclassified
CR22INBRED	PI267165	1	1	NA	0.55	Other	unclassified
CR2INBRED	PI267164	1	1	NA	0.72	Other	unclassified
CS405	PI559916	1	1	NA	0.86	ExPVP	unclassified
CS608	PI560316	1	1	NA	0.86	ExPVP	unclassified
CSJ2	Ames27056	1	1	NA	0.55	Ontario	unclassified
CSJ3	Ames27057	6	1	0.992	0.31	Ontario	unclassified
CUB57c-2	CUB57c-2	2	2	0.866	0.65	Other	unclassified
D940Y	Ames27108	3	2	0.998	0.45	South Africa	unclassified
DABATANGINB.JI0241	PI405712	1	1	NA	0.43	China	unclassified
DAJINDINGJI0018	PI405713	1	1	NA	0.58	China	unclassified
DE1	PI606329	3	2	0.997	0.37	Other	unclassified
DE2	PI606330	3	2	0.998	0.44	Other	non-stiff stalk
DE3	PI638551	2	1	0.999	0.65	Other	non-stiff stalk
DE4	PI638552	1	1	NA	0.63	Other	non-stiff stalk
DE5	PI638553	1	1	NA	0.6	Other	stiff stalk
DE811	PI550558	4	3	0.997	0.28	Other	unclassified
DelawareExperimentalInbred	Ames27109	1	1	NA	0.54	Other	unclassified
DJ7	PI601191	1	1	NA	0.57	ExPVP	stiff stalk
E199-1-1INBREDS5SYN.ANVELD40	PI221749	1	1	NA	0.59	South Africa	unclassified
E205-1-1-1INBREDS5SYN.ANVELD	PI221747	2	2	0.997	0.45	South Africa	unclassified
E2558W	Ames27110	3	2	0.998	0.38	Other	unclassified
E292-1-1-1INBS5SYNANVELDXMINN.706	PI221750	1	1	NA	0.59	South Africa	unclassified
E680-2-1-3S5INBRED	PI221788	1	1	NA	0.59	South Africa	unclassified
E680-3-1-1S6INBRED	PI221821	1	1	NA	0.6	South Africa	unclassified
E683-1-2-1S5INBRED	PI221789	1	1	NA	0.63	South Africa	unclassified
E684-1-1-1S5INBRED	PI221790	2	2	0.997	0.44	South Africa	unclassified
E697-1-1-1S5INBRED	PI221794	1	1	NA	0.63	South Africa	unclassified
E783-1-2-1S6STS.4222INBRED	PI221822	1	1	NA	0.35	South Africa	unclassified
E8501	PI601724	1	1	NA	0.49	ExPVP	unclassified
EA1070	EA1070	1	1	NA	0.85	Spain	unclassified
EA2000	EA2000	1	1	NA	0.99	Spain	unclassified
EA2024	EA2024	1	1	NA	0.82	Spain	unclassified
EA2841	EA2841	1	1	NA	0.79	Spain	unclassified
EA3076	EA3076	1	1	NA	0.67	Spain	unclassified
East028	Ames2330	1	1	NA	0.61	China	unclassified
EAST028WHITECOB	Ames14211	1	1	NA	0.47	China	unclassified
ECU770b-2	ECU770b-2	2	2	0.859	0.55	Other	unclassified
Eng-liChih	PI427109	1	1	NA	0.48	China	unclassified
EP1	Ames27111	4	3	0.998	0.36	Spain	unclassified
EP10	EP10	1	1	NA	0.67	Spain	unclassified
EP16	EP16	1	1	NA	0.87	Spain	unclassified
EP2	EP2	1	1	NA	0.74	Spain	unclassified
EP2008-03	EP2008-03	1	1	NA	0.7	Spain	unclassified
EP2008-04	EP2008-04	1	1	NA	0.68	Spain	unclassified
EP2008-05	EP2008-05	1	1	NA	0.67	Spain	unclassified
EP28	EP28	1	1	NA	0.69	Spain	unclassified
EP29	EP29	1	1	NA	0.73	Spain	unclassified
EP3	EP3	1	1	NA	0.75	Spain	unclassified
EP31	EP31	1	1	NA	0.77	Spain	unclassified
EP32	EP32	1	1	NA	0.77	Spain	unclassified
EP37	EP37	1	1	NA	0.91	Spain	unclassified
EP39	EP39	6	1	0.998	0.35	Spain	unclassified
EP4	EP4	1	1	NA	0.84	Spain	unclassified
EP40	EP40	1	1	NA	0.81	Spain	unclassified
EP42	EP42	6	1	0.998	0.39	Spain	unclassified
EP43	EP43	1	1	NA	0.76	Spain	unclassified
EP44	EP44	1	1	NA	0.76	Spain	unclassified
EP45	EP45	1	1	NA	0.76	Spain	unclassified
EP47	EP47	1	1	NA	0.76	Spain	unclassified
EP51	EP51	1	1	NA	0.68	Spain	unclassified
EP52	EP52	1	1	NA	0.68	Spain	unclassified
EP53	EP53	1	1	NA	0.87	Spain	unclassified
EP55	EP55	1	1	NA	0.7	Spain	unclassified
EP56	EP56	1	1	NA	0.71	Spain	unclassified
EP57	EP57	1	1	NA	0.66	Spain	unclassified
EP58	EP58	1	1	NA	0.7	Spain	sweet corn
EP60	EP60	1	1	NA	0.68	Spain	sweet corn
EP61	EP61	1	1	NA	0.78	Spain	sweet corn
EP62	EP62	1	1	NA	0.76	Spain	sweet corn
EP64	EP64	1	1	NA	0.87	Spain	unclassified
EP65	EP65	1	1	NA	0.81	Spain	unclassified
EP67	EP67	1	1	NA	0.74	Spain	unclassified
EP69	EP69	1	1	NA	0.76	Spain	unclassified
EP71	EP71	1	1	NA	0.77	Spain	unclassified
EP72	EP72	1	1	NA	0.72	Spain	unclassified
EP73	EP73	1	1	NA	0.81	Spain	unclassified
EP74	EP74	1	1	NA	0.76	Spain	unclassified
EP75	EP75	1	1	NA	0.72	Spain	unclassified
EP76	EP76	1	1	NA	0.75	Spain	unclassified
EP77	EP77	1	1	NA	0.76	Spain	unclassified
EP79	EP79	1	1	NA	0.82	Spain	unclassified
EP80	EP80	1	1	NA	0.78	Spain	unclassified
EP81	EP81	1	1	NA	0.79	Spain	unclassified
EP82	EP82	1	1	NA	0.65	Spain	sweet corn
EP83	EP83	1	1	NA	0.67	Spain	sweet corn
EP84	EP84	1	1	NA	0.71	Spain	sweet corn
EP85	EP85	1	1	NA	0.74	Spain	sweet corn
EP86	EP86	1	1	NA	0.73	Spain	unclassified
EZ1	EZ1	1	1	NA	0.75	Spain	unclassified
EZ10	EZ10	1	1	NA	0.76	Spain	unclassified
EZ11A	EZ11A	1	1	NA	0.68	Spain	unclassified
EZ12	EZ12	1	1	NA	0.75	Spain	unclassified
EZ13	EZ13	1	1	NA	0.72	Spain	unclassified
EZ14	EZ14	1	1	NA	0.8	Spain	unclassified
EZ16A	EZ16A	1	1	NA	0.8	Spain	unclassified
EZ17	EZ17	1	1	NA	0.74	Spain	unclassified
EZ18	EZ18	1	1	NA	0.76	Spain	unclassified
EZ19	EZ19	1	1	NA	0.73	Spain	unclassified
EZ2	EZ2	1	1	NA	0.78	Spain	unclassified
EZ21	EZ21	1	1	NA	0.82	Spain	unclassified
EZ23	EZ23	1	1	NA	0.78	Spain	unclassified
EZ24	EZ24	1	1	NA	0.66	Spain	unclassified
EZ25	EZ25	1	1	NA	0.75	Spain	unclassified
EZ29	EZ29	1	1	NA	0.76	Spain	unclassified
EZ3	EZ3	1	1	NA	0.9	Spain	unclassified
EZ30	EZ30	1	1	NA	0.74	Spain	unclassified
EZ31	EZ31	1	1	NA	0.77	Spain	unclassified
EZ32	EZ32	1	1	NA	0.8	Spain	unclassified
EZ33	EZ33	1	1	NA	0.76	Spain	unclassified
EZ34	EZ34	1	1	NA	0.77	Spain	unclassified
EZ37	EZ37	1	1	NA	0.7	Spain	unclassified
EZ38	EZ38	1	1	NA	0.72	Spain	unclassified
EZ4	EZ4	1	1	NA	0.76	Spain	unclassified
EZ46	EZ46	1	1	NA	0.66	Spain	unclassified
EZ48	EZ48	1	1	NA	0.66	Spain	unclassified
EZ49	EZ49	1	1	NA	0.77	Spain	unclassified
EZ5	EZ5	1	1	NA	0.64	Spain	unclassified
EZ50	EZ50	1	1	NA	0.84	Spain	unclassified
EZ51	EZ51	1	1	NA	0.82	Spain	unclassified
EZ52	EZ52	1	1	NA	0.88	Spain	unclassified
EZ53	EZ53	1	1	NA	0.72	Spain	unclassified
EZ59	EZ59	1	1	NA	0.72	Spain	unclassified
EZ6	EZ6	1	1	NA	0.79	Spain	unclassified
EZ7	EZ7	1	1	NA	0.81	Spain	unclassified
EZ8	EZ8	1	1	NA	0.79	Spain	unclassified
EZ9	EZ9	1	1	NA	0.81	Spain	unclassified
F10	PI257508	1	1	NA	0.6	France	unclassified
F115	PI257513	1	1	NA	0.48	France	unclassified
F2	PI257506	1	1	NA	0.64	France	unclassified
F2834T	Ames27112	3	2	0.997	0.42	Other	unclassified
F39	PI257516	1	1	NA	0.5	France	unclassified
F42	PI601026	1	1	NA	0.4	ExPVP	stiff stalk
F431	PI257515	1	1	NA	0.67	France	unclassified
F44	NSL22893	7	6	0.978	0.24	Other	unclassified
F49	PI257511	1	1	NA	0.53	France	unclassified
F52	PI257512	1	1	NA	0.54	France	unclassified
F6	Ames7871	5	4	0.981	0.3	Other	unclassified
F7	PI257507	5	4	0.995	0.33	France	unclassified
F755-2-2-1S4INBREDTEKO	PI221797	1	1	NA	0.76	South Africa	unclassified
FAPW	PI600958	1	1	NA	0.58	ExPVP	stiff stalk
FBHJ	PI601439	1	1	NA	0.48	ExPVP	stiff stalk
FBLA	PI546482	1	1	NA	0.86	ExPVP	unclassified
FC46	PI257517	1	1	NA	0.56	France	unclassified
Fe	Ames30938	1	1	NA	0.67	Other	unclassified
Florida32	PI644100	1	1	NA	0.53	Other	sweet corn
Florida56	PI644099	1	1	NA	0.49	Other	sweet corn
FR19	PI600772	2	2	0.996	0.48	ExPVP	stiff stalk
FV181	PI257514	1	1	NA	0.51	France	unclassified
G14T133	PI340823	1	1	NA	0.7	Other	unclassified
G15T134	PI340824	1	1	NA	0.53	Other	unclassified
G15T134a	PI340825	1	1	NA	0.59	Other	unclassified
G22T122	PI340821	1	1	NA	0.59	Other	unclassified
G3T5	PI340817	1	1	NA	0.75	Other	unclassified
G3T5a	PI340818	1	1	NA	0.7	Other	unclassified
G6T123	PI340822	1	1	NA	0.52	Other	unclassified
G80	PI601037	1	1	NA	0.61	ExPVP	stiff stalk
GA152	Ames10247	1	1	NA	0.63	Other	unclassified
GA203	PI550574	1	1	NA	0.59	Other	unclassified
GA209	Ames10248	3	2	0.997	0.52	Other	unclassified
GA212	Ames10249	1	1	NA	0.55	Other	unclassified
GA215	Ames10250	1	1	NA	0.5	Other	unclassified
GA219	Ames10251	1	1	NA	0.58	Other	unclassified
GA220	GA220	2	2	0.931	0.59	Other	unclassified
GA221	Ames25218	2	2	0.998	0.56	Other	unclassified
GA222	Ames10252	1	1	NA	0.51	Other	unclassified
GA224	Ames31252	1	1	NA	0.55	Other	unclassified
GE129	Ames10256	2	2	0.998	0.52	Other	unclassified
GE180	PI550545	2	2	0.991	0.49	Other	unclassified
GE19	Ames10253	1	1	NA	0.72	Other	unclassified
GE281	Ames10257	1	1	NA	0.67	Other	unclassified
GE293	Ames10258	1	1	NA	0.61	Other	unclassified
GE311	Ames10259	1	1	NA	0.53	Other	unclassified
GE317	Ames10260	1	1	NA	0.5	Other	unclassified
GE335	Ames10261	1	1	NA	0.54	Other	unclassified
GE440	Ames29451	1	1	NA	0.75	Other	unclassified
GE54	Ames10254	1	1	NA	0.47	Other	unclassified
GE72	Ames10255	1	1	NA	0.53	Other	unclassified
GEMN-0033	PI639497	1	1	NA	0.88	GEM	unclassified
GEMN-0034	Ames26439	1	1	NA	0.81	GEM	unclassified
GEMN-0035	PI639498	1	1	NA	0.82	GEM	unclassified
GEMN-0036	PI639499	1	1	NA	0.9	GEM	unclassified
GEMN-0037	PI639500	1	1	NA	0.84	GEM	unclassified
GEMN-0038	Ames26443	1	1	NA	0.76	GEM	unclassified
GEMN-0039	PI639501	1	1	NA	0.83	GEM	unclassified
GEMN-0040	PI639502	1	1	NA	0.82	GEM	unclassified
GEMN-0041	PI639503	1	1	NA	0.81	GEM	unclassified
GEMN-0042	PI639504	1	1	NA	0.88	GEM	unclassified
GEMN-0043	PI639505	1	1	NA	0.88	GEM	unclassified
GEMN-0044	Ames27197	1	1	NA	0.88	GEM	non-stiff stalk
GEMN-0045	Ames27198	1	1	NA	0.88	GEM	non-stiff stalk
GEMN-0046	Ames27199	1	1	NA	0.85	GEM	non-stiff stalk
GEMN-0047	Ames27200	1	1	NA	0.86	GEM	non-stiff stalk
GEMN-0048	Ames27201	1	1	NA	0.81	GEM	non-stiff stalk
GEMN-0056	Ames27209	1	1	NA	0.76	GEM	non-stiff stalk
GEMN-0057	Ames27210	1	1	NA	0.87	GEM	non-stiff stalk
GEMN-0058	Ames27211	1	1	NA	0.86	GEM	non-stiff stalk
GEMN-0059	Ames27212	1	1	NA	0.91	GEM	non-stiff stalk
GEMN-0060	Ames27213	1	1	NA	0.89	GEM	non-stiff stalk
GEMN-0070	Ames30943	1	1	NA	0.89	GEM	unclassified
GEMN-0071	Ames30944	1	1	NA	0.86	GEM	unclassified
GEMN-0076	Ames30949	1	1	NA	0.91	GEM	unclassified
GEMN-0077	Ames30950	1	1	NA	0.89	GEM	unclassified
GEMN-0081	Ames30954	1	1	NA	0.85	GEM	unclassified
GEMN-0082	Ames30955	1	1	NA	0.89	GEM	unclassified
GEMN-0083	Ames30956	1	1	NA	0.86	GEM	unclassified
GEMN-0087	Ames30960	1	1	NA	0.92	GEM	unclassified
GEMN-0088	PI651530	1	1	NA	0.89	GEM	unclassified
GEMN-0089	Ames30961	1	1	NA	0.88	GEM	unclassified
GEMN-0090	Ames30962	1	1	NA	0.9	GEM	unclassified
GEMN-0094	Ames30963	1	1	NA	0.88	GEM	unclassified
GEMN-0095	Ames30964	1	1	NA	0.78	GEM	unclassified
GEMN-0096	Ames30965	1	1	NA	0.89	GEM	unclassified
GEMN-0097	PI651534	1	1	NA	0.87	GEM	unclassified
GEMN-0098	PI651535	1	1	NA	0.87	GEM	unclassified
GEMN-0099	Ames30966	1	1	NA	0.89	GEM	unclassified
GEMN-0103	GEMN-0103	1	1	NA	0.79	GEM	unclassified
GEMN-0104	GEMN-0104	1	1	NA	0.79	GEM	unclassified
GEMN-0105	GEMN-0105	1	1	NA	0.77	GEM	unclassified
GEMN-0106	GEMN-0106	1	1	NA	0.76	GEM	unclassified
GEMN-0107	GEMN-0107	1	1	NA	0.83	GEM	unclassified
GEMN-0108	GEMN-0108	1	1	NA	0.89	GEM	unclassified
GEMN-0109	GEMN-0109	1	1	NA	0.73	GEM	unclassified
GEMN-0110	PI651537	1	1	NA	0.76	GEM	unclassified
GEMN-0111	PI651538	1	1	NA	0.9	GEM	unclassified
GEMN-0112	PI651539	1	1	NA	0.87	GEM	unclassified
GEMN-0114	PI659678	1	1	NA	0.88	GEM	unclassified
GEMN-0117	PI651543	1	1	NA	0.87	GEM	unclassified
GEMN-0119	Ames31669	1	1	NA	0.78	GEM	unclassified
GEMN-0120	Ames31670	1	1	NA	0.78	GEM	unclassified
GEMN-0121	GEMN-0121	1	1	NA	0.81	GEM	unclassified
GEMN-0122	GEMN-0122	1	1	NA	0.8	GEM	unclassified
GEMN-0123	GEMN-0123	1	1	NA	0.87	GEM	unclassified
GEMN-0124	Ames31671	1	1	NA	0.75	GEM	unclassified
GEMN-0127	GEMN-0127	1	1	NA	0.73	GEM	unclassified
GEMN-0128	GEMN-0128	1	1	NA	0.8	GEM	unclassified
GEMN-0129	GEMN-0129	1	1	NA	0.88	GEM	unclassified
GEMN-0130	GEMN-0130	1	1	NA	0.79	GEM	unclassified
GEMN-0131	GEMN-0131	1	1	NA	0.77	GEM	unclassified
GEMN-0132	GEMN-0132	1	1	NA	0.8	GEM	unclassified
GEMN-0133	GEMN-0133	1	1	NA	0.83	GEM	unclassified
GEMN-0134	Ames31673	1	1	NA	0.9	GEM	unclassified
GEMN-0135	GEMN-0135	1	1	NA	0.88	GEM	unclassified
GEMN-0136	Ames31674	1	1	NA	0.8	GEM	unclassified
GEMN-0138	PI658071	1	1	NA	0.9	GEM	unclassified
GEMN-0139	PI658072	1	1	NA	0.87	GEM	unclassified
GEMN-0140	PI658073	1	1	NA	0.84	GEM	unclassified
GEMN-0141	PI658074	1	1	NA	0.77	GEM	unclassified
GEMN-0144	PI658076	1	1	NA	0.9	GEM	unclassified
GEMN-0145	PI658077	1	1	NA	0.9	GEM	unclassified
GEMN-0151	GEMN-0151	1	1	NA	0.85	GEM	unclassified
GEMN-0152	GEMN-0152	1	1	NA	0.82	GEM	unclassified
GEMN-0153	GEMN-0153	1	1	NA	0.85	GEM	unclassified
GEMN-0154	PI658082	1	1	NA	0.91	GEM	unclassified
GEMN-0155	PI658083	1	1	NA	0.78	GEM	unclassified
GEMN-0156	PI658084	1	1	NA	0.85	GEM	unclassified
GEMN-0157	PI658085	1	1	NA	0.87	GEM	unclassified
GEMN-0158	PI658086	1	1	NA	0.86	GEM	unclassified
GEMN-0159	PI658087	1	1	NA	0.86	GEM	unclassified
GEMN-0164	Ames31233	1	1	NA	0.73	GEM	unclassified
GEMN-0165	Ames31234	1	1	NA	0.79	GEM	unclassified
GEMN-0166	Ames31235	1	1	NA	0.81	GEM	unclassified
GEMN-0167	Ames31236	1	1	NA	0.9	GEM	unclassified
GEMN-0168	Ames31237	1	1	NA	0.81	GEM	unclassified
GEMN-0169	Ames31238	1	1	NA	0.78	GEM	unclassified
GEMN-0170	Ames31239	1	1	NA	0.78	GEM	unclassified
GEMN-0172	Ames31240	1	1	NA	0.75	GEM	unclassified
GEMN-0173	Ames31241	1	1	NA	0.81	GEM	unclassified
GEMN-0174	PI651545	1	1	NA	0.88	GEM	unclassified
GEMN-0177	Ames30792	1	1	NA	0.81	GEM	unclassified
GEMN-0178	Ames30793	1	1	NA	0.9	GEM	unclassified
GEMN-0179	Ames30794	1	1	NA	0.96	GEM	unclassified
GEMN-0186	Ames30968	1	1	NA	0.9	GEM	unclassified
GEMN-0187	Ames30969	1	1	NA	0.84	GEM	unclassified
GEMN-0190	Ames30972	1	1	NA	0.8	GEM	unclassified
GEMN-0191	Ames30973	1	1	NA	0.84	GEM	unclassified
GEMN-0192	Ames30974	1	1	NA	0.8	GEM	unclassified
GEMN-0193	Ames30975	1	1	NA	0.77	GEM	unclassified
GEMN-0194	Ames30866	1	1	NA	0.77	GEM	unclassified
GEMN-0195	Ames30867	1	1	NA	0.89	GEM	unclassified
GEMN-0196	Ames30868	1	1	NA	0.84	GEM	unclassified
GEMN-0197	Ames30869	1	1	NA	0.84	GEM	unclassified
GEMN-0198	Ames30870	1	1	NA	0.75	GEM	unclassified
GEMN-0205	Ames31486	1	1	NA	0.89	GEM	unclassified
GEMN-0207	Ames31242	1	1	NA	0.81	GEM	unclassified
GEMN-0208	Ames31243	1	1	NA	0.81	GEM	unclassified
GEMN-0209	Ames31244	1	1	NA	0.85	GEM	unclassified
GEMN-0210	Ames31245	1	1	NA	0.78	GEM	unclassified
GEMN-0211	GEMN-0211	1	1	NA	0.87	GEM	unclassified
GEMN-0212	Ames31246	1	1	NA	0.83	GEM	unclassified
GEMN-0213	Ames31247	1	1	NA	0.86	GEM	unclassified
GEMN-0214	Ames31248	1	1	NA	0.79	GEM	unclassified
GEMN-0216	Ames31250	1	1	NA	0.83	GEM	unclassified
GEMN-0217	Ames31251	1	1	NA	0.79	GEM	unclassified
GEMN-0221	GEMN-0221	1	1	NA	0.8	GEM	unclassified
GEMS-0001	PI614142	1	1	NA	0.8	GEM	stiff stalk
GEMS-0002	PI632413	1	1	NA	0.82	GEM	non-stiff stalk
GEMS-0003	PI642763	1	1	NA	0.9	GEM	unclassified
GEMS-0004	PI639037	1	1	NA	0.78	GEM	unclassified
GEMS-0005	PI639038	1	1	NA	0.82	GEM	unclassified
GEMS-0006	PI639039	1	1	NA	0.77	GEM	unclassified
GEMS-0007	Ames26511	1	1	NA	0.81	GEM	unclassified
GEMS-0008	Ames26484	1	1	NA	0.76	GEM	unclassified
GEMS-0009	PI639040	1	1	NA	0.76	GEM	unclassified
GEMS-0010	PI639041	1	1	NA	0.8	GEM	unclassified
GEMS-0011	PI639042	1	1	NA	0.82	GEM	unclassified
GEMS-0013	PI639044	1	1	NA	0.76	GEM	unclassified
GEMS-0014	PI642764	1	1	NA	0.75	GEM	unclassified
GEMS-0015	PI639045	1	1	NA	0.91	GEM	unclassified
GEMS-0016	PI642765	1	1	NA	0.8	GEM	unclassified
GEMS-0017	PI639046	1	1	NA	0.82	GEM	unclassified
GEMS-0019	PI639048	1	1	NA	0.75	GEM	unclassified
GEMS-0020	PI639049	1	1	NA	0.7	GEM	unclassified
GEMS-0021	PI639050	1	1	NA	0.78	GEM	unclassified
GEMS-0024	PI639052	1	1	NA	0.88	GEM	unclassified
GEMS-0026	Ames26501	1	1	NA	0.85	GEM	unclassified
GEMS-0027	PI642762	1	1	NA	0.85	GEM	unclassified
GEMS-0028	PI639053	1	1	NA	0.86	GEM	unclassified
GEMS-0030	PI639055	1	1	NA	0.81	GEM	unclassified
GEMS-0031	PI639056	1	1	NA	0.85	GEM	unclassified
GEMS-0032	PI642767	1	1	NA	0.83	GEM	unclassified
GEMS-0049	Ames27202	1	1	NA	0.89	GEM	stiff stalk
GEMS-0050	Ames27203	1	1	NA	0.86	GEM	stiff stalk
GEMS-0051	Ames27204	1	1	NA	0.86	GEM	stiff stalk
GEMS-0052	Ames27205	1	1	NA	0.89	GEM	stiff stalk
GEMS-0053	Ames27206	1	1	NA	0.84	GEM	stiff stalk
GEMS-0054	Ames27207	1	1	NA	0.89	GEM	stiff stalk
GEMS-0055	Ames27208	1	1	NA	0.89	GEM	stiff stalk
GEMS-0061	Ames27214	1	1	NA	0.87	GEM	stiff stalk
GEMS-0062	Ames27215	1	1	NA	0.89	GEM	stiff stalk
GEMS-0063	Ames27216	1	1	NA	0.85	GEM	stiff stalk
GEMS-0064	Ames27217	1	1	NA	0.86	GEM	stiff stalk
GEMS-0065	Ames27218	1	1	NA	0.88	GEM	stiff stalk
GEMS-0066	Ames27219	1	1	NA	0.86	GEM	stiff stalk
GEMS-0067	PI643420	1	1	NA	0.83	GEM	unclassified
GEMS-0068	Ames30941	1	1	NA	0.89	GEM	unclassified
GEMS-0069	Ames30942	1	1	NA	0.81	GEM	unclassified
GEMS-0072	Ames30945	1	1	NA	0.91	GEM	unclassified
GEMS-0073	Ames30946	1	1	NA	0.91	GEM	unclassified
GEMS-0074	Ames30947	1	1	NA	0.89	GEM	unclassified
GEMS-0075	Ames30948	1	1	NA	0.93	GEM	unclassified
GEMS-0078	Ames30951	1	1	NA	0.79	GEM	unclassified
GEMS-0079	Ames30952	1	1	NA	0.81	GEM	unclassified
GEMS-0080	Ames30953	1	1	NA	0.88	GEM	unclassified
GEMS-0084	Ames30957	1	1	NA	0.88	GEM	unclassified
GEMS-0085	Ames30958	1	1	NA	0.91	GEM	unclassified
GEMS-0086	Ames30959	1	1	NA	0.88	GEM	unclassified
GEMS-0091	PI651531	1	1	NA	0.89	GEM	unclassified
GEMS-0092	PI651532	1	1	NA	0.86	GEM	unclassified
GEMS-0093	PI651533	1	1	NA	0.86	GEM	unclassified
GEMS-0100	PI651536	1	1	NA	0.83	GEM	unclassified
GEMS-0101	GEMS-0101	1	1	NA	0.88	GEM	unclassified
GEMS-0102	GEMS-0102	1	1	NA	0.84	GEM	unclassified
GEMS-0113	PI651540	1	1	NA	0.92	GEM	unclassified
GEMS-0115	PI651541	1	1	NA	0.89	GEM	unclassified
GEMS-0116	PI651542	1	1	NA	0.88	GEM	unclassified
GEMS-0118	PI651544	1	1	NA	0.92	GEM	unclassified
GEMS-0125	GEMS-0125	1	1	NA	0.83	GEM	unclassified
GEMS-0142	PI659679	1	1	NA	0.89	GEM	unclassified
GEMS-0143	PI658075	1	1	NA	0.74	GEM	unclassified
GEMS-0146	PI658078	1	1	NA	0.9	GEM	unclassified
GEMS-0147	PI658079	1	1	NA	0.87	GEM	unclassified
GEMS-0148	PI658080	1	1	NA	0.87	GEM	unclassified
GEMS-0149	PI658081	1	1	NA	0.84	GEM	unclassified
GEMS-0150	PI659680	1	1	NA	0.85	GEM	unclassified
GEMS-0160	PI658088	1	1	NA	0.88	GEM	unclassified
GEMS-0161	PI658089	1	1	NA	0.9	GEM	unclassified
GEMS-0162	PI658090	1	1	NA	0.87	GEM	unclassified
GEMS-0163	PI659681	1	1	NA	0.84	GEM	unclassified
GEMS-0175	Ames30790	1	1	NA	0.89	GEM	unclassified
GEMS-0176	Ames30791	1	1	NA	0.89	GEM	unclassified
GEMS-0180	Ames30795	1	1	NA	0.87	GEM	unclassified
GEMS-0181	Ames30796	1	1	NA	0.88	GEM	unclassified
GEMS-0182	Ames30797	1	1	NA	0.87	GEM	unclassified
GEMS-0183	Ames30798	1	1	NA	0.76	GEM	unclassified
GEMS-0184	Ames30799	1	1	NA	0.88	GEM	unclassified
GEMS-0185	Ames30967	1	1	NA	0.86	GEM	unclassified
GEMS-0188	Ames30970	1	1	NA	0.89	GEM	unclassified
GEMS-0189	Ames30971	1	1	NA	0.76	GEM	unclassified
GEMS-0199	Ames31482	1	1	NA	0.86	GEM	unclassified
GEMS-0200	Ames31483	1	1	NA	0.8	GEM	unclassified
GEMS-0201	Ames31541	1	1	NA	0.89	GEM	unclassified
GEMS-0202	Ames31484	1	1	NA	0.87	GEM	unclassified
GEMS-0203	Ames31542	1	1	NA	0.93	GEM	unclassified
GEMS-0206	Ames31543	1	1	NA	0.85	GEM	unclassified
GEMS-0215	Ames31249	1	1	NA	0.77	GEM	unclassified
GEMS-0219	GEMS-0219	1	1	NA	0.86	GEM	unclassified
GEMS-0220	GEMS-0220	1	1	NA	0.87	GEM	unclassified
GEMS-0222	GEMS-0222	1	1	NA	0.91	GEM	unclassified
GEMS-0223	GEMS-0223	1	1	NA	0.86	GEM	unclassified
Gengke1	PI452250	2	2	0.994	0.6	China	unclassified
GT106	PI548788	1	1	NA	0.67	Other	unclassified
GT112	Ames27113	4	3	0.985	0.33	Other	unclassified
GT113	PI511313	1	1	NA	0.3	Other	unclassified
GT115	PI511315	1	1	NA	0.5	Other	unclassified
GT118	PI511317	1	1	NA	0.62	Other	unclassified
GT119	PI511318	1	1	NA	0.72	Other	unclassified
GT150	Ames10262	1	1	NA	0.67	Other	unclassified
GT154	GT154	1	1	NA	0.57	Other	unclassified
GT169A	GT169A	2	2	0.997	0.49	Other	unclassified
GT601	PI644026	1	1	NA	0.66	Other	unclassified
GT602	PI644027	1	1	NA	0.61	Other	unclassified
GTS1	PI550492	1	1	NA	0.58	Other	sweet corn
H10	Ames26773	1	1	NA	0.59	Indiana	unclassified
H100	Ames22748	3	3	0.997	0.32	Indiana	stiff stalk
H101	Ames26799	1	1	NA	0.5	Indiana	unclassified
H102	PI550496	1	1	NA	0.57	Indiana	unclassified
H103	PI550497	1	1	NA	0.54	Indiana	unclassified
H104W	Ames22749	1	1	NA	0.65	Indiana	non-stiff stalk
H105W	PI587127	3	2	0.998	0.29	Indiana	stiff stalk
H106w	Ames26800	1	1	NA	0.61	Indiana	unclassified
H107	Ames19318	1	1	NA	0.62	Indiana	non-stiff stalk
H108	Ames26801	1	1	NA	0.53	Indiana	non-stiff stalk
H109	Ames26802	1	1	NA	0.45	Indiana	non-stiff stalk
H110	PI550526	1	1	NA	0.58	Indiana	stiff stalk
H111	PI550527	1	1	NA	0.52	Indiana	stiff stalk
H112	Ames22750	6	1	0.99	0.33	Indiana	non-stiff stalk
H113	Ames26803	1	1	NA	0.64	Indiana	unclassified
H114	Ames22751	1	1	NA	0.56	Indiana	unclassified
H116	NSL197104	1	1	NA	0.49	Indiana	non-stiff stalk
H117	NSL197105	1	1	NA	0.65	Indiana	unclassified
H118w	NSL197106	1	1	NA	0.63	Indiana	unclassified
H119	Ames22752	1	1	NA	0.57	Indiana	unclassified
H121	Ames26804	1	1	NA	0.58	Indiana	unclassified
H122w	Ames26805	1	1	NA	0.3	Indiana	unclassified
H123	Ames22753	1	1	NA	0.44	Indiana	stiff stalk
H124w	Ames26806	1	1	NA	0.48	Indiana	unclassified
H125	PI583847	1	1	NA	0.43	Indiana	unclassified
H126W	PI583846	1	1	NA	0.61	Indiana	non-stiff stalk
H14	Ames26774	1	1	NA	0.58	Indiana	unclassified
H19	Ames26775	1	1	NA	0.72	Indiana	unclassified
H21W	Ames20136	1	1	NA	0.75	Indiana	unclassified
H22w	Ames26776	1	1	NA	0.62	Indiana	non-stiff stalk
H23w	Ames26777	1	1	NA	0.46	Indiana	unclassified
H25W	Ames20137	2	2	0.998	0.46	Indiana	non-stiff stalk
H26w	Ames26778	1	1	NA	0.74	Indiana	unclassified
H27w	Ames26779	1	1	NA	0.58	Indiana	unclassified
H28w	Ames26780	1	1	NA	0.77	Indiana	unclassified
H29w	Ames26781	1	1	NA	0.53	Indiana	unclassified
H30w	Ames26782	1	1	NA	0.63	Indiana	unclassified
H41	Ames26783	1	1	NA	0.56	Indiana	unclassified
H42	Ames26784	1	1	NA	0.58	Indiana	unclassified
H45	Ames26785	1	1	NA	0.57	Indiana	stiff stalk
H46	Ames26786	1	1	NA	0.66	Indiana	stiff stalk
H49	Ames26787	4	3	0.998	0.32	Indiana	unclassified
H5	Ames26772	1	1	NA	0.43	Indiana	unclassified
H50	Ames26788	1	1	NA	0.48	Indiana	unclassified
H51	Ames26789	1	1	NA	0.67	Indiana	unclassified
H52	Ames26790	1	1	NA	0.71	Indiana	unclassified
H55	Ames26791	1	1	NA	0.55	Indiana	unclassified
H59	Ames26792	1	1	NA	0.58	Indiana	unclassified
H60	Ames25559	1	1	NA	0.51	Indiana	unclassified
H71	Ames26793	1	1	NA	0.48	Indiana	unclassified
H73	Ames26794	1	1	NA	0.6	Indiana	unclassified
H84	PI587128	3	2	0.998	0.38	Indiana	stiff stalk
H8431	PI601610	1	1	NA	0.65	ExPVP	stiff stalk
H88	Ames26795	1	1	NA	0.69	Indiana	unclassified
H91	Ames27114	3	2	0.998	0.39	Other	unclassified
H93	Ames26796	1	1	NA	0.74	Indiana	unclassified
H95	Ames19319	4	3	0.997	0.38	Indiana	non-stiff stalk
H96	Ames26797	1	1	NA	0.64	Indiana	unclassified
H98	Ames26798	1	1	NA	0.58	Indiana	unclassified
H99	PI587129	4	3	0.998	0.3	Indiana	unclassified
HB8229	PI601564	1	1	NA	0.54	ExPVP	stiff stalk
HBA1	PI601172	1	1	NA	0.5	ExPVP	unclassified
Hi25	PI593007	1	1	NA	0.44	Other	unclassified
Hi26	PI593008	1	1	NA	0.75	Other	unclassified
Hi27	PI593009	4	3	0.95	0.47	Other	unclassified
Hi27Goodman-Buckler	Ames28291	11	11	0.982	0.27	Other	unclassified
Hi28	PI593010	6	1	0.991	0.36	Other	unclassified
Hi29	PI593011	1	1	NA	0.65	Other	unclassified
Hi30	PI593012	2	2	0.928	0.57	Other	unclassified
Hi31	PI593013	1	1	NA	0.56	Other	unclassified
Hi33	PI593014	1	1	NA	0.51	Other	unclassified
Hi34	PI593015	1	1	NA	0.71	Other	unclassified
Hi38C1	Ames28957	1	1	NA	0.82	Other	sweet corn
Hi39	PI593017	1	1	NA	0.61	Other	unclassified
Hi41	PI593019	1	1	NA	0.65	Other	unclassified
Hi42	PI641224	1	1	NA	0.58	Other	unclassified
Hi43	PI641225	1	1	NA	0.6	Other	unclassified
Hi44	PI641226	1	1	NA	0.58	Other	unclassified
Hi47	PI641229	1	1	NA	0.53	Other	unclassified
Hi48	PI641230	1	1	NA	0.79	Other	unclassified
Hi50	PI641232	1	1	NA	0.55	Other	unclassified
Hi52	PI641234	2	2	0.994	0.55	Other	unclassified
Hi56	PI641238	1	1	NA	0.7	Other	unclassified
Hi60	PI641242	1	1	NA	0.46	Other	unclassified
Hi61	PI641243	1	1	NA	0.56	Other	unclassified
Hi62	PI641244	1	1	NA	0.58	Other	unclassified
Hi63	PI641245	1	1	NA	0.81	Other	unclassified
Hi64	PI641246	1	1	NA	0.89	Other	unclassified
Hi65	PI641247	1	1	NA	0.6	Other	unclassified
Hi66	PI641248	1	1	NA	0.74	Other	unclassified
Hi67	PI641249	1	1	NA	0.68	Other	unclassified
Honanno.7	PI459078	1	1	NA	0.66	China	unclassified
HP301	PI587131	8	2	0.998	0.32	Indiana	popcorn
HP62-02	PI542776	1	1	NA	0.64	Indiana	popcorn
HP68-07	PI542778	1	1	NA	0.62	Indiana	popcorn
HP72-11	PI542777	1	1	NA	0.54	Indiana	unclassified
HUA94INBRED	PI405707	1	1	NA	0.49	China	unclassified
Huanyao	Ames2337	1	1	NA	0.56	China	unclassified
Huobai	Ames2339	1	1	NA	0.56	China	unclassified
HUOBAOMIJI0235	PI405714	1	1	NA	0.5	China	unclassified
Hwangno.525	PI459080	1	1	NA	0.74	China	unclassified
Hy	Hy	2	1	0.999	0.54	Other	unclassified
HY2	NSL30864	1	1	NA	0.62	Other	stiff stalk
I137TN	Ames27116	3	2	0.998	0.42	Other	unclassified
I159	Ames24589	1	1	NA	0.44	Other	unclassified
I198	Ames24590	1	1	NA	0.76	Other	unclassified
I205	NSL65871	3	2	0.983	0.41	Other	unclassified
I29	Ames27115	3	2	0.998	0.38	Other	unclassified
Ia2003	Ames22028	1	1	NA	0.52	Other	sweet corn
Ia2076	Ames22029	1	1	NA	0.56	Other	sweet corn
IA2132	PI587134	7	1	0.998	0.3	Other	sweet corn
IA2132Goodman-Buckler	Ames28364	1	1	NA	0.62	Other	sweet corn
IA28	NSL75970	1	1	NA	0.42	Other	popcorn
Ia453	Ames22030	1	1	NA	0.46	Other	sweet corn
Ia5125	PI587135	3	2	0.997	0.46	Other	sweet corn
Ia5125B	Ames27117	1	1	NA	0.68	Other	sweet corn
Ia5145	Ames22031	1	1	NA	0.61	Other	sweet corn
IA61	NSL75971	1	1	NA	0.57	Other	unclassified
IA88	PI340878	1	1	NA	0.68	Other	unclassified
IaCG4189	Ames22025	1	1	NA	0.65	Other	sweet corn
IADS38-W	PI340874	1	1	NA	0.54	Other	popcorn
IADS43-W	PI340875	2	2	0.994	0.54	Other	popcorn
IADS53	PI340876	1	1	NA	0.52	Other	unclassified
IADS61	NSL75976	2	2	0.989	0.47	Other	popcorn
IADS62	NSL75977	1	1	NA	0.56	Other	popcorn
IADS70	PI340877	1	1	NA	0.63	Other	unclassified
IaEv191	Ames22026	1	1	NA	0.59	Other	sweet corn
IaEv3004	Ames22027	1	1	NA	0.5	Other	sweet corn
IB014	PI601208	1	1	NA	0.72	Other	non-stiff stalk
IB02	PI601457	1	1	NA	0.64	Other	non-stiff stalk
IBB14	PI601565	1	1	NA	0.48	ExPVP	stiff stalk
IBB15	PI601458	1	1	NA	0.72	ExPVP	unclassified
IBC2	PI601459	1	1	NA	0.57	ExPVP	non-stiff stalk
ICI193	PI559380	1	1	NA	0.86	ExPVP	unclassified
ICI441	PI559381	1	1	NA	0.89	ExPVP	stiff stalk
ICI740	PI559382	1	1	NA	0.88	ExPVP	unclassified
ICI893	PI559383	1	1	NA	0.89	ExPVP	unclassified
IDS28	Ames24575	3	2	0.989	0.36	Other	popcorn
IDS69	Ames24576	3	2	0.998	0.44	Other	popcorn
IDS91	Ames24577	3	2	0.998	0.44	Other	popcorn
Il101	Il101	2	1	0.995	0.52	Other	sweet corn
Il101T	Ames27119	1	1	NA	0.65	Other	sweet corn
Il14H	Ames27118	10	4	0.998	0.23	Other	sweet corn
Il677a	Ames27120	3	2	0.998	0.37	Other	sweet corn
Il731a	Ames27444	2	2	0.995	0.64	Other	sweet corn
Il767b	Ames27445	2	2	0.974	0.51	Other	sweet corn
Il778d	Ames27446	1	1	NA	0.58	Other	sweet corn
Il779a	Ames27447	1	1	NA	0.55	Other	sweet corn
Ill.Hy	Ames26808	6	1	0.998	0.37	Other	stiff stalk
Ill101Q	Ames22033	1	1	NA	0.48	Other	sweet corn
INB101LFY/LFYA632XM16S5	NSL174429	1	1	NA	0.53	Other	unclassified
INBR.PLS14MS.STERILE	PI343952	6	1	0.989	0.34	Other	unclassified
INBRED100	PI186197	1	1	NA	0.54	Other	unclassified
INBRED109	PI186196	1	1	NA	0.6	Other	unclassified
INBRED1-1265	PI186216	1	1	NA	0.6	Argentina	unclassified
INBRED141	PI186199	1	1	NA	0.61	Other	unclassified
INBRED19-86	PI186217	1	1	NA	0.65	Argentina	unclassified
INBRED2-687	PI186215	2	2	0.98	0.36	Argentina	unclassified
INBRED305	PI186226	1	1	NA	0.54	Other	unclassified
INBRED309	PI186227	1	1	NA	0.8	Other	unclassified
INBRED317	PI186228	1	1	NA	0.57	Other	unclassified
INBRED321	PI186229	1	1	NA	0.66	Other	unclassified
INBRED334	PI186230	1	1	NA	0.52	Other	unclassified
INBRED34-1141	PI186218	1	1	NA	0.59	Argentina	unclassified
INBRED34-1181	PI186219	1	1	NA	0.55	Argentina	unclassified
INBRED34-1196	PI186220	1	1	NA	0.49	Argentina	unclassified
INBRED358	PI186231	1	1	NA	0.58	Other	unclassified
INBRED378	PI186182	1	1	NA	0.51	Other	unclassified
INBRED379	PI186183	1	1	NA	0.62	Other	unclassified
INBRED381	PI186184	1	1	NA	0.59	Other	unclassified
INBRED39-1084	PI186221	1	1	NA	0.54	Argentina	unclassified
INBRED41	PI186195	1	1	NA	0.59	Other	unclassified
INBRED41-1781	PI186223	1	1	NA	0.46	Argentina	unclassified
INBRED42-492	PI186224	1	1	NA	0.6	Other	unclassified
INBRED45	PI186192	1	1	NA	0.71	Other	unclassified
INBRED605	PI186185	1	1	NA	0.61	Other	unclassified
INBRED610	PI186187	1	1	NA	0.49	Other	unclassified
INBRED619	PI186188	1	1	NA	0.52	Other	unclassified
INBRED624	PI186190	1	1	NA	0.65	Other	unclassified
INBRED627	PI186191	1	1	NA	0.79	Other	unclassified
INBRED64	PI186198	1	1	NA	0.48	Other	unclassified
Inbred6-907	PI236997	1	1	NA	0.54	Other	unclassified
INBREDA-243-1	PI186193	1	1	NA	0.58	South Africa	unclassified
IP39	Ames22032	1	1	NA	0.55	Other	sweet corn
J47	NSL22984	6	1	0.99	0.27	Other	unclassified
J8606	PI601725	1	1	NA	0.62	ExPVP	unclassified
K	NSL30862	1	1	NA	0.65	Other	unclassified
K10	PI369438	1	1	NA	0.54	Other	unclassified
K11	NSL22631	1	1	NA	0.84	Other	unclassified
K148	Ames27122	3	2	0.995	0.41	Other	unclassified
K150	NSL22630	1	1	NA	0.52	Other	unclassified
K155	NSL22634	1	1	NA	0.6	Other	unclassified
K201	NSL22632	2	2	0.997	0.44	Other	unclassified
K4	NSL30038	4	3	0.998	0.3	Other	unclassified
K41	NSL22635	1	1	NA	0.6	Other	unclassified
K47	NSL22628	1	1	NA	0.52	Other	unclassified
K55	Ames22754	3	2	0.995	0.52	Other	unclassified
K64	Ames27121	3	2	0.998	0.4	Other	unclassified
Ki11	Ames27124	10	4	0.998	0.21	Thailand	tropical
Ki14	Ames27259	3	2	0.997	0.49	Thailand	tropical
Ki2021	Ki2021	2	1	0.999	0.7	Thailand	tropical
Ki21	Ames27125	4	3	0.997	0.31	Thailand	tropical
Ki3	Ames27123	10	4	0.998	0.24	Thailand	tropical
Ki43	Ames27126	4	3	0.996	0.29	Thailand	tropical
Ki44	Ames27260	2	1	0.998	0.54	Thailand	tropical
KO679Y	PI591017	2	2	0.998	0.59	South Africa	unclassified
KS2	Ames14408	1	1	NA	0.43	Other	tropical
KUI2007	Ames27128	1	1	NA	0.6	Thailand	tropical
KUI2021	Ames27129	1	1	NA	0.54	Thailand	tropical
KUI44	Ames27260	1	1	NA	0.6	Thailand	tropical
KUNG-70	PI391662	1	1	NA	0.69	China	unclassified
Ky21	Ames27130	8	2	0.998	0.28	Other	unclassified
Ky226	Ames27131	3	2	0.998	0.39	Other	unclassified
KY228	PI587136	3	2	0.998	0.36	Other	unclassified
KYS	NSL22633	1	1	NA	0.73	Other	unclassified
L	NSL30863	2	2	0.997	0.5	Other	unclassified
L127	PI601726	1	1	NA	0.63	ExPVP	non-stiff stalk
L135	PI601727	1	1	NA	0.61	ExPVP	non-stiff stalk
L139	PI601728	1	1	NA	0.67	ExPVP	non-stiff stalk
L155	PI550695	1	1	NA	0.85	ExPVP	unclassified
L289	NSL65872	1	1	NA	0.6	Other	non-stiff stalk
L317	NSL65873	3	2	0.998	0.52	Other	unclassified
L578	Ames27132	3	2	0.998	0.42	Other	unclassified
L605	Ames10264	1	1	NA	0.68	Other	unclassified
L678	Ames10265	1	1	NA	0.62	Other	unclassified
L690	Ames10266	2	2	0.997	0.61	Other	unclassified
L90	Ames10263	1	1	NA	0.54	Other	unclassified
Lai1029	Ames2327	1	1	NA	0.62	China	unclassified
LH1	PI644101	1	1	NA	0.44	ExPVP	stiff stalk
LH119	PI600954	1	1	NA	0.49	ExPVP	stiff stalk
LH123HT	PI601079	2	2	0.996	0.44	ExPVP	non-stiff stalk
LH127	PI538007	2	2	0.997	0.61	ExPVP	non-stiff stalk
LH128	PI547086	5	5	0.996	0.25	ExPVP	non-stiff stalk
LH132	PI601004	1	1	NA	0.7	ExPVP	stiff stalk
LH143CMS	PI601003	1	1	NA	0.57	Other	unclassified
LH143Maintainer	Ames27450	1	1	NA	0.53	Other	stiff stalk
LH145	PI600959	1	1	NA	0.53	ExPVP	stiff stalk
LH146Ht	PI601402	2	2	0.997	0.42	ExPVP	stiff stalk
LH149	PI601493	1	1	NA	0.38	ExPVP	stiff stalk
LH150	PI601230	1	1	NA	0.5	Other	unclassified
LH156	PI601403	2	2	0.997	0.55	ExPVP	non-stiff stalk
LH160	PI539920	1	1	NA	0.58	ExPVP	unclassified
LH162	PI539921	1	1	NA	0.5	ExPVP	unclassified
LH163	PI538008	1	1	NA	0.88	ExPVP	unclassified
LH181	PI547087	1	1	NA	0.91	ExPVP	unclassified
LH190	PI539922	1	1	NA	0.57	ExPVP	stiff stalk
LH191	PI539925	1	1	NA	0.89	ExPVP	unclassified
LH192	PI539926	2	2	0.997	0.63	ExPVP	stiff stalk
LH193	PI539927	2	2	0.998	0.39	ExPVP	stiff stalk
LH194	PI539923	1	1	NA	0.67	ExPVP	stiff stalk
LH195	PI537097	2	2	0.998	0.41	ExPVP	stiff stalk
LH196	PI538009	2	2	0.998	0.51	ExPVP	stiff stalk
LH202	PI539924	2	2	0.998	0.54	ExPVP	stiff stalk
LH205	PI537099	1	1	NA	0.64	ExPVP	stiff stalk
LH206	PI538010	1	1	NA	0.89	ExPVP	unclassified
LH208	PI547088	5	5	0.996	0.19	ExPVP	stiff stalk
LH209	PI554612	1	1	NA	0.85	ExPVP	unclassified
LH211	PI537101	3	3	0.997	0.27	Other	unclassified
LH212Ht	PI547089	1	1	NA	0.87	ExPVP	unclassified
LH213	PI547090	1	1	NA	0.92	ExPVP	non-stiff stalk
LH214	PI555660	1	1	NA	0.9	ExPVP	unclassified
LH215	PI552815	1	1	NA	0.86	ExPVP	non-stiff stalk
LH220Ht	PI538011	2	2	0.998	0.66	ExPVP	stiff stalk
LH222	PI559375	1	1	NA	0.79	ExPVP	unclassified
LH38	PI600791	1	1	NA	0.51	ExPVP	non-stiff stalk
LH39	PI600944	2	2	0.998	0.56	ExPVP	non-stiff stalk
LH51	PI600955	2	2	0.997	0.54	ExPVP	non-stiff stalk
LH52	PI601360	2	2	0.997	0.57	ExPVP	non-stiff stalk
LH54	PI601316	1	1	NA	0.43	ExPVP	non-stiff stalk
LH57	PI601317	1	1	NA	0.56	ExPVP	non-stiff stalk
LH59	PI601466	2	2	0.995	0.5	ExPVP	non-stiff stalk
LH60	PI601404	1	1	NA	0.66	ExPVP	unclassified
LH61	PI601416	1	1	NA	0.7	ExPVP	unclassified
LH65	PI601494	2	2	0.997	0.53	ExPVP	non-stiff stalk
LH74	PI600957	2	2	0.992	0.39	ExPVP	stiff stalk
LH82	PI601170	1	1	NA	0.49	ExPVP	non-stiff stalk
LH85	PI601405	1	1	NA	0.48	ExPVP	non-stiff stalk
LH93	PI601171	1	1	NA	0.52	ExPVP	unclassified
LIBC4	PI555650	1	1	NA	0.9	ExPVP	unclassified
LP1CMSHT	PI600755	2	2	0.995	0.49	ExPVP	stiff stalk
LP1NRHT	PI600729	1	1	NA	0.42	ExPVP	stiff stalk
Lp215D	PI547107	1	1	NA	0.85	ExPVP	unclassified
LP5	PI601378	1	1	NA	0.6	France	stiff stalk
Luo3	Ames2325	1	1	NA	0.68	China	unclassified
M131	PI550925	1	1	NA	0.51	Other	tropical
M14	NSL30867	4	3	0.997	0.31	Other	unclassified
M162W	Ames27134	8	2	0.998	0.3	Other	unclassified
M23	Ames22034	1	1	NA	0.6	Other	sweet corn
M37W	Ames27133	9	3	0.998	0.28	South Africa	unclassified
M45	Ames22035	1	1	NA	0.47	Other	sweet corn
M6411	PI506411	1	1	NA	0.52	Other	unclassified
M6415	PI506412	1	1	NA	0.54	Other	unclassified
M6421	PI506413	1	1	NA	0.47	Other	unclassified
Ma32	Ames22036	1	1	NA	0.52	Other	sweet corn
MBNA	PI601209	1	1	NA	0.53	ExPVP	non-stiff stalk
MBPM	PI601440	1	1	NA	0.62	ExPVP	non-stiff stalk
MBST	PI601566	1	1	NA	0.5	ExPVP	non-stiff stalk
MBUB	PI548839	1	1	NA	0.89	ExPVP	unclassified
MDF-13D	PI600956	2	2	0.997	0.49	ExPVP	non-stiff stalk
Me1	Ames22037	1	1	NA	0.73	Other	sweet corn
Me100	Ames22038	1	1	NA	0.63	Other	sweet corn
Me121Wa	Ames22039	1	1	NA	0.66	Other	sweet corn
Me123	Ames22040	1	1	NA	0.65	Other	sweet corn
Me135	Ames22041	1	1	NA	0.52	Other	sweet corn
Me244Wa	Ames22042	1	1	NA	0.44	Other	sweet corn
Me244Wb	Ames22043	1	1	NA	0.53	Other	sweet corn
MEF156-55-2	Ames27135	6	5	0.981	0.29	Other	unclassified
MINN5	Ames26004	1	1	NA	0.47	Other	popcorn
ML606	PI583774	1	1	NA	0.57	Other	unclassified
MM402A	PI554615	2	2	0.997	0.78	ExPVP	unclassified
Mo10	PI558517	1	1	NA	0.54	Missouri	unclassified
Mo11	PI558527	1	1	NA	0.54	Missouri	unclassified
Mo12	PI558528	1	1	NA	0.59	Missouri	unclassified
Mo13	PI558529	1	1	NA	0.69	Missouri	unclassified
Mo14W	PI558530	1	1	NA	0.53	Missouri	unclassified
Mo15W	PI558518	2	2	0.997	0.6	Missouri	unclassified
Mo16W	PI558531	2	2	0.998	0.62	Missouri	unclassified
Mo17	PI558532	11	5	0.998	0.23	Missouri	non-stiff stalk
Mo17+/su	Ames26764	1	1	NA	0.59	Wisconsin	non-stiff stalk
Mo17T	Ames19286	1	1	NA	0.73	Other	non-stiff stalk
Mo17TRf	Ames19287	1	1	NA	0.79	Other	non-stiff stalk
Mo18W	PI550441	9	3	0.998	0.28	Missouri	unclassified
MO1W	PI558520	3	2	0.998	0.33	Missouri	unclassified
Mo20W	PI550442	1	1	NA	0.46	Missouri	non-stiff stalk
Mo21R	PI558533	1	1	NA	0.59	Missouri	unclassified
Mo22	PI558534	1	1	NA	0.41	Missouri	unclassified
Mo23W	Ames20116	1	1	NA	0.6	Missouri	unclassified
Mo24W	PI587144	3	2	0.98	0.39	Missouri	unclassified
Mo25W	Ames20118	1	1	NA	0.48	Missouri	unclassified
Mo27W	Ames28927	1	1	NA	0.58	Missouri	unclassified
Mo28W	Ames28928	1	1	NA	0.52	Missouri	unclassified
Mo29W	Ames28929	1	1	NA	0.48	Missouri	unclassified
Mo2RF	PI558521	1	1	NA	0.62	Missouri	unclassified
Mo3	PI558522	1	1	NA	0.47	Missouri	unclassified
Mo301ae	NSL67786	1	1	NA	0.53	Missouri	unclassified
Mo303ae	NSL67788	1	1	NA	0.59	Missouri	unclassified
Mo304ae	NSL67789	1	1	NA	0.55	Missouri	unclassified
Mo305ae	NSL67790	6	1	0.998	0.31	Missouri	unclassified
Mo307ae	NSL67792	1	1	NA	0.72	Missouri	non-stiff stalk
Mo308ae	NSL67793	1	1	NA	0.43	Missouri	unclassified
Mo30W	Ames28930	1	1	NA	0.53	Missouri	unclassified
Mo311ae	NSL67796	1	1	NA	0.55	Missouri	unclassified
Mo312ae	NSL67797	1	1	NA	0.74	Missouri	unclassified
Mo313ae	NSL67798	1	1	NA	0.7	Missouri	unclassified
Mo314ae	NSL67799	1	1	NA	0.49	Missouri	unclassified
Mo31W	Ames28931	1	1	NA	0.49	Missouri	unclassified
Mo32W	Ames28932	1	1	NA	0.55	Missouri	unclassified
Mo33W	Ames28933	1	1	NA	0.58	Missouri	unclassified
Mo36	Ames28934	1	1	NA	0.45	Missouri	unclassified
Mo37	Ames28935	1	1	NA	0.75	Missouri	unclassified
Mo38	Ames28936	1	1	NA	0.62	Missouri	unclassified
Mo39	Ames28937	1	1	NA	0.52	Missouri	unclassified
Mo40	Ames20119	1	1	NA	0.49	Missouri	unclassified
Mo401	Ames28360	1	1	NA	0.63	Missouri	stiff stalk
Mo402	Ames28361	1	1	NA	0.61	Missouri	unclassified
Mo403	Ames28362	1	1	NA	0.68	Missouri	unclassified
Mo41	Ames26909	1	1	NA	0.59	Missouri	unclassified
Mo42	Ames20120	1	1	NA	0.51	Missouri	non-stiff stalk
Mo43	Ames28938	1	1	NA	0.52	Missouri	non-stiff stalk
Mo44	Ames28939	3	2	0.984	0.3	Missouri	unclassified
Mo45	PI583350	3	2	0.985	0.38	Missouri	unclassified
Mo46	PI583351	4	3	0.973	0.32	Missouri	non-stiff stalk
Mo47	PI583352	4	3	0.997	0.37	Missouri	non-stiff stalk
Mo48	PI634206	1	1	NA	0.53	Missouri	unclassified
Mo49	PI634207	1	1	NA	0.65	Missouri	unclassified
Mo5	PI558523	1	1	NA	0.59	Missouri	unclassified
Mo501	Ames28940	1	1	NA	0.58	Missouri	unclassified
Mo502W	Ames28941	1	1	NA	0.56	Missouri	unclassified
Mo506W	Ames28942	1	1	NA	0.49	Missouri	unclassified
Mo508W	Ames28943	1	1	NA	0.55	Missouri	unclassified
Mo510W	Ames28944	1	1	NA	0.56	Missouri	unclassified
Mo511W	Ames28945	1	1	NA	0.56	Missouri	unclassified
Mo512AW	Ames28946	1	1	NA	0.5	Missouri	unclassified
Mo512BW	Ames28947	1	1	NA	0.44	Missouri	unclassified
Mo6	PI558524	1	1	NA	0.69	Missouri	unclassified
Mo7	PI558516	1	1	NA	0.55	Missouri	unclassified
Mo8W	PI558525	1	1	NA	0.49	Missouri	unclassified
Mo9W	PI558526	1	1	NA	0.54	Missouri	unclassified
MoG	Ames 27136	3	2	0.998	0.54	Missouri	unclassified
Mp04-97	Mp04-97	1	1	NA	0.71	Other	unclassified
Mp07-121	Mp0721	1	1	NA	0.55	Other	unclassified
Mp07-153	Mp0753	1	1	NA	0.52	Other	unclassified
Mp07-158	Mp0758	1	1	NA	0.54	Other	unclassified
MP305	NSL250298	1	1	NA	0.78	Other	unclassified
MP307	NSL250299	1	1	NA	0.84	Other	unclassified
Mp313E	PI539859	1	1	NA	0.49	Other	unclassified
Mp339	PI543916	9	3	0.998	0.25	Other	unclassified
MP420	PI556980	2	2	0.998	0.52	Other	unclassified
MP462	MP462	2	2	0.938	0.49	Other	unclassified
Mp701	PI550534	1	1	NA	0.63	Other	unclassified
Mp705	PI550546	1	1	NA	0.65	Other	unclassified
Mp706	PI550547	1	1	NA	0.43	Other	unclassified
Mp707	PI550548	1	1	NA	0.45	Other	unclassified
Mp708	PI536520	1	1	NA	0.7	Other	unclassified
Mp710	PI596627	1	1	NA	0.51	Other	unclassified
Mp711	PI596628	1	1	NA	0.49	Other	unclassified
Mp712	PI596629	1	1	NA	0.56	Other	unclassified
Mp714	PI608806	1	1	NA	0.51	Other	unclassified
Mp715	PI614819	1	1	NA	0.58	Other	unclassified
Mp716	PI614820	1	1	NA	0.45	Other	unclassified
MP717	PI639919	2	2	0.993	0.68	Other	unclassified
MQ305	PI559917	1	1	NA	0.88	ExPVP	unclassified
MR01AraguitoS6	Ames30522	2	2	0.994	0.51	Other	landraces
MR02Assiniboine	Ames30523	2	2	0.994	0.66	Other	landraces
MR05CatetoS6	Ames30524	2	2	0.994	0.48	Other	landraces
MR06ChapaloteS6	Landraces	1	1	NA	0.53	Other	landraces
MR08CostenoS6	Ames30526	2	2	0.997	0.55	Other	landraces
MR09CravoRiogranenseS6	Ames30527	2	2	0.995	0.51	Other	landraces
MR11CubanFlintS6	Ames30529	2	2	0.997	0.53	Other	landraces
MR13HickoryKing	Landraces	2	2	0.855	0.6	Other	landraces
MR14LongfellowFlint	Ames30531	2	2	0.995	0.54	Other	landraces
MR15PalomerodeJaliscoS6	Landraces	2	2	0.858	0.44	Other	landraces
MR19SantoDomingo	Ames30533	2	2	0.997	0.66	Other	landraces
MR20ShoePegS7	Ames30534	3	3	0.996	0.54	Other	landraces
MR22TuxpenoS6	Ames30535	2	2	0.991	0.54	Other	landraces
MR23ZapaloteChicoS6	Ames30536	2	2	0.987	0.52	Other	landraces
MR25PororoS5	Ames30537	7	2	0.997	0.46	Other	landraces
MR26PolloS5	Landraces	1	1	NA	0.66	Other	landraces
MS1	Ames24704	1	1	NA	0.47	Michigan	non-stiff stalk
Ms100	Ames22442	2	2	0.985	0.44	Michigan	unclassified
MS106	Ames24727	1	1	NA	0.59	Michigan	unclassified
MS107	Ames24728	1	1	NA	0.86	Michigan	unclassified
MS116	Ames24729	1	1	NA	0.68	Michigan	unclassified
MS12	Ames24706	1	1	NA	0.48	Michigan	unclassified
MS132	Ames24730	1	1	NA	0.48	Michigan	stiff stalk
MS1334	Ames24752	3	2	0.998	0.37	Michigan	unclassified
MS141	Ames24732	1	1	NA	0.66	Michigan	unclassified
MS142	Ames24733	1	1	NA	0.62	Michigan	unclassified
MS153	Ames24734	3	2	0.968	0.36	Michigan	unclassified
MS198	Ames24735	1	1	NA	0.56	Michigan	unclassified
MS199	Ames24736	1	1	NA	0.59	Michigan	unclassified
MS200	Ames24737	1	1	NA	0.63	Michigan	unclassified
MS201	Ames24738	1	1	NA	0.51	Michigan	unclassified
MS203	Ames24739	1	1	NA	0.6	Michigan	unclassified
MS204	Ames24740	1	1	NA	0.71	Michigan	unclassified
MS206	Ames24741	1	1	NA	0.67	Michigan	unclassified
MS211	Ames24742	1	1	NA	0.58	Michigan	unclassified
MS214	Ames24743	1	1	NA	0.56	Michigan	stiff stalk
MS215	Ames24744	1	1	NA	0.67	Michigan	unclassified
MS216	Ames24745	1	1	NA	0.52	Michigan	unclassified
MS221	Ames24746	1	1	NA	0.57	Michigan	non-stiff stalk
MS222	Ames24747	1	1	NA	0.57	Michigan	non-stiff stalk
MS223	Ames24748	1	1	NA	0.53	Michigan	non-stiff stalk
MS224	Ames24749	1	1	NA	0.59	Michigan	non-stiff stalk
MS225	Ames24750	6	1	0.976	0.28	Michigan	non-stiff stalk
MS226	Ames24751	1	1	NA	0.57	Michigan	unclassified
MS24	Ames24707	1	1	NA	0.54	Michigan	unclassified
MS24A	Ames24708	1	1	NA	0.53	Michigan	unclassified
MS4	Ames24705	1	1	NA	0.65	Michigan	unclassified
MS57	Ames24709	1	1	NA	0.77	Michigan	non-stiff stalk
MS67	Ames24710	1	1	NA	0.53	Michigan	unclassified
MS68	Ames24711	1	1	NA	0.52	Michigan	non-stiff stalk
MS71	PI587137	10	4	0.996	0.23	Michigan	unclassified
MS72	Ames24713	1	1	NA	0.64	Michigan	unclassified
MS74	Ames24714	1	1	NA	0.5	Michigan	unclassified
MS75	Ames24715	1	1	NA	0.52	Michigan	unclassified
MS76	Ames24716	1	1	NA	0.69	Michigan	unclassified
MS77	Ames24717	1	1	NA	0.53	Michigan	unclassified
MS78	Ames24718	1	1	NA	0.49	Michigan	unclassified
MS79	Ames24719	1	1	NA	0.59	Michigan	unclassified
MS80	Ames24720	6	1	0.995	0.3	Michigan	unclassified
MS81	Ames24721	1	1	NA	0.53	Michigan	unclassified
MS89	Ames24722	1	1	NA	0.64	Michigan	unclassified
MS91	Ames24723	1	1	NA	0.49	Michigan	unclassified
MS92	Ames24724	1	1	NA	0.62	Michigan	unclassified
MS93	Ames24725	1	1	NA	0.58	Michigan	unclassified
Mt42	Ames20140	5	4	0.991	0.31	Other	unclassified
N190	PI550565	1	1	NA	0.47	Nebraska	stiff stalk
N192	PI550566	4	2	0.998	0.22	Nebraska	stiff stalk
N193	PI550567	1	1	NA	0.49	Nebraska	unclassified
N194	PI550568	2	2	0.992	0.61	Nebraska	unclassified
N197	Ames22755	1	1	NA	0.56	Nebraska	non-stiff stalk
N199	PI568158	1	1	NA	0.46	Nebraska	unclassified
N200	PI568159	1	1	NA	0.48	Nebraska	unclassified
N201	PI568160	1	1	NA	0.62	Nebraska	stiff stalk
N209	PI595366	1	1	NA	0.63	Nebraska	unclassified
N211	PI596354	1	1	NA	0.47	Nebraska	unclassified
N215	PI595367	1	1	NA	0.62	Nebraska	unclassified
N216	PI596355	1	1	NA	0.55	Nebraska	unclassified
N217	PI596356	1	1	NA	0.43	Nebraska	unclassified
N218	PI596357	1	1	NA	0.6	Nebraska	unclassified
N28	Ames19321	1	1	NA	0.55	Nebraska	unclassified
N28Ht	Ames27138	3	2	0.997	0.32	Other	stiff stalk
N501	PI594050	1	1	NA	0.51	Nebraska	unclassified
N502	PI594051	1	1	NA	0.73	Nebraska	unclassified
N503	PI594052	1	1	NA	0.74	Nebraska	unclassified
N504	PI594053	1	1	NA	0.53	Nebraska	unclassified
N505	PI594054	1	1	NA	0.54	Nebraska	unclassified
N506	PI594055	1	1	NA	0.53	Nebraska	unclassified
N507	PI594056	1	1	NA	0.53	Nebraska	unclassified
N508	PI594057	1	1	NA	0.64	Nebraska	unclassified
N509	PI594058	1	1	NA	0.68	Nebraska	unclassified
N510	PI594059	1	1	NA	0.65	Nebraska	unclassified
N511	PI594060	1	1	NA	0.62	Nebraska	unclassified
N512	PI594061	1	1	NA	0.49	Nebraska	unclassified
N513	PI594062	1	1	NA	0.54	Nebraska	unclassified
N514	PI594063	1	1	NA	0.7	Nebraska	unclassified
N515	PI594064	6	1	0.997	0.28	Nebraska	unclassified
N516	PI594065	1	1	NA	0.74	Nebraska	unclassified
N517	PI594066	1	1	NA	0.49	Nebraska	unclassified
N518	PI594067	1	1	NA	0.64	Nebraska	unclassified
N519	PI594068	1	1	NA	0.55	Nebraska	unclassified
N520	PI594069	2	2	0.997	0.52	Nebraska	unclassified
N521	PI594070	1	1	NA	0.45	Nebraska	unclassified
N522	PI604605	1	1	NA	0.52	Nebraska	unclassified
N523	PI594071	1	1	NA	0.61	Nebraska	unclassified
N524	PI594072	1	1	NA	0.45	Nebraska	unclassified
N525	PI594073	1	1	NA	0.73	Nebraska	unclassified
N526	PI594074	1	1	NA	0.55	Nebraska	unclassified
N527	PI604606	1	1	NA	0.56	Nebraska	unclassified
N528	PI594075	1	1	NA	0.6	Nebraska	unclassified
N529	PI594076	1	1	NA	0.49	Nebraska	unclassified
N530	PI594077	1	1	NA	0.66	Nebraska	unclassified
N532	PI594078	1	1	NA	0.53	Nebraska	unclassified
N533	PI594079	1	1	NA	0.48	Nebraska	unclassified
N534	PI594080	1	1	NA	0.56	Nebraska	unclassified
N535	PI594081	1	1	NA	0.51	Nebraska	unclassified
N536	PI594082	1	1	NA	0.62	Nebraska	unclassified
N537	PI594083	1	1	NA	0.58	Nebraska	unclassified
N538	PI594084	1	1	NA	0.64	Nebraska	unclassified
N539	PI594085	1	1	NA	0.73	Nebraska	unclassified
N540	PI594086	2	2	0.998	0.7	Nebraska	unclassified
N541	PI594087	1	1	NA	0.78	Nebraska	unclassified
N542	PI594088	1	1	NA	0.64	Nebraska	unclassified
N543	PI594089	1	1	NA	0.78	Nebraska	unclassified
N544	PI594090	1	1	NA	0.65	Nebraska	unclassified
N545	PI594091	1	1	NA	0.55	Nebraska	unclassified
N546	PI597578	1	1	NA	0.47	Nebraska	unclassified
N551	PI638549	1	1	NA	0.54	Nebraska	unclassified
N552	PI638550	1	1	NA	0.53	Nebraska	unclassified
N6	Ames27137	3	2	0.998	0.47	Other	unclassified
N72-3-1-1INBRED	PI221743	1	1	NA	0.48	South Africa	unclassified
N7A	PI607512	8	2	0.996	0.28	Nebraska	stiff stalk
N7AGoodman-Buckler	Ames28366	1	1	NA	0.51	Nebraska	stiff stalk
N801w	PI592741	1	1	NA	0.51	Nebraska	unclassified
NC13	Ames12726	1	1	NA	0.66	North Carolina	unclassified
NC201	PI543008	1	1	NA	0.56	North Carolina	unclassified
NC220	Ames12728	1	1	NA	0.52	North Carolina	unclassified
NC222	Ames12729	4	3	0.997	0.27	North Carolina	unclassified
NC224	Ames12730	1	1	NA	0.6	North Carolina	unclassified
NC230	Ames12731	3	2	0.998	0.39	North Carolina	unclassified
NC232	Ames12732	4	3	0.997	0.38	North Carolina	unclassified
NC234	Ames12733	1	1	NA	0.65	North Carolina	unclassified
NC236	Ames12734	4	3	0.988	0.32	North Carolina	unclassified
NC238	Ames12735	3	2	0.991	0.45	North Carolina	unclassified
NC240	PI540312	1	1	NA	0.5	North Carolina	unclassified
NC240A	Ames12736	1	1	NA	0.58	North Carolina	unclassified
NC242	Ames12737	1	1	NA	0.69	North Carolina	unclassified
NC244	Ames12738	1	1	NA	0.54	North Carolina	unclassified
NC246	Ames12739	1	1	NA	0.69	North Carolina	unclassified
NC248	Ames12740	1	1	NA	0.64	North Carolina	unclassified
NC250	PI550555	4	3	0.998	0.34	North Carolina	stiff stalk
NC252	PI511309	2	2	0.997	0.55	North Carolina	stiff stalk
NC254	PI511310	2	2	0.997	0.43	North Carolina	stiff stalk
NC256	PI511311	1	1	NA	0.39	North Carolina	stiff stalk
NC258	PI531084	3	2	0.998	0.56	North Carolina	unclassified
NC258A	Ames28411	1	1	NA	0.57	North Carolina	unclassified
NC260	Ames27140	3	2	0.998	0.38	North Carolina	non-stiff stalk
NC262	PI531085	4	3	0.997	0.39	North Carolina	unclassified
NC262A	Ames28412	1	1	NA	0.7	North Carolina	unclassified
NC262B	Ames28413	1	1	NA	0.57	North Carolina	unclassified
NC264	PI520774	3	2	0.996	0.44	North Carolina	non-stiff stalk
NC266	Ames28414	1	1	NA	0.46	North Carolina	unclassified
NC266B	Ames28415	1	1	NA	0.43	North Carolina	unclassified
NC268	PI587145	1	1	NA	0.46	North Carolina	unclassified
NC268A	Ames28416	1	1	NA	0.56	North Carolina	unclassified
NC270	Ames28417	1	1	NA	0.64	North Carolina	stiff stalk
NC276	Ames28418	1	1	NA	0.42	North Carolina	stiff stalk
NC278	Ames28419	1	1	NA	0.53	North Carolina	stiff stalk
NC278A	Ames28420	1	1	NA	0.62	North Carolina	unclassified
NC280	Ames28421	1	1	NA	0.29	North Carolina	stiff stalk
NC282	Ames28422	1	1	NA	0.57	North Carolina	stiff stalk
NC284	Ames28423	1	1	NA	0.53	North Carolina	stiff stalk
[truncated: 816 more rows]
