# Supplementary material for: Comprehensive genotyping of the USA national maize inbred seed bank
Source: Genome Biol. 2013 Jun 11;14(6):R55. doi: 10.1186/gb-2013-14-6-r55 (PMC3707059; doi:10.1186/gb-2013-14-6-r55)
Supplement: Additional file 2 — Table S2. The 10 closest neighbors for each unique entry in our maize list based on identical by state (IBS) values. IBS value for each neighbor is presented between brackets. [file gb-2013-14-6-r55-S2.XLSX]

## Sheet: Sheet1
IID	1	2	3	4	5	6	7	8	9	10
11430	Q381(0.9338)	207(0.9328)	PHN11(0.9317)	PHK42(0.9309)	IBB15(0.9305)	L139(0.9302)	IBC2(0.9288)	L135(0.9284)	83IBI3(0.9274)	PHH93(0.9272)
12E	CI1(0.8908)	B73(0.8821)	AusTRCF306304(0.879)	B73Htrhm(0.879)	AusTRCF306302(0.8787)	NC326(0.8785)	NC280(0.8785)	F42(0.8784)	58613B73MethBc5S4(0.8783)	AusTRCF306303(0.8783)
13B-587-68A	STRAIN11D-586-68A(0.9046)	14H-588-68B(0.9026)	Il14H(0.9022)	676A-348-68B(0.8997)	STRAIN18B-5-69(0.8985)	IaCG4189(0.8976)	Ia453(0.8975)	A648(0.8969)	EP83(0.8967)	277(0.8966)
1416-1	NC348(0.8819)	NC298(0.8807)	Tx601(0.8774)	Hi65(0.8727)	A6(0.8698)	MP717(0.8655)	1497-2(0.8629)	NC358(0.8609)	NC300(0.8604)	Mp715(0.8602)
1497-2	NC300(0.8877)	NC340(0.8852)	A6(0.8798)	NC296A(0.8771)	NC346(0.8757)	NC296(0.8752)	NC350(0.8742)	NC352(0.8727)	NC336(0.8725)	NC302(0.8722)
14H-588-68B	Il14H(0.9982)	IaEv3004(0.9622)	STRAINT35-388-68A(0.9426)	STRAINT36101T-394-68(0.9396)	Ill101Q(0.9362)	NJ159(0.9353)	STRAINT32-397-68B(0.9315)	STRAINT20-2-68B(0.931)	21-396-68B(0.928)	STRAINT33-399-68B(0.9275)
1538	OS602(0.9345)	CM105(0.9284)	207(0.9279)	CM169(0.9275)	Q381(0.9269)	CM174(0.9251)	IBB15(0.9243)	CM99(0.9232)	L135(0.9217)	PHP55(0.9206)
176	226(0.944)	T8302INBRED(0.9178)	C42(0.9152)	M23(0.9141)	C12-1(0.9132)	MS91(0.9121)	Me1(0.9101)	829(0.9092)	P51wx(0.9062)	Me244Wb(0.9061)
197A-381-68A	Fe(0.9063)	Il767b(0.9035)	M6411(0.9003)	M6421(0.8962)	M6415(0.8959)	A260(0.8878)	27A-317-68C(0.8855)	STRAIN18B-5-69(0.8848)	B21(0.8837)	IaCG4189(0.8837)
207	Q381(0.9955)	IBB15(0.9913)	L135(0.9877)	PHG29(0.9813)	PHP02(0.9752)	PHN11(0.9746)	PHK42(0.9741)	83IBI3(0.9737)	L127(0.9724)	IBC2(0.9723)
21-396-68B	STRAINT36101T-394-68(0.9775)	STRAINT32-397-68B(0.9707)	STRAINT24-395-68B(0.9656)	STRAINT33-399-68B(0.965)	STRAINT20-2-68B(0.9637)	STRAINT35-388-68A(0.9598)	Il101T(0.9334)	Il101(0.9331)	14H-588-68B(0.928)	Il14H(0.9278)
226	176(0.944)	T8302INBRED(0.9212)	C12-1(0.9132)	C42(0.9082)	MS91(0.908)	Me1(0.9074)	M23(0.9072)	829(0.9063)	W7151(0.9057)	789(0.9046)
2369	B73(0.9664)	B73Htrhm(0.9654)	F42(0.9645)	AusTRCF305839(0.9634)	GEMS-0101(0.9631)	58614B73MethBc5S4(0.963)	58613B73MethBc5S4(0.9627)	DJ7(0.9625)	NC372(0.9623)	NC280(0.9616)
245	A648(0.8883)	P39M96(0.8881)	81-1(0.888)	13B-587-68A(0.8867)	P39A(0.8866)	IP39(0.8856)	909(0.8835)	C31(0.8835)	883(0.8835)	14H-588-68B(0.8823)
277	C38(0.9513)	C31(0.9513)	IP39(0.9511)	P39M96(0.9465)	P39A(0.945)	A648(0.9437)	P39(0.9427)	ND259(0.9404)	S17(0.9402)	C30(0.9393)
27A-317-68C	STRAIN18B-5-69(0.9366)	IaCG4189(0.928)	STRAIN451B-4-68B(0.9076)	EP60(0.9054)	EP58(0.9025)	S4(0.9019)	STRAIN11D-586-68A(0.9008)	Il14H(0.9003)	908(0.9002)	14H-588-68B(0.8997)
29MIBZ2	Q381(0.9644)	207(0.9639)	IBB15(0.9596)	L135(0.9586)	PHG29(0.9576)	PHK42(0.9537)	83IBI3(0.9523)	PHN11(0.9487)	IBC2(0.9485)	PHP02(0.9484)
2FACC	B73(0.9456)	F42(0.9442)	58802Mo17MethBcS3(0.944)	58804Mo17MethBcS3(0.9438)	B73Htrhm(0.9437)	4676A(0.9437)	NC292(0.9435)	GEMS-0101(0.9434)	NC330(0.9429)	58613B73MethBc5S4(0.9427)
2KM368INBRED	W23(0.8901)	Ill.Hy(0.8818)	WXHy(0.8817)	Hy(0.8807)	HY2(0.88)	Wf9(0.879)	WXWF9(0.8787)	A669(0.8785)	Wf9T(0.8784)	H28w(0.8783)
2MA22	MDF-13D(0.8895)	BCC03(0.8868)	6M502(0.8765)	6M502A(0.8756)	Oh43(0.8738)	LH212Ht(0.873)	R903B(0.8726)	Oh43sh2(0.8722)	LH39(0.8722)	PHJ89(0.8721)
3167B	TR9-1-1-6(0.9978)	Tr(0.9782)	CI89B(0.9245)	B73(0.8874)	B164(0.887)	NC326(0.8863)	W8555(0.8852)	NC292(0.8852)	B73Htrhm(0.8849)	AusTRCF306302(0.8847)
33-16	WX33-16(0.9734)	Mo2RF(0.9691)	R134(0.9588)	CI7Goodman-Buckler(0.9351)	CI7(0.924)	Mo308ae(0.9194)	CI7A(0.9142)	H105W(0.894)	CI86B(0.8896)	GE19(0.8849)
38-11	AH83(0.9899)	Mo314ae(0.9809)	WX38-11(0.9792)	H30w(0.9726)	H50(0.972)	EZ18(0.9636)	CI38B(0.9584)	Mo403(0.9573)	Mo3(0.9569)	R76(0.9545)
38-11RPARENTHB19INB	Hy(0.9205)	HY2(0.9191)	R902A(0.9161)	H30w(0.9114)	Ill.Hy(0.9085)	WXHy(0.908)	A669(0.9069)	R138(0.9053)	A564N(0.9005)	AH83(0.8998)
3IBZ2	IBC2(0.9309)	83IBI3(0.9239)	207(0.9159)	Q381(0.9149)	IBB15(0.9118)	L135(0.9109)	L127(0.9088)	L155(0.9074)	PHK42(0.9064)	PHR25(0.9058)
42	S65(0.9554)	IP39(0.9543)	C31(0.9498)	C38(0.9493)	909(0.9482)	P39A(0.9451)	C30(0.9447)	A648(0.9444)	P39M96(0.9434)	883(0.9371)
4226	AusTRCF306323(0.9967)	B73(0.8736)	NC316(0.8702)	AusTRCF306308(0.8698)	B109(0.8696)	N192(0.8696)	B73Htrhm(0.8694)	AusTRCF306309(0.8693)	NC328(0.8693)	58615B73MethBc5S4(0.8692)
442A-431-68D	Il731a(0.9417)	Il677a(0.934)	Il14H(0.9196)	14H-588-68B(0.9189)	Il767b(0.9105)	Il778d(0.9069)	Il779a(0.9064)	IaEv3004(0.9035)	Ill101Q(0.8987)	EP58(0.8982)
4528.INBRED	4533.INBRED(0.9433)	4537.INBRED(0.9382)	F7(0.8914)	S2(0.8772)	S56(0.8757)	F2(0.8723)	R53(0.8682)	B73(0.8624)	CM7(0.8613)	PriorD(0.861)
4533.INBRED	4528.INBRED(0.9433)	4537.INBRED(0.9357)	F7(0.8962)	S2(0.8777)	S56(0.873)	F2(0.8696)	CO245(0.8632)	B73(0.8622)	CO255(0.8614)	CM7(0.8606)
4537.INBRED	4528.INBRED(0.9382)	4533.INBRED(0.9357)	F7(0.8937)	S2(0.8798)	S56(0.8754)	CO245(0.8681)	F2(0.8673)	B73(0.8595)	R53(0.8592)	CM7(0.8584)
4550.INBRED	4554.INBRED(0.9823)	4562INBRED(0.955)	4554INBRED(0.9519)	4564INBRED(0.9389)	EP1(0.9262)	4566INBRED(0.8883)	PriorD(0.8762)	CO255(0.876)	EP37(0.8599)	Oh51A(0.8597)
4554.INBRED	4550.INBRED(0.9823)	4562INBRED(0.9532)	4554INBRED(0.9493)	4564INBRED(0.94)	EP1(0.921)	4566INBRED(0.8954)	PriorD(0.8747)	CO255(0.8744)	CSJ2(0.8586)	EP80(0.8583)
4554INBRED	4562INBRED(0.9694)	4550.INBRED(0.9519)	4554.INBRED(0.9493)	4564INBRED(0.9275)	EP1(0.9268)	4566INBRED(0.8973)	PriorD(0.8776)	CO255(0.8772)	EP37(0.8632)	CSJ2(0.8604)
4562INBRED	4554INBRED(0.9694)	4550.INBRED(0.955)	4554.INBRED(0.9532)	EP1(0.9343)	4564INBRED(0.9299)	4566INBRED(0.9038)	PriorD(0.8825)	CO255(0.8799)	EP37(0.8632)	EP80(0.8625)
4564INBRED	4554.INBRED(0.94)	4550.INBRED(0.9389)	4562INBRED(0.9299)	4554INBRED(0.9275)	4566INBRED(0.9086)	EP1(0.9042)	CO255(0.8657)	PriorD(0.8655)	EP37(0.8642)	Oh51A(0.8641)
4566INBRED	4564INBRED(0.9086)	4562INBRED(0.9038)	4554INBRED(0.8973)	4554.INBRED(0.8954)	EP1(0.8898)	4550.INBRED(0.8883)	Oh51A(0.8699)	Oh599(0.8658)	PriorD(0.8647)	CO255(0.8635)
4578INBRED	4580INBRED(0.9923)	4581INBRED(0.9902)	C103(0.8956)	R903B(0.8955)	C103T(0.8952)	Mo307ae(0.8912)	Va14A(0.8892)	Mo41(0.8815)	Mo43(0.8789)	MDF-13D(0.8783)
4580INBRED	4578INBRED(0.9923)	4581INBRED(0.9907)	R903B(0.8948)	C103(0.8939)	C103T(0.8939)	Mo307ae(0.89)	Va14A(0.888)	Mo41(0.8806)	Mo43(0.8786)	A178N(0.8772)
4581INBRED	4580INBRED(0.9907)	4578INBRED(0.9902)	C103T(0.8965)	R903B(0.8959)	C103(0.8959)	Mo307ae(0.8904)	Va14A(0.8879)	Mo41(0.8811)	C123(0.88)	Mo43(0.8786)
4655INBRED	4659INBRED(0.9206)	INBR.PLS14MS.STERILE(0.9183)	G14T133(0.9012)	G6T123(0.9007)	G3T5a(0.9004)	G3T5(0.9002)	T9(0.8982)	PriorC(0.8939)	S3(0.8905)	4664INBRED(0.8904)
4659INBRED	INBR.PLS14MS.STERILE(0.9592)	4655INBRED(0.9206)	G14T133(0.904)	G3T5a(0.9033)	G6T123(0.9019)	G3T5(0.9013)	T9(0.8983)	PriorC(0.8927)	S14(0.8887)	S3(0.8877)
4664INBRED	S14(0.9275)	PriorC(0.9056)	S3(0.9026)	4655INBRED(0.8904)	G6T123(0.8904)	G3T5a(0.8904)	G14T133(0.8899)	G3T5(0.8896)	S56(0.8896)	INBR.PLS14MS.STERILE(0.8891)
4676A	2FACC(0.9437)	FBHJ(0.9203)	B14A(0.9088)	B14(0.9085)	WXB14(0.9076)	H91(0.9069)	PHK35(0.9061)	6103(0.9053)	R924(0.9046)	FBLA(0.9043)
469	S61(0.8936)	S48(0.8936)	PLS61/10870subline-1(0.8932)	W374B(0.8918)	S63(0.8916)	A374(0.8906)	A203(0.89)	WM13R(0.8881)	A201(0.8881)	W153R(0.8877)
4722	SA24(0.9453)	RB-15DENTSTERILE(0.9277)	IDS69(0.9254)	CA-15-1DENTSTERILE(0.9254)	IADS62(0.9248)	BR-15DENTSTERILE(0.9246)	B-15DENTSTERILE(0.9241)	IDS91(0.9237)	HP72-11(0.9216)	ADH10(0.9202)
4F-182BS11	B73(0.8561)	NC316(0.8535)	NC280(0.8534)	NC372(0.8533)	B73Htrhm(0.8531)	A680(0.8527)	NC256(0.8525)	AusTRCF306308(0.8524)	AusTRCF306309(0.8524)	A679(0.852)
4F-203AM6	4F-285TX15(0.8841)	4F-374GE3(0.8794)	4F-259HQ(0.8755)	INBRED2-687(0.8689)	INBRED627(0.8674)	INBRED309(0.8662)	INBRED34-1181(0.8648)	INBRED39-1084(0.8641)	INBRED305(0.8636)	INBRED19-86(0.8633)
4F-234BX4	INBRED358(0.8624)	4F-240BX16(0.8605)	4F-259HQ(0.8581)	B73(0.8572)	INBRED334(0.8569)	INBRED627(0.8566)	INBRED19-86(0.8565)	4F-374GE3(0.8563)	NO.1201INBRED(0.8561)	INBRED2-687(0.8554)
4F-240BX16	4F-259HQ(0.8911)	INBRED305(0.8685)	INBRED627(0.8676)	INBRED2-687(0.8674)	INBRED309(0.8674)	4F-374GE3(0.8672)	INBRED605(0.8668)	INBRED19-86(0.8624)	INBRED39-1084(0.8624)	4F-285TX15(0.8622)
4F-259HQ	4F-240BX16(0.8911)	4F-203AM6(0.8755)	4F-285TX15(0.8742)	4F-374GE3(0.8737)	INBRED309(0.866)	INBRED627(0.8652)	INBRED2-687(0.8646)	INBRED305(0.8645)	INBRED19-86(0.8644)	INBRED605(0.8637)
4F-285TX15	4F-374GE3(0.8842)	4F-203AM6(0.8841)	4F-259HQ(0.8742)	A302-1-2S10INBREDSERVENTINA(0.8722)	INBRED309(0.8703)	INBRED627(0.8687)	INBRED305(0.8672)	INBRED2-687(0.8671)	INBRED605(0.8663)	INBRED39-1084(0.8652)
4F-300AD3	EZ30(0.8955)	4F-345CN12(0.8685)	4F-350CN2(0.864)	INBRED42-492(0.8629)	4F-353CN33(0.8615)	4F-403JV15(0.8577)	4F-35BK(0.8576)	INBRED41-1781(0.8575)	B73(0.8575)	EZ8(0.8574)
4F-306108	Tr(0.8719)	B73(0.8596)	4F-345CN12(0.8579)	INBRED1-1265(0.8578)	B73Htrhm(0.8562)	F42(0.8557)	INBRED41-1781(0.8557)	R229(0.8554)	TR9-1-1-6(0.8554)	4F-35BK(0.8553)
4F-342CM4	4F-345CN12(0.8655)	B73(0.8608)	INBRED1-1265(0.8571)	B73Htrhm(0.8566)	INBRED624(0.8565)	A680(0.8564)	R229(0.8563)	EZ50(0.856)	NC330(0.856)	NC326(0.8559)
4F-345CN12	EZ13(0.873)	4F-300AD3(0.8685)	EZ10(0.8671)	4F-342CM4(0.8655)	4F-350CN2(0.8653)	INBRED1-1265(0.864)	EZ30(0.8639)	INBRED42-492(0.8638)	EZ7(0.8629)	4F-35BK(0.8623)
4F-350CN2	4F-403JV15(0.9059)	4F-353CN33(0.8748)	EZ50(0.8672)	4F-345CN12(0.8653)	EA2024(0.8644)	4F-300AD3(0.864)	4F-35BK(0.8631)	EZ7(0.863)	MR05CatetoS6(0.8591)	INBRED321(0.8591)
4F-353CN33	4F-350CN2(0.8748)	EZ50(0.8619)	4F-300AD3(0.8615)	EZ6(0.8604)	EZ30(0.8599)	4F-345CN12(0.8598)	INBRED42-492(0.859)	EZ7(0.8585)	MR05CatetoS6(0.8584)	4F-35BK(0.8575)
4F-35BK	EZ8(0.8914)	EZ49(0.8872)	EZ51(0.865)	4F-350CN2(0.8631)	4F-345CN12(0.8623)	EZ50(0.8621)	EA2024(0.8604)	INBRED610(0.859)	EZ30(0.858)	EZ7(0.8578)
4F-374GE3	4F-285TX15(0.8842)	4F-203AM6(0.8794)	4F-259HQ(0.8737)	INBRED2-687(0.8722)	INBRED627(0.8712)	4F-240BX16(0.8672)	INBRED309(0.8668)	INBRED605(0.8664)	INBRED39-1084(0.8662)	INBRED305(0.8659)
4F-403JV15	4F-350CN2(0.9059)	EZ50(0.86)	4F-345CN12(0.8584)	B73(0.8579)	4F-300AD3(0.8577)	EA2024(0.8576)	INBRED610(0.8557)	NC280(0.8545)	R229(0.8545)	NC372(0.8542)
4N506	B73(0.9521)	B73Htrhm(0.9511)	F42(0.951)	GEMS-0101(0.95)	DJ7(0.9496)	NC372(0.9491)	AusTRCF305840(0.9488)	NC252(0.9484)	58802Mo17MethBcS3(0.9482)	NC256(0.9476)
5120B	B73(0.8732)	SD108(0.8707)	B73Htrhm(0.8702)	58615B73MethBc5S4(0.8701)	NC372(0.87)	AusTRCF306309(0.87)	B109(0.8698)	AusTRCF306304(0.8697)	NC280(0.8697)	F42(0.8697)
52220	Huanyao(0.9104)	Ye4(0.9104)	Ky21(0.8676)	B73(0.8614)	N546(0.8607)	NC316(0.8578)	NC280(0.8577)	B73Htrhm(0.8573)	NC326(0.8572)	R229(0.8572)
5261	Ia2003(0.9264)	884(0.9228)	IP39(0.9146)	C31(0.9135)	C38(0.9128)	C30(0.9126)	909(0.9106)	P39A(0.9102)	P39M96(0.9098)	Ma32(0.9089)
5707	C123(0.9428)	Va59(0.9386)	R903B(0.9181)	C103(0.9164)	C103T(0.9137)	Mo307ae(0.9087)	Va58(0.9014)	Mo43(0.901)	Va14A(0.9008)	Va35C(0.8994)
58609A632MethBc5S4	58610A632MethBc5S4(0.9966)	A632(0.9922)	A632sh2/sh2(0.9902)	A632HT(0.99)	A632+/sh2(0.99)	A632su/su(0.989)	A632HTN(0.9868)	A632RpRp(0.9843)	EZ31(0.9842)	LH143Maintainer(0.9825)
58610A632MethBc5S4	58609A632MethBc5S4(0.9966)	A632(0.9918)	A632sh2/sh2(0.9913)	A632+/sh2(0.9909)	A632HT(0.9909)	A632su/su(0.9901)	A632HTN(0.9863)	A632RpRp(0.9847)	EZ31(0.984)	LH143Maintainer(0.9833)
58611InbredA632	A632(0.9776)	58609A632MethBc5S4(0.9768)	58610A632MethBc5S4(0.9764)	A632HT(0.9759)	A632+/sh2(0.9755)	A632sh2/sh2(0.975)	A632su/su(0.974)	A632HTN(0.9701)	A632RpRp(0.9699)	EZ31(0.9685)
58612InbredB73	B73(0.995)	GEMS-0101(0.9941)	58802Mo17MethBcS3(0.994)	F42(0.994)	58804Mo17MethBcS3(0.9935)	B73Htrhm(0.9933)	DJ7(0.9922)	NC372(0.9909)	58614B73MethBc5S4(0.9908)	NC252(0.9905)
58613B73MethBc5S4	58614B73MethBc5S4(0.9979)	B73(0.9951)	GEMS-0101(0.9943)	F42(0.9942)	B73Htrhm(0.9937)	58615B73MethBc5S4(0.9937)	58804Mo17MethBcS3(0.9924)	DJ7(0.9921)	58802Mo17MethBcS3(0.9921)	NC372(0.9913)
58614B73MethBc5S4	58613B73MethBc5S4(0.9979)	B73(0.9956)	GEMS-0101(0.995)	F42(0.9949)	58615B73MethBc5S4(0.9943)	B73Htrhm(0.9941)	58804Mo17MethBcS3(0.993)	DJ7(0.9927)	58802Mo17MethBcS3(0.9923)	NC372(0.9918)
58615B73MethBc5S4	58614B73MethBc5S4(0.9943)	58613B73MethBc5S4(0.9937)	58804Mo17MethBcS3(0.9927)	58802Mo17MethBcS3(0.9918)	B73(0.9916)	GEMS-0101(0.9909)	F42(0.9908)	B73Htrhm(0.9901)	DJ7(0.9885)	NC372(0.9882)
58801InbredMo17	Mo17T(0.9979)	Mo17(0.9979)	SeagullSeventeen(0.9972)	AusTRCF305846(0.9961)	58803Mo17MethBcS3(0.995)	AusTRCF305849(0.9923)	Mo17+/su(0.9898)	Hi60(0.9891)	LH51(0.9878)	740(0.9808)
58802Mo17MethBcS3	B73(0.9956)	58804Mo17MethBcS3(0.9956)	GEMS-0101(0.9954)	F42(0.9949)	B73Htrhm(0.9942)	58612InbredB73(0.994)	DJ7(0.9925)	NC372(0.9923)	58614B73MethBc5S4(0.9923)	58613B73MethBc5S4(0.9921)
58803Mo17MethBcS3	58801InbredMo17(0.995)	Mo17(0.9949)	Mo17T(0.9947)	SeagullSeventeen(0.9942)	AusTRCF305846(0.9928)	AusTRCF305849(0.9906)	Mo17+/su(0.9873)	Hi60(0.9856)	LH51(0.9848)	740(0.9779)
58804Mo17MethBcS3	B73(0.9957)	58802Mo17MethBcS3(0.9956)	GEMS-0101(0.9951)	F42(0.995)	B73Htrhm(0.9941)	58612InbredB73(0.9935)	58614B73MethBc5S4(0.993)	58615B73MethBc5S4(0.9927)	DJ7(0.9925)	58613B73MethBc5S4(0.9924)
592	829(0.9284)	IP39(0.9204)	277(0.9192)	C30(0.918)	P39A(0.9166)	P39(0.9165)	A648(0.9161)	P39M96(0.916)	909(0.9159)	C38(0.9158)
6103	B14(0.9716)	B14A(0.9715)	WXB14(0.9695)	R924(0.9674)	H91(0.9654)	LP1CMSHT(0.9652)	LP1NRHT(0.9648)	A641N(0.9612)	A632HT(0.961)	A632(0.9604)
66	A322(0.9136)	A312(0.9116)	A166(0.9004)	A131(0.8895)	A449(0.8837)	A450(0.8829)	B73(0.8803)	A451(0.88)	A497(0.8788)	A385(0.878)
676A-348-68B	13B-587-68A(0.8997)	STRAIN18B-5-69(0.893)	27A-317-68C(0.8903)	IaCG4189(0.8869)	14H-588-68B(0.8864)	Il14H(0.8861)	EP83(0.8855)	Ia453(0.8845)	STRAIN675A-415-68B(0.8837)	STRAIN451B-4-68B(0.8836)
6F629	H93(0.9264)	B37TRf(0.9261)	B37(0.926)	FAPW(0.9259)	B73(0.9254)	Mo401(0.9243)	B37T(0.9238)	F42(0.9231)	58613B73MethBc5S4(0.9231)	LH132(0.9231)
6M502	6M502A(0.9846)	R903B(0.8947)	C103(0.8938)	C103T(0.892)	MDF-13D(0.8905)	Mo43(0.89)	B70(0.8894)	Pa778(0.8863)	Mo41(0.8845)	EZ33(0.884)
6M502A	6M502(0.9846)	R903B(0.8935)	MDF-13D(0.8932)	C103(0.8917)	C103T(0.8902)	EZ33(0.8856)	Mo43(0.8841)	Pa778(0.884)	B70(0.8835)	Mo307ae(0.8828)
740	58801InbredMo17(0.9808)	Mo17(0.9806)	SeagullSeventeen(0.9805)	Mo17T(0.9801)	AusTRCF305846(0.9799)	58803Mo17MethBcS3(0.9779)	AusTRCF305849(0.9769)	Mo17+/su(0.9742)	Hi60(0.9728)	LH51(0.9716)
764	794(0.9607)	793(0.9588)	790(0.9569)	792(0.9548)	B73(0.9536)	58614B73MethBc5S4(0.9534)	58613B73MethBc5S4(0.9526)	F42(0.9523)	B73Htrhm(0.9522)	DJ7(0.9516)
778	W117HT(0.9408)	W117(0.9395)	807(0.9277)	B37(0.916)	B37TRf(0.9144)	B37T(0.9138)	Mo401(0.9135)	SD43(0.9128)	H93(0.9105)	A509N(0.9089)
779	W117HT(0.9131)	W117(0.9123)	CM37(0.9051)	CM48(0.8922)	CMV3(0.8899)	778(0.8872)	PHK05(0.8864)	807(0.8855)	SD43(0.8841)	EP57(0.8812)
78002A	78004(0.9774)	78010(0.9681)	B73(0.9613)	F42(0.9602)	B73Htrhm(0.9596)	GEMS-0101(0.9595)	AusTRCF306309(0.9593)	58612InbredB73(0.958)	DJ7(0.9579)	AusTRCF306308(0.9579)
78004	78002A(0.9774)	78010(0.9706)	B73(0.9541)	F42(0.9528)	B73Htrhm(0.9527)	GEMS-0101(0.9521)	AusTRCF306309(0.9515)	W8304(0.9513)	NC372(0.9512)	AusTRCF306304(0.951)
78010	78004(0.9706)	78002A(0.9681)	LH74(0.9563)	LH205(0.954)	B73(0.9528)	AusTRCF306309(0.9524)	F42(0.9517)	B73Htrhm(0.9511)	794(0.9506)	AusTRCF306308(0.9502)
78371A	MBST(0.9485)	Oh43T(0.9313)	Oh43(0.9303)	MS78(0.929)	R218(0.9278)	Oh43TRf(0.9242)	A14NW(0.9238)	MS79(0.9234)	A619Ht2(0.9221)	Oh43su(0.922)
78551S	LH38(0.9302)	Oh43E(0.9299)	A619Ht1(0.9164)	H104W(0.9161)	A619(0.9159)	A619Ht3(0.9146)	A619Ht2(0.9137)	EZ34(0.9136)	Oh43(0.9129)	MBUB(0.9125)
787	Va17(0.9237)	Va91(0.9113)	Va30(0.9083)	Va14(0.9004)	Va39(0.9003)	Va46(0.9002)	Va24(0.8996)	T8(0.8984)	Va22(0.894)	Va35(0.8936)
789	S65(0.9366)	42(0.9313)	IP39(0.9291)	909(0.9288)	C38(0.9272)	C30(0.9269)	C31(0.9263)	P39A(0.9217)	P39(0.9214)	P39M96(0.9212)
790	793(0.9688)	794(0.9612)	764(0.9569)	B73(0.9559)	W8304(0.9553)	792(0.955)	B73Htrhm(0.955)	F42(0.9544)	DJ7(0.9537)	GEMS-0101(0.9535)
792	793(0.958)	790(0.955)	764(0.9548)	794(0.9472)	NL001(0.9452)	58614B73MethBc5S4(0.9429)	B73(0.9428)	AusTRCF306308(0.9426)	AusTRCF306309(0.9422)	58613B73MethBc5S4(0.9421)
793	794(0.9754)	790(0.9688)	B73(0.9644)	F42(0.9629)	B73Htrhm(0.9629)	AusTRCF306308(0.9627)	DJ7(0.9622)	W8304(0.9619)	NC372(0.9615)	GEMS-0101(0.9613)
794	793(0.9754)	B73(0.9719)	F42(0.9709)	GEMS-0101(0.9703)	B73Htrhm(0.9702)	DJ7(0.9698)	NC372(0.9688)	AusTRCF306308(0.9684)	NC252(0.9683)	NC256(0.9682)
80-2	N193(0.8969)	W153R(0.8954)	R223(0.8921)	A344(0.8756)	A424(0.875)	W9(0.8735)	A295(0.8697)	T8445INBRED(0.8669)	S63(0.8668)	A666(0.8665)
807	B37(0.9295)	B37T(0.9279)	778(0.9277)	B37TRf(0.9275)	Mo401(0.9273)	W117HT(0.9271)	W117(0.9262)	H93(0.9259)	B76(0.9235)	A509N(0.9215)
81-1	245(0.888)	GT119(0.8688)	B73(0.8598)	W1736(0.857)	IA2132(0.8566)	IaEv191(0.8561)	W6728(0.8561)	P39M96(0.856)	NC330(0.8558)	Florida32(0.8558)
829	592(0.9284)	IP39(0.9233)	C30(0.9232)	909(0.9228)	W3722(0.9224)	C31(0.9196)	Ia2076(0.919)	C38(0.9189)	Ma32(0.9189)	C12-1(0.9181)
83IBI3	IBC2(0.9872)	207(0.9737)	IBB15(0.9733)	Q381(0.9731)	L135(0.969)	PHG29(0.962)	PHK42(0.9592)	PHN11(0.9586)	PHP02(0.9551)	PHH93(0.9538)
87014	90188(0.9418)	90204(0.9357)	TZMI714(0.9301)	90220(0.9257)	90183(0.9199)	CML395(0.8721)	TZSTRI125(0.8711)	TZMI726(0.8701)	TZSTRI122(0.8699)	90147(0.8695)
87036	TZSTRI122(0.9507)	90263(0.9372)	90313(0.9202)	CML395(0.9197)	TZSTRI125(0.9196)	90301(0.8949)	TZMI720(0.8863)	90176(0.8791)	CML49(0.876)	TZSTRI123(0.8753)
87916W	B73(0.9587)	F42(0.9579)	B73Htrhm(0.957)	GEMS-0101(0.9565)	NC372(0.9555)	DJ7(0.9554)	NC252(0.9553)	NC280(0.9548)	58804Mo17MethBcS3(0.9545)	NC316(0.9542)
88030	M131(0.8897)	CML214(0.8889)	CML215(0.8873)	CML195(0.8823)	KS2(0.879)	TZSTRI120(0.8783)	CML204(0.8776)	TZMI729(0.8774)	TZSTRI119(0.8762)	TZMI723(0.8754)
88069	89291(0.8696)	C70(0.8681)	B73(0.8665)	U267Y(0.8664)	CML211(0.866)	CML213(0.8656)	CML197(0.8656)	Z28(0.8655)	89365(0.8636)	90176(0.8628)
88091	88098(0.9887)	88094(0.9631)	88099(0.9557)	B73(0.8606)	89274(0.8597)	CML341(0.8596)	CML494(0.8587)	CML342(0.8579)	89248(0.8577)	B73Htrhm(0.8576)
88094	88091(0.9631)	88099(0.9614)	88098(0.9571)	B73(0.8594)	89274(0.8593)	89248(0.8589)	CML341(0.8583)	CML43(0.8572)	CML277(0.8571)	CML494(0.8569)
88098	88091(0.9887)	88094(0.9571)	88099(0.9537)	CML341(0.8588)	CML494(0.8587)	CML277(0.858)	B73(0.8578)	CML342(0.8577)	89248(0.8571)	89274(0.8568)
88099	88094(0.9614)	88091(0.9557)	88098(0.9537)	CML341(0.8642)	CML342(0.8642)	CML494(0.8619)	CML43(0.8611)	CML277(0.8598)	CML340(0.8581)	CML339(0.8571)
883	P39A(0.9741)	P39M96(0.974)	A648(0.9711)	IP39(0.9601)	C38(0.9579)	C31(0.9576)	P39(0.9571)	884(0.9484)	W6720-1(0.9469)	Ma32(0.9466)
884	IP39(0.9544)	883(0.9484)	909(0.948)	A648(0.9478)	C38(0.9476)	C31(0.9468)	C30(0.9463)	P39A(0.9461)	P39M96(0.9454)	Ma32(0.9453)
89199	90176(0.8634)	87036(0.8631)	TZSTRI122(0.8627)	90313(0.8627)	CML395(0.8622)	TZSTRI125(0.8619)	90147(0.8614)	CML392(0.8613)	90263(0.8608)	89248(0.8608)
89207	87036(0.867)	90313(0.8656)	Tzi13(0.8646)	90263(0.8641)	TZSTRI122(0.8636)	CML395(0.8633)	TZSTRI125(0.8631)	87014(0.8627)	89274(0.8626)	TZMI729(0.8618)
89246	89248(0.9125)	M131(0.8827)	CML214(0.8827)	CML215(0.8811)	TZMI723(0.8776)	TZMI729(0.8773)	TZSTRI119(0.8765)	89311(0.8761)	TZMI721(0.875)	TZMI719(0.8744)
89248	89246(0.9125)	89274(0.8911)	M131(0.8753)	CML214(0.8752)	CML215(0.8749)	TZMI729(0.8714)	TZSTRI119(0.871)	TZMI723(0.8709)	89311(0.8693)	TZMI721(0.8687)
89258	89260(0.961)	89302(0.9188)	TZMI727(0.914)	TZMI717(0.9126)	TZMI720(0.8913)	TZMI724(0.8773)	90301(0.8704)	TZMI715(0.8682)	TZMI718(0.8648)	Tzi8(0.8548)
89260	89258(0.961)	89302(0.9106)	TZMI717(0.9012)	TZMI727(0.8997)	TZMI720(0.8847)	TZMI724(0.8768)	90301(0.8694)	TZMI715(0.8659)	TZMI718(0.864)	B73(0.8556)
89274	TZSTRI123(0.8984)	CML49(0.8972)	89248(0.8911)	B73(0.8663)	NC330(0.8635)	B73Htrhm(0.8634)	NC316(0.8628)	89207(0.8626)	NC328(0.8625)	NC256(0.8623)
89291	CML200(0.8832)	C70(0.8714)	CML201(0.87)	88069(0.8696)	90147(0.8668)	CML211(0.8659)	CML213(0.8645)	89365(0.8645)	CML197(0.8626)	90176(0.8601)
89302	89258(0.9188)	TZMI724(0.913)	89260(0.9106)	TZMI715(0.8876)	TZMI717(0.8874)	TZMI727(0.8872)	TZMI718(0.8806)	TZMI720(0.8686)	KS2(0.8612)	CML204(0.8597)
89311	CML214(0.9307)	CML215(0.93)	M131(0.9283)	TZSTRI119(0.9101)	TZMI729(0.9101)	CML195(0.9099)	TZMI722(0.9092)	TZMI721(0.9089)	TZMI719(0.9078)	TZMI723(0.9054)
89365	C70(0.928)	CML199(0.8889)	TZSTRI125(0.8747)	CML206(0.8746)	TZMI712(0.8723)	TZMI713(0.8723)	90313(0.8688)	CML395(0.8675)	90301(0.8653)	89291(0.8645)
89S4083	B79(0.8931)	B14(0.8858)	B14A(0.8854)	B73(0.8848)	WXB14(0.8842)	R924(0.8838)	W570(0.8834)	H100(0.8827)	H91(0.8825)	78010(0.8824)
89S4098	B73(0.9747)	GEMS-0101(0.9742)	B73Htrhm(0.9739)	F42(0.9735)	NC252(0.9729)	NC372(0.9723)	DJ7(0.9718)	NC280(0.9718)	58804Mo17MethBcS3(0.9712)	58802Mo17MethBcS3(0.9703)
89S4107	89S4127(0.888)	89S4125(0.8835)	B73(0.8724)	89S4110(0.8722)	PHT10(0.8718)	Ill.Hy(0.8709)	R181(0.8709)	R181B(0.8701)	N192(0.87)	LH195(0.8699)
89S4110	89S4127(0.8934)	89S4125(0.8881)	Ill.Hy(0.8863)	Hy(0.885)	HY2(0.884)	WXHy(0.8837)	R902A(0.8819)	A564N(0.8813)	A579N(0.8805)	H55(0.8797)
89S4117	B68(0.9643)	Hi31(0.956)	B14(0.9493)	B14A(0.9486)	R924(0.9478)	LH190(0.9468)	AusTRCF306304(0.946)	AusTRCF306303(0.946)	WXB14(0.9459)	AusTRCF306302(0.9456)
89S4125	89S4127(0.96)	89S4110(0.8881)	89S4107(0.8835)	Wf9(0.881)	WXWF9(0.881)	Wf9T(0.8804)	R216A(0.8796)	A630(0.8788)	M14(0.8785)	B73(0.8782)
89S4127	89S4125(0.96)	89S4110(0.8934)	89S4107(0.888)	R216A(0.8813)	R216(0.8804)	M14(0.8804)	Wf9(0.8804)	WXWF9(0.8802)	Wf9T(0.8798)	CHI-41(0.8783)
89S4145	WXWF9(0.883)	Wf9(0.8826)	Wf9T(0.8822)	H49(0.8799)	R909TMS(0.8785)	R909(0.8784)	B73(0.8782)	R75(0.8767)	Mo11(0.8761)	NC256(0.8761)
89S4154	89S4157(0.9518)	AusTRCF306347(0.8891)	B14A(0.8882)	B14(0.8876)	LP1CMSHT(0.8876)	R924(0.8875)	LP1NRHT(0.8867)	AusTRCF306348(0.8864)	WXB14(0.8862)	6103(0.8862)
89S4157	89S4154(0.9518)	B14A(0.89)	AusTRCF306347(0.8888)	LP1NRHT(0.8886)	B14(0.8884)	R924(0.8883)	H91(0.8882)	WXB14(0.8876)	LP1CMSHT(0.8874)	A632.75A1A2C1R1-rB1Pl1(0.8866)
89S4190	A634(0.9548)	LP1CMSHT(0.9497)	LP1NRHT(0.9494)	B14(0.947)	B14A(0.9466)	WXB14(0.9447)	H91(0.9439)	R924(0.9436)	A632HT(0.9427)	A632(0.9427)
90:01:00	B73(0.8731)	B73Htrhm(0.8707)	58615B73MethBc5S4(0.8706)	B109(0.8701)	F42(0.87)	NC316(0.87)	A680(0.8699)	58613B73MethBc5S4(0.8695)	NC372(0.8695)	NC280(0.8693)
90143	90147(0.9114)	90176(0.8975)	90156(0.8952)	CML206(0.8766)	KS2(0.8763)	CML204(0.8758)	M131(0.871)	90220(0.8709)	CML214(0.8705)	CML215(0.8701)
90147	90143(0.9114)	90156(0.8997)	90176(0.898)	KS2(0.8769)	CML204(0.8761)	CML206(0.873)	TZSTRI126(0.8715)	90220(0.8712)	87014(0.8695)	89246(0.8672)
90156	90147(0.8997)	90143(0.8952)	TZSTRI126(0.8912)	90176(0.8871)	CML206(0.8788)	90220(0.8725)	TZMI725(0.8689)	KS2(0.868)	90263(0.8677)	CML204(0.8674)
90176	90147(0.898)	90143(0.8975)	90156(0.8871)	90263(0.8795)	87036(0.8791)	TZSTRI122(0.877)	TZSTRI125(0.8749)	CML395(0.874)	90188(0.8727)	90183(0.8713)
90183	87014(0.9199)	90204(0.9044)	90188(0.8989)	TZMI714(0.8973)	90220(0.8949)	90176(0.8713)	CML214(0.8711)	TZMI724(0.87)	CML215(0.8695)	M131(0.8689)
90188	87014(0.9418)	90204(0.9216)	TZMI714(0.914)	90220(0.906)	90183(0.8989)	90176(0.8727)	CML395(0.8723)	CML214(0.8698)	CML215(0.8693)	90313(0.8688)
90204	87014(0.9357)	90188(0.9216)	90183(0.9044)	TZMI714(0.9035)	90220(0.9033)	CML215(0.8825)	CML214(0.8819)	M131(0.8805)	CML195(0.8731)	TZMI722(0.8702)
90220	87014(0.9257)	90188(0.906)	90204(0.9033)	90183(0.8949)	TZMI714(0.8922)	KS2(0.8743)	CML204(0.873)	90156(0.8725)	M131(0.8715)	90147(0.8712)
90263	87036(0.9372)	TZSTRI122(0.9148)	CML395(0.9027)	TZSTRI125(0.9014)	90313(0.8935)	90301(0.8835)	90176(0.8795)	TZMI720(0.8718)	90220(0.8696)	KS2(0.8686)
90301	TZSTRI125(0.9404)	TZSTRI122(0.909)	87036(0.8949)	CML215(0.8883)	M131(0.8883)	CML214(0.8882)	CML395(0.8859)	90263(0.8835)	90313(0.8822)	TZMI723(0.8776)
90313	87036(0.9202)	TZSTRI122(0.9054)	TZSTRI125(0.8987)	90263(0.8935)	CML395(0.8871)	90301(0.8822)	C70(0.8813)	CML215(0.8701)	90176(0.8697)	CML214(0.8696)
908	IP39(0.9513)	C38(0.9431)	C31(0.9425)	C30(0.94)	909(0.9381)	Ma32(0.9365)	P39(0.935)	ND259(0.9333)	A648(0.9328)	S17(0.9327)
909	C30(0.9913)	IP39(0.9755)	C31(0.966)	C38(0.9657)	Ma32(0.9552)	A648(0.9547)	P39A(0.9528)	P39M96(0.9522)	P39(0.9512)	42(0.9482)
991	H8431(0.962)	GEMS-0091(0.9276)	B14A(0.9096)	GEMS-0026(0.9089)	B14(0.9087)	WXB14(0.9078)	PHK35(0.9066)	LH222(0.9061)	H91(0.9061)	LP1CMSHT(0.906)
A	A375(0.962)	W374B(0.9565)	A374(0.9544)	A548(0.947)	A547(0.9393)	A321(0.9354)	W374R2(0.9339)	A223(0.9302)	H5(0.9257)	ND376(0.9223)
A116	C49A(0.9163)	C49(0.9157)	WR3TMS(0.9089)	WR3(0.9043)	A654(0.9024)	A260(0.8982)	SD65(0.8913)	A131(0.8906)	W59E(0.8874)	CO150(0.8862)
A12	CMV3(0.8925)	A508(0.883)	A509(0.8829)	C49(0.8742)	A650(0.8741)	C49A(0.8735)	B73(0.8732)	CM174(0.8726)	CM105(0.8718)	CM99(0.8713)
A131	A166(0.9045)	A116(0.8906)	66(0.8895)	C49(0.8877)	C49A(0.8876)	A322(0.8876)	A312(0.8872)	A260(0.8764)	WR3TMS(0.8748)	A500(0.8733)
A13-2INBREDPOTCHEFSTROOMPEARL	A14INBREDPOTCHEFSTROOMPEARL(0.9069)	B73(0.8676)	E205-1-1-1INBREDS5SYN.ANVELD(0.8661)	C410-1F11INBREDHOTNOTCROSSES(0.8655)	B109(0.8645)	NC316(0.8643)	B73Htrhm(0.8643)	NC326(0.8641)	A680(0.864)	NC256(0.8639)
A14INBREDPOTCHEFSTROOMPEARL	A13-2INBREDPOTCHEFSTROOMPEARL(0.9069)	C410-1F11INBREDHOTNOTCROSSES(0.8797)	E205-1-1-1INBREDS5SYN.ANVELD(0.8666)	B73(0.8654)	E292-1-1-1INBS5SYNANVELDXMINN.706(0.8635)	B109(0.863)	R229(0.8628)	A680(0.8627)	NC326(0.8625)	B73Htrhm(0.862)
A14NW	A57N(0.9578)	A98NW(0.9561)	EZ33(0.9452)	B55(0.929)	Oh43T(0.9278)	Oh43(0.9263)	MS78(0.925)	Oh43TRf(0.9246)	78371A(0.9238)	R218(0.9231)
A15	A661(0.8804)	CO236(0.8719)	CO216(0.8711)	CO125(0.8705)	B73(0.8696)	A679(0.8669)	A680(0.8666)	NC316(0.866)	A12(0.8655)	B73Htrhm(0.8654)
A15-1INBREDPOTCHEFSTROOMPEARL	A16-3-2INBREDPOTCHEFSTROOMPEARL(0.9958)	A17-1-1INBREDPOTCHEFSTROOMPEARL(0.9302)	A21-4-1INBREDHICKORYKING(0.8884)	A20-4INBREDHICKORYKING(0.8798)	B73(0.8676)	R229(0.8659)	NC326(0.8644)	NC330(0.8643)	NC292(0.8642)	B73Htrhm(0.8639)
A152	A155(0.9501)	A203(0.9355)	A201(0.9347)	WM13R(0.9339)	A204(0.9201)	A165(0.9117)	A158(0.9083)	A407(0.8967)	S63(0.8892)	T8354INBRED(0.8886)
A155	A152(0.9501)	WM13R(0.9313)	A203(0.9275)	A201(0.9264)	A204(0.9121)	A165(0.9096)	A158(0.9056)	A407(0.8903)	A588(0.8882)	A656(0.8879)
A158	A165(0.962)	A656(0.9342)	A639(0.9299)	A208(0.9239)	A203(0.9152)	A201(0.9142)	A480(0.9133)	WM13R(0.9131)	A204(0.9101)	A499(0.9099)
A16-3-2INBREDPOTCHEFSTROOMPEARL	A15-1INBREDPOTCHEFSTROOMPEARL(0.9958)	A17-1-1INBREDPOTCHEFSTROOMPEARL(0.9295)	A21-4-1INBREDHICKORYKING(0.8887)	A20-4INBREDHICKORYKING(0.88)	B73(0.8678)	R229(0.866)	NC330(0.8645)	NC326(0.8642)	B73Htrhm(0.8641)	NC292(0.8639)
A165	A158(0.962)	WM13R(0.9265)	A203(0.922)	A656(0.921)	A588(0.9207)	A201(0.9204)	A639(0.9191)	A625(0.9141)	A204(0.9135)	A152(0.9117)
A166	A322(0.9301)	A312(0.9199)	A131(0.9045)	66(0.9004)	A451(0.8972)	A422(0.8955)	A385(0.8946)	A497(0.8918)	A450(0.891)	A90(0.8906)
A166N	C103T(0.9371)	C103(0.9325)	R903B(0.9293)	A178N(0.9259)	Mo307ae(0.9172)	Mo43(0.9118)	B70(0.9054)	Va14A(0.9024)	Mo41(0.9006)	Mo17+/su(0.8999)
A171	A34(0.9118)	E292-1-1-1INBS5SYNANVELDXMINN.706(0.8901)	A619(0.8851)	A619HT(0.8832)	A619Ht3(0.8824)	A619Ht1(0.8817)	H104W(0.8803)	EZ34(0.8792)	A619Ht2(0.8783)	A618(0.8769)
A17-1-1INBREDPOTCHEFSTROOMPEARL	A15-1INBREDPOTCHEFSTROOMPEARL(0.9302)	A16-3-2INBREDPOTCHEFSTROOMPEARL(0.9295)	A21-4-1INBREDHICKORYKING(0.9288)	A20-4INBREDHICKORYKING(0.9156)	C410-1F11INBREDHOTNOTCROSSES(0.8714)	B73(0.8668)	NC316(0.8638)	B73Htrhm(0.8635)	NC330(0.8632)	NC310(0.8632)
A178N	C103T(0.9359)	C103(0.9304)	R903B(0.9289)	A166N(0.9259)	B70(0.9195)	Mo43(0.9165)	Mo307ae(0.9143)	W22(0.9095)	A691N(0.9083)	Mo41(0.9076)
A188	A308(0.9506)	A340(0.9105)	B73(0.867)	EP81(0.8662)	EP55(0.8657)	E292-1-1-1INBS5SYNANVELDXMINN.706(0.8656)	B73Htrhm(0.8632)	NC280(0.8631)	A680(0.8629)	F42(0.8624)
A201	A203(0.9965)	WM13R(0.9605)	A204(0.9491)	A152(0.9347)	A155(0.9264)	A165(0.9204)	A158(0.9142)	A424(0.897)	S61(0.8952)	PLS61/10870subline-1(0.8941)
A203	A201(0.9965)	WM13R(0.9595)	A204(0.9478)	A152(0.9355)	A155(0.9275)	A165(0.922)	A158(0.9152)	A424(0.899)	S61(0.8984)	S63(0.8969)
A204	A201(0.9491)	A203(0.9478)	WM13R(0.9381)	A152(0.9201)	A165(0.9135)	A155(0.9121)	A158(0.9101)	A424(0.8933)	T8354INBRED(0.8933)	A625(0.8918)
A20-4INBREDHICKORYKING	A21-4-1INBREDHICKORYKING(0.9635)	A17-1-1INBREDPOTCHEFSTROOMPEARL(0.9156)	AR200(0.8846)	A16-3-2INBREDPOTCHEFSTROOMPEARL(0.88)	A15-1INBREDPOTCHEFSTROOMPEARL(0.8798)	B73(0.8678)	AR202(0.8677)	NC316(0.8649)	A680(0.8648)	B73Htrhm(0.8646)
A208	B2(0.9277)	A158(0.9239)	CI28(0.912)	CI28B(0.9115)	CI28A(0.9082)	CI28C(0.9021)	A165(0.8984)	A203(0.893)	A201(0.8922)	A656(0.8882)
A21-4-1INBREDHICKORYKING	A20-4INBREDHICKORYKING(0.9635)	A17-1-1INBREDPOTCHEFSTROOMPEARL(0.9288)	A16-3-2INBREDPOTCHEFSTROOMPEARL(0.8887)	A15-1INBREDPOTCHEFSTROOMPEARL(0.8884)	B73(0.8688)	C410-1F11INBREDHOTNOTCROSSES(0.8685)	B73Htrhm(0.8669)	NC316(0.8668)	NC328(0.8663)	NC292(0.8661)
A214N	A266N(0.972)	B68(0.955)	Hi31(0.9493)	A641N(0.9418)	B14(0.9408)	B14A(0.9403)	WXB14(0.9382)	R924(0.9365)	H91(0.9342)	A664N(0.9337)
A218	A223(0.9022)	A321(0.8961)	H5(0.8951)	A203(0.892)	A201(0.8911)	A204(0.8901)	A375(0.8895)	C14(0.8869)	A548(0.8863)	A374(0.8862)
A223	W374B(0.9392)	A374(0.9362)	A375(0.934)	H5(0.933)	A(0.9302)	A321(0.9267)	A548(0.9218)	W374R2(0.9187)	A547(0.916)	R004(0.9039)
A22-3-1INBREDHICKORYKING	B73(0.8674)	A680(0.8651)	NC316(0.8641)	A679(0.864)	B73Htrhm(0.864)	NC326(0.8633)	NC292(0.8632)	NC280(0.8632)	B109(0.863)	R229(0.863)
A238	A239(0.9471)	A73(0.9289)	H5(0.904)	A321(0.9028)	A257(0.9026)	A258(0.9024)	W32(0.9009)	A651(0.8975)	A375(0.8935)	W374B(0.892)
A239	A238(0.9471)	A73(0.9336)	A258(0.9032)	W32(0.9015)	A257(0.9007)	H5(0.8999)	A321(0.8993)	A651(0.8969)	A401(0.895)	A375(0.8933)
A242-2S10INBREDPERUVIAN	INBREDA-243-1(0.903)	A243-1-2S10INBREDPERUVIAN(0.8735)	A302-1-2S10INBREDSERVENTINA(0.8554)	A325-1S10INBREDHOTNOT(0.8553)	INBRED39-1084(0.8552)	INBRED2-687(0.8546)	B73(0.8545)	4F-353CN33(0.8538)	INBRED34-1181(0.8537)	A3G-3-1-3(0.8536)
A243-1-2S10INBREDPERUVIAN	INBREDA-243-1(0.8877)	A242-2S10INBREDPERUVIAN(0.8735)	A325-1S10INBREDHOTNOT(0.8609)	4F-374GE3(0.8582)	4F-345CN12(0.858)	INBRED19-86(0.8578)	A272(0.857)	4F-203AM6(0.857)	INBRED627(0.8565)	INBRED34-1181(0.8565)
A251	Oh51A(0.9378)	H73(0.905)	Oh599(0.9042)	A73(0.9032)	MS1(0.8947)	A239(0.8871)	EZ53(0.8866)	A238(0.8864)	A257(0.8852)	A660(0.8834)
A256-1S10INBREDPERUVIAN	B73(0.862)	NC316(0.8581)	A680(0.8578)	B73Htrhm(0.8578)	F42(0.8574)	R229(0.8571)	B109(0.8571)	A679(0.857)	NC330(0.8569)	INBRED624(0.8568)
A257	A258(0.9665)	Os420(0.9318)	WXOs420(0.9307)	A73(0.9218)	CI40A(0.9164)	CI40H(0.9163)	MS71(0.9105)	A238(0.9026)	A239(0.9007)	Mo44(0.8981)
A258	A257(0.9665)	Os420(0.9313)	WXOs420(0.9303)	A73(0.9229)	CI40A(0.9191)	CI40H(0.9171)	A239(0.9032)	A238(0.9024)	MS71(0.8994)	A651(0.8958)
A260	Fe(0.9291)	A116(0.8982)	B21(0.897)	C49(0.8928)	C49A(0.8919)	197A-381-68A(0.8878)	WR3TMS(0.8845)	B73(0.8788)	WR3(0.8784)	A509(0.8776)
A264	A334(0.971)	ND385(0.9248)	A502(0.9144)	A286(0.9071)	H103(0.891)	C13(0.8897)	Oh40B(0.8792)	MS78(0.8791)	Oh43(0.879)	MS79(0.8788)
A265	B164(0.9456)	ND405(0.9069)	ND408(0.9053)	ND480(0.9052)	ND407(0.9015)	A556(0.8972)	ND240(0.8923)	CI75(0.8915)	CI27(0.8841)	B73(0.8782)
A266N	A214N(0.972)	B68(0.9698)	Hi31(0.9608)	A641N(0.956)	B14(0.9538)	B14A(0.9531)	WXB14(0.9507)	R924(0.9494)	A664N(0.9486)	LP1CMSHT(0.9474)
A272	B73(0.8616)	B73Htrhm(0.8585)	NC372(0.8576)	F42(0.8574)	B109(0.8573)	R229(0.8573)	NC280(0.8572)	A243-1-2S10INBREDPERUVIAN(0.857)	NC326(0.8569)	NC292(0.8569)
A286	Oh7(0.9371)	Oh7B(0.926)	A334(0.9203)	A264(0.9071)	R907(0.9064)	N7A(0.901)	Mo304ae(0.8993)	CI540(0.8981)	N7AGoodman-Buckler(0.8974)	L(0.8954)
A288	A295(0.9357)	A344(0.9318)	W153R(0.9215)	L317(0.9156)	R917A(0.9144)	A666(0.9135)	A624(0.9111)	WXL317(0.9106)	F115(0.9093)	R941(0.9016)
A295	A624(0.9632)	A288(0.9357)	A344(0.9283)	L317(0.9158)	WXL317(0.9144)	W153R(0.9109)	R917A(0.909)	A666(0.9045)	R941(0.9005)	R223(0.9001)
A302-1-2S10INBREDSERVENTINA	4F-285TX15(0.8722)	4F-374GE3(0.8657)	4F-203AM6(0.8616)	INBRED39-1084(0.8611)	A3G-3-1-3(0.861)	INBRED2-687(0.8608)	INBRED19-86(0.8606)	4F-259HQ(0.8598)	INBRED627(0.8598)	A325-1S10INBREDHOTNOT(0.859)
A305	B73(0.8679)	A679(0.8652)	NC316(0.8648)	A680(0.8647)	B73Htrhm(0.8644)	EP81(0.8642)	AusTRCF306304(0.8642)	NC310(0.8637)	NC326(0.8637)	NC328(0.8637)
A308	A188(0.9506)	A340(0.9091)	EP81(0.8646)	EP55(0.8627)	B73(0.8618)	NC280(0.8593)	R181B(0.8592)	B109(0.859)	R181(0.8588)	58615B73MethBc5S4(0.8586)
A310	A357(0.9648)	H5(0.8912)	A401(0.8881)	C13(0.8852)	A239(0.8839)	A96(0.8826)	A321(0.8822)	A238(0.8809)	R004(0.8803)	R4(0.8798)
A312	A322(0.9224)	A166(0.9199)	66(0.9116)	A450(0.8883)	A131(0.8872)	A451(0.8852)	A385(0.8814)	A422(0.8802)	A497(0.8788)	A449(0.8776)
A321	H5(0.9514)	A649(0.9507)	A637(0.9449)	A375(0.9416)	W374B(0.9391)	A374(0.9384)	A650(0.9366)	A(0.9354)	A548(0.9297)	A547(0.9269)
A322	A166(0.9301)	A451(0.9292)	A312(0.9224)	A450(0.9214)	66(0.9136)	A449(0.9128)	B49(0.8915)	A131(0.8876)	A497(0.8875)	A385(0.8872)
A325-1S10INBREDHOTNOT	A243-1-2S10INBREDPERUVIAN(0.8609)	INBRED309(0.8591)	A302-1-2S10INBREDSERVENTINA(0.859)	INBREDA-243-1(0.8583)	INBRED19-86(0.8577)	INBRED605(0.8574)	INBRED305(0.8573)	A3G-3-1-3(0.8566)	4F-374GE3(0.8561)	EZ30(0.8557)
A328NW	A359NW(0.9636)	CI64(0.955)	A347NW(0.9451)	WXK64(0.934)	A797NW(0.9299)	K64(0.9258)	A759NW(0.9254)	Va10(0.9148)	M162W(0.9048)	AusTRCF306241(0.893)
A334	A264(0.971)	ND385(0.9432)	A502(0.9262)	A286(0.9203)	H103(0.9062)	C13(0.8943)	YING-64(0.881)	89S4125(0.8721)	B73(0.8688)	NO.1163INBRED(0.8681)
A34	A171(0.9118)	A618(0.9094)	A617(0.9049)	E292-1-1-1INBS5SYNANVELDXMINN.706(0.8736)	B73(0.863)	A166(0.8627)	A619(0.8612)	LH193(0.861)	PHT10(0.8601)	LH119(0.8599)
A340	A188(0.9105)	A308(0.9091)	A96(0.8893)	A90(0.8877)	EZ53(0.8821)	A652(0.8748)	EP55(0.8729)	R181B(0.8718)	R181(0.8717)	R113(0.8664)
A344	W153R(0.9504)	A666(0.9458)	A288(0.9318)	A295(0.9283)	F115(0.9272)	R223(0.9268)	A572(0.9252)	A424(0.9214)	A624(0.9083)	N193(0.9022)
A347NW	A359NW(0.9574)	A328NW(0.9451)	CI64(0.9406)	WXK64(0.9275)	A797NW(0.9246)	K64(0.9223)	A759NW(0.9188)	Va10(0.9084)	M162W(0.8954)	AusTRCF306240(0.8909)
A357	A310(0.9648)	H5(0.8924)	A401(0.8915)	C13(0.8915)	A96(0.8874)	A321(0.8855)	A238(0.8838)	A239(0.8834)	A627(0.8821)	A374(0.8799)
A359NW	A328NW(0.9636)	CI64(0.959)	A347NW(0.9574)	WXK64(0.9369)	A797NW(0.9362)	A759NW(0.9314)	K64(0.9294)	Va10(0.9153)	M162W(0.9063)	AusTRCF306241(0.8981)
A374	A(0.9544)	W374B(0.9526)	A375(0.9518)	A321(0.9384)	A223(0.9362)	H5(0.9344)	A548(0.9342)	W374R2(0.9312)	A547(0.93)	ND376(0.9164)
A375	A548(0.9716)	A(0.962)	A547(0.9617)	A374(0.9518)	W374B(0.9486)	A321(0.9416)	ND376(0.9407)	H5(0.939)	A223(0.934)	A449(0.9278)
A385	A422(0.9973)	A497(0.9071)	A500(0.9035)	A495(0.9024)	A498(0.8969)	A166(0.8946)	CMV3(0.8884)	A322(0.8872)	A480(0.8852)	A499(0.8839)
A3G-3-1-3	INBRED19-86(0.9524)	INBRED39-1084(0.9255)	INBRED305(0.8668)	INBRED605(0.8661)	INBRED627(0.8652)	INBRED309(0.8647)	4F-203AM6(0.8628)	4F-285TX15(0.8623)	INBRED2-687(0.8622)	INBRED34-1181(0.8615)
A401	K(0.9213)	A239(0.895)	A357(0.8915)	A310(0.8881)	A238(0.8873)	A622(0.8801)	MS216(0.8794)	MS199(0.8784)	A96(0.8783)	MS214(0.8778)
A407	W23(0.9425)	A152(0.8967)	A155(0.8903)	ND304W(0.8886)	CH701-30(0.887)	CR22INBRED(0.8852)	M45(0.8806)	WM13R(0.8799)	Pa405(0.8791)	EP55(0.8766)
A413-3A-1-1S10INBREDROBYN	B73(0.8591)	R229(0.8575)	NC316(0.8563)	NC330(0.856)	B73Htrhm(0.8558)	NC256(0.8555)	AusTRCF306309(0.8554)	NC328(0.8554)	NC372(0.8553)	NC280(0.8553)
A415-1-3INBRED	B73(0.8623)	NC316(0.859)	B73Htrhm(0.8587)	NC280(0.8587)	A436-1INBRED(0.8584)	NC326(0.8583)	A680(0.8582)	NC256(0.8578)	58615B73MethBc5S4(0.8575)	F42(0.8575)
A422	A385(0.9973)	A497(0.9074)	A500(0.905)	A495(0.9028)	A498(0.8975)	A166(0.8955)	CMV3(0.8899)	A322(0.887)	A480(0.8857)	A499(0.8849)
A424	A344(0.9214)	W153R(0.9205)	R223(0.9107)	F115(0.9016)	A203(0.899)	A666(0.8986)	WM13R(0.898)	A288(0.898)	A201(0.897)	A204(0.8933)
A427	A663(0.9823)	W24(0.938)	EP51(0.8786)	CI91B(0.8732)	Va18A(0.8727)	CI91BGoodman-Buckler(0.8725)	R220(0.8704)	B73(0.8688)	Oh56A(0.8687)	EP75(0.8684)
A436-1INBRED	B73(0.8641)	R229(0.8616)	NC256(0.8605)	B73Htrhm(0.8604)	NC330(0.8604)	A680(0.8598)	AusTRCF306309(0.8598)	NC280(0.8597)	NC292(0.8597)	NC326(0.8596)
A441-5	B73(0.8682)	NC280(0.864)	B73Htrhm(0.8638)	A680(0.8637)	NC316(0.8636)	NC292(0.8632)	NC372(0.8628)	NC330(0.8628)	AusTRCF306308(0.8628)	58802Mo17MethBcS3(0.8627)
A449	A375(0.9278)	A450(0.927)	A451(0.9215)	A548(0.9193)	A547(0.9162)	A(0.9152)	A322(0.9128)	W374B(0.9074)	A374(0.9063)	ND376(0.9016)
A450	A451(0.9547)	A449(0.927)	A375(0.9238)	A322(0.9214)	A548(0.9153)	A547(0.9106)	A(0.9074)	A374(0.9067)	H5(0.9018)	W374B(0.8986)
A451	A450(0.9547)	A322(0.9292)	A449(0.9215)	A375(0.918)	A548(0.9106)	A547(0.9032)	A(0.903)	A374(0.9004)	A166(0.8972)	H5(0.8968)
A468-1INBRED	M14(0.8771)	WXM14(0.8763)	WXOs420(0.8752)	Os420(0.8748)	R216A(0.874)	R914(0.874)	R216(0.874)	A375(0.8719)	W374B(0.8714)	H42(0.871)
A480	A158(0.9133)	A499(0.9088)	A165(0.9066)	A498(0.9065)	CMV3(0.8963)	A495(0.8962)	A500(0.8908)	A656(0.8883)	A497(0.8868)	A639(0.886)
A495	A498(0.9282)	A497(0.9255)	A499(0.9184)	A422(0.9028)	A385(0.9024)	A158(0.8984)	A500(0.8967)	A480(0.8962)	A165(0.8951)	A166(0.8849)
A497	A498(0.9276)	A500(0.9274)	A495(0.9255)	A499(0.9215)	A422(0.9074)	A385(0.9071)	A158(0.894)	A166(0.8918)	ABPl4(0.8916)	A165(0.8901)
A498	A499(0.948)	A495(0.9282)	A497(0.9276)	A500(0.9088)	A158(0.9069)	A480(0.9065)	A165(0.9062)	A422(0.8975)	A385(0.8969)	A166(0.8888)
A499	A498(0.948)	A497(0.9215)	A495(0.9184)	A500(0.9165)	A165(0.911)	A158(0.9099)	A480(0.9088)	WM13R(0.8951)	ABPl4(0.8922)	A203(0.8902)
A500	A497(0.9274)	A499(0.9165)	A498(0.9088)	A422(0.905)	A385(0.9035)	A165(0.901)	A495(0.8967)	A158(0.8948)	A480(0.8908)	WM13R(0.8887)
A502	A334(0.9262)	A264(0.9144)	ND385(0.9038)	A286(0.8882)	H103(0.8835)	C13(0.8739)	B73(0.8684)	B109(0.8656)	NC316(0.8656)	NC326(0.8655)
A508	A509(0.9977)	Mo511W(0.9041)	A661(0.8987)	A631(0.8936)	PHK05(0.8882)	A116(0.8837)	A12(0.883)	PHW20(0.8829)	C49A(0.8801)	C49(0.8795)
A509	A508(0.9977)	Mo511W(0.9036)	A661(0.8989)	A631(0.8945)	PHK05(0.8888)	A116(0.8847)	PHW20(0.8841)	A12(0.8829)	C49A(0.8809)	C49(0.8807)
A509N	B37(0.9802)	B37T(0.9791)	Mo401(0.9779)	B37TRf(0.9751)	H93(0.9738)	A553NOrangeHalo(0.9695)	B76(0.9609)	B47(0.9497)	A553NRedhalo(0.9474)	NC250(0.9424)
A547	A375(0.9617)	A548(0.9537)	A(0.9393)	A374(0.93)	W374B(0.9297)	H5(0.9286)	A321(0.9269)	ND376(0.9249)	A449(0.9162)	A223(0.916)
A548	A375(0.9716)	A547(0.9537)	A(0.947)	W374B(0.9351)	A374(0.9342)	A321(0.9297)	H5(0.929)	ND376(0.9285)	A223(0.9218)	A449(0.9193)
A553NOrangeHalo	A509N(0.9695)	A553NRedhalo(0.9609)	B37(0.9576)	B37T(0.9556)	Mo401(0.9554)	B37TRf(0.955)	H93(0.9486)	B76(0.9404)	B47(0.9317)	FAPW(0.9256)
A553NRedhalo	A553NOrangeHalo(0.9609)	A509N(0.9474)	B37(0.9387)	B37T(0.9373)	Mo401(0.9372)	B37TRf(0.9359)	H93(0.9299)	B76(0.9239)	B47(0.9163)	FAPW(0.9146)
A554	SD106(0.9276)	ND474(0.9094)	Wf9(0.904)	WD(0.9033)	WXWF9(0.9027)	Wf9T(0.9026)	ND468(0.9012)	R909TMS(0.9007)	R909(0.9005)	A630(0.8992)
A556	B164(0.9074)	A265(0.8972)	A203(0.8924)	A201(0.8917)	WM13R(0.8869)	A165(0.8846)	ND405(0.884)	A204(0.8835)	A152(0.8835)	CI75(0.8824)
A564N	Ill.Hy(0.986)	A579N(0.9834)	WXHy(0.9814)	Hy(0.9711)	HY2(0.9691)	R902A(0.9632)	H55(0.9594)	H96(0.9525)	R138(0.95)	H29w(0.9435)
A572	A666(0.936)	A344(0.9252)	W153R(0.9018)	A288(0.8969)	F115(0.8966)	A295(0.8957)	A624(0.8863)	R223(0.8839)	A424(0.8816)	PLS61/10870subline-1(0.8797)
A575	CO106(0.9413)	A637(0.9196)	CO252(0.9106)	EP28(0.8917)	A321(0.8888)	MS74(0.8864)	ND248(0.8863)	A649(0.884)	A650(0.8822)	H5(0.8788)
A579N	A564N(0.9834)	Ill.Hy(0.9758)	WXHy(0.9717)	Hy(0.9667)	HY2(0.9644)	R902A(0.9591)	H55(0.9563)	H96(0.9491)	R138(0.9441)	CI21E(0.9406)
A57N	A14NW(0.9578)	A98NW(0.9529)	EZ33(0.9345)	B55(0.9259)	78371A(0.9184)	H98(0.9172)	Oh43T(0.9171)	Oh43(0.9168)	R218(0.9143)	MS78(0.9142)
A588	A165(0.9207)	A625(0.9205)	A158(0.9074)	A656(0.8934)	A639(0.8927)	WM13R(0.8898)	A204(0.8888)	A155(0.8882)	A203(0.8879)	A499(0.8878)
A6	CML25(0.8838)	1497-2(0.8798)	NC354(0.8765)	Tzi21(0.8746)	CML422(0.8721)	1416-1(0.8698)	NC300(0.8695)	NC340(0.869)	CML283(0.8678)	NC358(0.8665)
A617	A618(0.944)	W22(0.932)	WXW22(0.9258)	W22R(0.9245)	A691N(0.9228)	H71(0.9169)	W182D(0.907)	A34(0.9049)	W182E(0.904)	W182ETMS(0.9028)
A618	A617(0.944)	W22(0.9315)	W22R(0.9258)	WXW22(0.9256)	H71(0.9238)	A691N(0.9205)	W182D(0.9126)	W182ETMS(0.91)	A34(0.9094)	W182E(0.9088)
A619	A619Ht3(0.9934)	A619Ht1(0.9927)	EZ34(0.9926)	A619Ht2(0.9921)	A619HT(0.9919)	H104W(0.9782)	Oh43(0.9705)	Oh43T(0.9703)	MS78(0.9673)	A619E(0.9672)
A619E	A619(0.9672)	A619Ht3(0.9666)	A619Ht2(0.9649)	A619HT(0.9645)	A619Ht1(0.9645)	EZ34(0.9634)	H104W(0.953)	Oh43(0.947)	Oh43T(0.9459)	MS78(0.9451)
A619HT	A619(0.9919)	A619Ht3(0.9905)	A619Ht1(0.99)	EZ34(0.9896)	A619Ht2(0.9894)	H104W(0.9755)	Oh43(0.9676)	Oh43T(0.9675)	MS78(0.9646)	A619E(0.9645)
A619Ht1	A619(0.9927)	A619Ht3(0.991)	EZ34(0.9907)	A619HT(0.99)	A619Ht2(0.9898)	H104W(0.9775)	Oh43(0.9705)	Oh43T(0.9699)	MS78(0.9677)	A619E(0.9645)
A619Ht2	A619Ht3(0.995)	A619(0.9921)	A619Ht1(0.9898)	A619HT(0.9894)	EZ34(0.9884)	H104W(0.9733)	Oh43(0.9728)	Oh43T(0.9723)	MS78(0.9697)	R218(0.9657)
A619Ht3	A619Ht2(0.995)	A619(0.9934)	A619Ht1(0.991)	A619HT(0.9905)	EZ34(0.9896)	H104W(0.9744)	Oh43(0.9703)	Oh43T(0.9701)	MS78(0.9675)	A619E(0.9666)
A622	A238(0.8915)	A239(0.888)	A401(0.8801)	H5(0.8739)	A96(0.8703)	A357(0.8695)	A321(0.868)	B73(0.8664)	C13(0.866)	A310(0.8657)
A622N	B57(0.9394)	AR214(0.8805)	K64(0.8697)	WXK64(0.869)	A797NW(0.8683)	B73(0.8659)	Va10(0.8658)	CI64(0.8655)	A759NW(0.8646)	B109(0.8644)
A624	A295(0.9632)	A288(0.9111)	A344(0.9083)	L317(0.9029)	WXL317(0.9015)	R917A(0.8965)	R941(0.8934)	W153R(0.8926)	CI32(0.8902)	A666(0.8901)
A625	A588(0.9205)	A165(0.9141)	EZ23(0.8985)	A158(0.8939)	A204(0.8918)	WM13R(0.8885)	A203(0.8874)	A656(0.8865)	A201(0.8861)	A639(0.8852)
A627	R061(0.9206)	L317(0.8871)	H5(0.8852)	R917A(0.8846)	WXL317(0.8831)	R941(0.8822)	A357(0.8821)	A374(0.8802)	A288(0.8796)	A96(0.8776)
A628	M14(0.9113)	WXM14(0.9074)	R216(0.9068)	H42(0.9065)	R216A(0.9054)	R914(0.9051)	MS1(0.8908)	R901(0.8896)	MS106(0.8889)	C8pseudo(0.8875)
A629	Wf9(0.9749)	Wf9T(0.9735)	WXWF9(0.9719)	A630(0.9628)	R909(0.9625)	R909TMS(0.9611)	Mo11(0.9597)	CI29B(0.9515)	A638(0.9505)	H49(0.95)
A630	Wf9(0.9787)	Wf9T(0.9784)	WXWF9(0.9757)	R909(0.9694)	R909TMS(0.9684)	A629(0.9628)	Mo11(0.9607)	CI29B(0.9576)	B65(0.9549)	H49(0.9538)
A631	Wf9(0.9657)	WXWF9(0.9655)	Wf9T(0.9635)	R909(0.9535)	A630(0.9524)	R909TMS(0.9521)	A629(0.9492)	Mo11(0.9482)	H49(0.948)	B65(0.9454)
A632.75A1A2C1R1-rB1Pl1	A632HT(0.9776)	58609A632MethBc5S4(0.9746)	58610A632MethBc5S4(0.9745)	A632(0.9744)	A632sh2/sh2(0.9744)	A632+/sh2(0.9741)	A632su/su(0.9738)	A632HTN(0.9719)	A632RpRp(0.9697)	LH143Maintainer(0.9685)
A632	58609A632MethBc5S4(0.9922)	58610A632MethBc5S4(0.9918)	A632HT(0.9909)	A632sh2/sh2(0.9902)	A632+/sh2(0.9899)	A632su/su(0.989)	A632RpRp(0.988)	A632HTN(0.9853)	EZ31(0.9843)	LH143Maintainer(0.9818)
A632+/sh2	A632sh2/sh2(0.9961)	A632su/su(0.9938)	58610A632MethBc5S4(0.9909)	A632HT(0.9907)	58609A632MethBc5S4(0.99)	A632(0.9899)	EZ31(0.9867)	A632HTN(0.9858)	A632RpRp(0.9846)	LH143Maintainer(0.9819)
A632HT	A632(0.9909)	58610A632MethBc5S4(0.9909)	A632+/sh2(0.9907)	A632sh2/sh2(0.9906)	58609A632MethBc5S4(0.99)	A632su/su(0.9895)	A632HTN(0.9873)	A632RpRp(0.9855)	EZ31(0.9855)	CO220(0.9847)
A632HTN	A632HT(0.9873)	58609A632MethBc5S4(0.9868)	58610A632MethBc5S4(0.9863)	A632sh2/sh2(0.986)	A632+/sh2(0.9858)	A632(0.9853)	A632su/su(0.985)	EZ31(0.9809)	A632RpRp(0.9802)	CO220(0.9795)
A632RpRp	A632(0.988)	A632HT(0.9855)	A632sh2/sh2(0.9847)	58610A632MethBc5S4(0.9847)	A632+/sh2(0.9846)	58609A632MethBc5S4(0.9843)	A632su/su(0.9837)	A632HTN(0.9802)	EZ31(0.9802)	LP1CMSHT(0.9783)
A632sh2/sh2	A632+/sh2(0.9961)	A632su/su(0.9943)	58610A632MethBc5S4(0.9913)	A632HT(0.9906)	A632(0.9902)	58609A632MethBc5S4(0.9902)	EZ31(0.9873)	A632HTN(0.986)	A632RpRp(0.9847)	CO220(0.9816)
A632su/su	A632sh2/sh2(0.9943)	A632+/sh2(0.9938)	58610A632MethBc5S4(0.9901)	A632HT(0.9895)	58609A632MethBc5S4(0.989)	A632(0.989)	EZ31(0.986)	A632HTN(0.985)	A632RpRp(0.9837)	CO220(0.9817)
A633	B14(0.9757)	B14A(0.9752)	R924(0.9729)	WXB14(0.9726)	H91(0.9669)	LP1CMSHT(0.9668)	A641N(0.9663)	LP1NRHT(0.9661)	Hi25(0.9626)	A661N(0.9609)
A634	B14(0.9695)	LP1CMSHT(0.969)	LP1NRHT(0.9688)	B14A(0.9688)	WXB14(0.9666)	R924(0.9642)	A641N(0.9616)	H91(0.961)	A632RpRp(0.958)	A632(0.9578)
A635	A635RpRp(0.9913)	A665(0.9821)	CH753-4(0.9733)	B14(0.9701)	B14A(0.9697)	WXB14(0.9681)	R924(0.9656)	H91(0.9642)	LH143Maintainer(0.964)	CO220(0.9632)
A635RpRp	A635(0.9913)	A665(0.9795)	CH753-4(0.9736)	B14(0.9694)	B14A(0.969)	WXB14(0.967)	R924(0.9647)	H91(0.9636)	LH143Maintainer(0.9629)	CO220(0.9623)
A636	A664(0.9788)	B14(0.9736)	B14A(0.9728)	R924(0.9718)	WXB14(0.9698)	CH753-4(0.9673)	H91(0.9667)	A641N(0.9647)	LP1NRHT(0.9641)	LP1CMSHT(0.9637)
A637	A321(0.9449)	A575(0.9196)	A649(0.9188)	H5(0.9146)	CO106(0.9142)	A375(0.9123)	A(0.9114)	W374B(0.9084)	A650(0.9067)	A374(0.9063)
A638	A629(0.9505)	WXWF9(0.9466)	Wf9(0.9462)	Wf9T(0.9459)	R909(0.9418)	R909TMS(0.9413)	A630(0.9407)	A655(0.9319)	H49(0.9307)	Mo11(0.9304)
A639	A656(0.9937)	B14A(0.933)	B14(0.9325)	WXB14(0.9308)	A158(0.9299)	R924(0.9291)	H91(0.9282)	LP1NRHT(0.927)	LP1CMSHT(0.9261)	A641N(0.924)
A640	B14(0.9352)	B14A(0.9351)	R924(0.9322)	LP1NRHT(0.932)	WXB14(0.9318)	LP1CMSHT(0.9316)	A635(0.9309)	H91(0.9305)	A636(0.9299)	A635RpRp(0.9291)
A641	A677(0.9354)	A640(0.905)	A665(0.9022)	A635(0.8995)	EZ33(0.899)	A664(0.8981)	B14(0.8974)	B14A(0.8974)	CH753-4(0.8969)	A635RpRp(0.8967)
A641N	B14A(0.9882)	B14(0.9876)	WXB14(0.9847)	R924(0.9831)	A664N(0.9826)	A661N(0.9816)	H91(0.9785)	LP1NRHT(0.9775)	LP1CMSHT(0.9769)	Pa759(0.97)
A643	AH83(0.8834)	38-11(0.8818)	WX38-11(0.8797)	Mo3(0.8792)	Mo403(0.8784)	H30w(0.8783)	Mo314ae(0.8756)	Mo305ae(0.8736)	EZ18(0.8735)	R76(0.8716)
A644	R917A(0.8795)	Mo305ae(0.8778)	38-11(0.8776)	AH83(0.8769)	Mo314ae(0.8761)	WX38-11(0.8757)	Mo3(0.8756)	Mo403(0.8753)	L317(0.8747)	B73(0.8747)
A645	A646(0.9849)	Oh43su(0.8895)	Oh43TRf(0.8891)	A375(0.889)	Oh43(0.8888)	LH39(0.8888)	Oh43T(0.8884)	H5(0.8881)	A321(0.8878)	MS78(0.8874)
A646	A645(0.9849)	Oh43su(0.8925)	Oh43(0.8921)	Oh43TRf(0.8911)	MS78(0.8905)	Oh43T(0.8904)	R218(0.8903)	LH39(0.8899)	MS79(0.8896)	Oh43sh2(0.8888)
A648	P39A(0.9906)	P39M96(0.9878)	883(0.9711)	IP39(0.9708)	C31(0.9643)	C38(0.9639)	P39(0.9634)	Ma32(0.9593)	W6720-1(0.9565)	C30(0.9557)
A649	A650(0.9618)	A321(0.9507)	H5(0.9203)	A637(0.9188)	A375(0.9097)	A374(0.9079)	W374B(0.9061)	A(0.9044)	A548(0.9021)	A547(0.9016)
A650	A649(0.9618)	A321(0.9366)	CMV3(0.9159)	H5(0.9124)	A637(0.9067)	A375(0.9013)	A374(0.8999)	W374B(0.8971)	A547(0.8963)	A(0.8961)
A651	A73(0.9297)	A238(0.8975)	A239(0.8969)	A258(0.8958)	W32(0.8939)	A257(0.8916)	A251(0.8784)	MS71(0.8771)	A660(0.8767)	W22(0.8758)
A652	A90(0.9474)	A653(0.923)	A654(0.908)	Wf9T(0.9053)	Wf9(0.9053)	WXWF9(0.905)	SD65(0.9018)	R909TMS(0.8994)	A630(0.8989)	R909(0.8988)
A653	A652(0.923)	Wf9(0.9213)	WXWF9(0.921)	Wf9T(0.9203)	A630(0.9157)	A90(0.9137)	A631(0.9122)	H49(0.912)	R909(0.9109)	R909TMS(0.9108)
A654	SD65(0.9705)	LH85(0.9366)	A630(0.9103)	PHM81(0.9102)	A652(0.908)	A653(0.908)	WXWF9(0.9056)	Wf9(0.905)	Wf9T(0.9036)	A116(0.9024)
A655	Wf9(0.9517)	Wf9T(0.951)	WXWF9(0.949)	A629(0.9451)	R909(0.9445)	A630(0.9436)	R909TMS(0.943)	Mo11(0.9357)	CI29B(0.9322)	A638(0.9319)
A656	A639(0.9937)	A158(0.9342)	B14(0.9291)	B14A(0.9291)	WXB14(0.9264)	LP1CMSHT(0.925)	R924(0.9249)	LP1NRHT(0.9245)	H91(0.9245)	FBLA(0.9212)
A657	A671(0.996)	R903B(0.8951)	C103(0.8929)	C103T(0.8917)	Va14A(0.8894)	Mo43(0.8845)	Mo307ae(0.8836)	C123(0.8815)	Mo41(0.8813)	Mo42(0.8812)
A659	A73(0.8947)	A660(0.8923)	EP29(0.8912)	W22(0.891)	W22R(0.8896)	WXW22(0.8894)	EP52(0.8887)	A375(0.8852)	A239(0.8846)	H71(0.8838)
A660	A73(0.8942)	A659(0.8923)	EP29(0.8885)	A375(0.8858)	A548(0.8856)	W32(0.8845)	A251(0.8834)	A645(0.8832)	A239(0.8831)	H5(0.8831)
A661	CSJ3(0.9038)	A509(0.8989)	A508(0.8987)	A662(0.8809)	A15(0.8804)	A631(0.8791)	A675(0.8779)	B73(0.8711)	W401(0.8708)	A679(0.8699)
A661N	A664N(0.9845)	A641N(0.9816)	B14A(0.9814)	B14(0.9813)	WXB14(0.9779)	R924(0.9759)	H91(0.9729)	LP1NRHT(0.9711)	LP1CMSHT(0.9709)	Hi25(0.9639)
A662	A675(0.9387)	A676(0.9298)	LH149(0.8933)	A678(0.8922)	A679(0.8833)	A661(0.8809)	VA102(0.8791)	A509(0.8783)	A681(0.8782)	A508(0.878)
A663	A427(0.9823)	W24(0.9303)	EP51(0.8802)	Va18A(0.8724)	CI91B(0.8716)	CI91BGoodman-Buckler(0.87)	R220(0.8688)	EP75(0.8685)	B73(0.8681)	Oh56A(0.8677)
A664	A636(0.9788)	CH753-4(0.9624)	B14(0.9601)	B14A(0.959)	R924(0.9585)	WXB14(0.9562)	A665(0.9556)	H91(0.9534)	A641N(0.9506)	A635(0.9503)
A664N	A661N(0.9845)	A641N(0.9826)	B14A(0.9797)	B14(0.9796)	WXB14(0.9764)	R924(0.9743)	H91(0.9707)	LP1NRHT(0.9701)	LP1CMSHT(0.97)	Pa759(0.962)
A665	A635(0.9821)	A635RpRp(0.9795)	SD69(0.9697)	CH753-4(0.9632)	B14(0.9589)	B14A(0.9581)	WXB14(0.957)	A664(0.9556)	R924(0.953)	H91(0.9522)
A666	A344(0.9458)	A572(0.936)	W153R(0.9235)	A288(0.9135)	F115(0.9107)	A295(0.9045)	R223(0.9016)	A424(0.8986)	NYRD4058(0.8907)	A624(0.8901)
A667	R75(0.8994)	WXWF9(0.8852)	R909(0.8847)	R909TMS(0.8845)	Wf9(0.8836)	Wf9T(0.8829)	A630(0.8801)	A655(0.8773)	A629(0.877)	38-11(0.8766)
A668	R903B(0.9141)	C103T(0.9102)	C103(0.9095)	Mo307ae(0.9052)	Mo41(0.8979)	A178N(0.8878)	Va14A(0.8868)	C123(0.8856)	Mo43(0.8851)	Mo42(0.8846)
A669	Hy(0.9558)	HY2(0.9539)	R902A(0.9498)	Ill.Hy(0.9429)	WXHy(0.9391)	A564N(0.9364)	R138(0.9342)	A579N(0.9304)	H55(0.9282)	H96(0.924)
A670	A619Ht3(0.9566)	A619(0.9566)	A619Ht1(0.9566)	A619Ht2(0.9547)	A619HT(0.9534)	EZ34(0.9532)	Oh43T(0.9403)	Oh43(0.94)	H104W(0.9398)	R218(0.9376)
A671	A657(0.996)	R903B(0.8952)	C103(0.8922)	C103T(0.8918)	Va14A(0.8893)	Mo43(0.8839)	Mo307ae(0.8829)	Mo41(0.8812)	C123(0.8805)	Mo42(0.8803)
A672	58610A632MethBc5S4(0.973)	A632sh2/sh2(0.9723)	A632HT(0.9719)	A632(0.9718)	58609A632MethBc5S4(0.9716)	A632+/sh2(0.9714)	A632su/su(0.971)	A632HTN(0.9669)	EZ31(0.966)	CO220(0.9651)
A673	W401(0.9254)	S117(0.8796)	W37A(0.8755)	PriorA(0.8736)	W59E(0.8734)	MS74(0.8721)	A650(0.8713)	CO106(0.8704)	A667(0.8702)	B73(0.8695)
A674	B14A(0.8787)	B14(0.8784)	R924(0.8775)	LP1NRHT(0.8761)	WXB14(0.8761)	CI82B(0.8761)	EZ5(0.876)	H91(0.8758)	LP1CMSHT(0.8752)	Pa760(0.8751)
A675	LH149(0.9413)	A662(0.9387)	LH202(0.9332)	A679(0.9313)	A680(0.9296)	VA102(0.9292)	A681(0.9291)	B73(0.9275)	B73Htrhm(0.9262)	GEMS-0101(0.9261)
A676	A662(0.9298)	B70(0.9208)	A675(0.9022)	B92(0.897)	C103T(0.8953)	C103(0.8927)	Mo307ae(0.8916)	R903B(0.8894)	Mo43(0.8868)	A178N(0.8854)
A677	A641(0.9354)	EZ33(0.9351)	A90(0.915)	A14NW(0.9109)	Hi33(0.904)	A98NW(0.9039)	A57N(0.8987)	A652(0.8987)	B55(0.8968)	Oh43(0.895)
A678	B52(0.9206)	Mt42(0.8978)	A662(0.8922)	B86(0.8891)	A675(0.8795)	B73(0.8756)	38-11(0.8743)	NC316(0.8736)	LH149(0.8735)	LH119(0.8728)
A679	VA102(0.9949)	A681(0.9784)	A680(0.9745)	B73(0.9726)	GEMS-0101(0.972)	B73Htrhm(0.9711)	F42(0.971)	DJ7(0.9691)	NC372(0.969)	58802Mo17MethBcS3(0.9689)
A680	B73(0.9902)	GEMS-0101(0.9901)	F42(0.9892)	B73Htrhm(0.989)	DJ7(0.9875)	NC372(0.9864)	NC252(0.9861)	58802Mo17MethBcS3(0.9861)	58804Mo17MethBcS3(0.986)	58614B73MethBc5S4(0.986)
A681	A679(0.9784)	VA102(0.9782)	GEMS-0101(0.9716)	B73(0.9711)	F42(0.9702)	B73Htrhm(0.9701)	DJ7(0.9696)	NC252(0.9691)	A680(0.9686)	NC372(0.9684)
A682	Mo17(0.9461)	58801InbredMo17(0.9453)	Mo17T(0.9451)	58803Mo17MethBcS3(0.945)	AusTRCF305846(0.9446)	SeagullSeventeen(0.9446)	AusTRCF305849(0.9431)	Mo17+/su(0.9396)	Hi60(0.9389)	LH51(0.9387)
A683	Mo17(0.9437)	58801InbredMo17(0.942)	SeagullSeventeen(0.9418)	Mo17T(0.9415)	AusTRCF305846(0.9412)	58803Mo17MethBcS3(0.9403)	Hi60(0.9393)	AusTRCF305849(0.9386)	Mo17+/su(0.9355)	LH51(0.9354)
A684su	A685su(0.9369)	A686su(0.9268)	W6728(0.9066)	W1736(0.9049)	Ia5125(0.9046)	W6462(0.9027)	Ia5125B(0.9024)	IP39(0.9008)	Ia453(0.8993)	R825(0.8983)
A685su	A684su(0.9369)	A686su(0.9251)	Ia5125(0.9066)	W6728(0.9043)	W1736(0.9034)	Ia5125B(0.9031)	IP39(0.9021)	W6462(0.9008)	R825(0.9005)	Ia453(0.8988)
A686su	A684su(0.9268)	A685su(0.9251)	Ia5125(0.9034)	W1736(0.901)	W6728(0.9007)	W6462(0.8999)	Ia5125B(0.8997)	W6720-2(0.8929)	R825(0.8909)	IP39(0.8908)
A691N	W22(0.9701)	W22R(0.9618)	WXW22(0.9616)	H71(0.9515)	W182D(0.9376)	W182E(0.9371)	W182ETMS(0.937)	A617(0.9228)	B46(0.9212)	A618(0.9205)
A7	B73(0.8691)	A679(0.8671)	A680(0.8668)	A12(0.8666)	B73Htrhm(0.8664)	A203(0.866)	NC316(0.8658)	NC256(0.8658)	NC372(0.8657)	NC280(0.8655)
A71	A(0.8979)	A375(0.8956)	W374B(0.8953)	A548(0.8922)	A321(0.8895)	A374(0.8891)	W374R2(0.8866)	B85(0.8863)	H5(0.8853)	CI187-2(0.8844)
A73	A239(0.9336)	A651(0.9297)	A238(0.9289)	A258(0.9229)	A257(0.9218)	W32(0.9181)	W22(0.9054)	A251(0.9032)	W22R(0.9021)	WXW22(0.8986)
A759NW	K64(0.9609)	WXK64(0.9599)	A797NW(0.9568)	CI64(0.955)	Va10(0.9426)	A359NW(0.9314)	A328NW(0.9254)	A347NW(0.9188)	AusTRCF306241(0.9153)	AusTRCF306240(0.9121)
A797NW	K64(0.9664)	WXK64(0.9631)	A759NW(0.9568)	CI64(0.9497)	Va10(0.94)	A359NW(0.9362)	A328NW(0.9299)	A347NW(0.9246)	AusTRCF306241(0.9203)	AusTRCF306240(0.9133)
A90	A652(0.9474)	A677(0.915)	A653(0.9137)	East028(0.8921)	Luo3(0.8916)	A166(0.8906)	A340(0.8877)	A641(0.8868)	A654(0.8847)	ND247(0.8838)
A96	EZ53(0.8994)	H5(0.8992)	A321(0.8949)	CG10(0.8906)	A340(0.8893)	A357(0.8874)	A238(0.8871)	A223(0.884)	A374(0.8839)	A90(0.8827)
A98NW	A14NW(0.9561)	A57N(0.9529)	EZ33(0.9353)	Oh43(0.9187)	Oh43T(0.9176)	B55(0.917)	Oh43TRf(0.9164)	R218(0.9163)	78371A(0.9155)	Oh43sh2(0.9154)
Ab18	NC7(0.9378)	GT115(0.931)	F6(0.9089)	NC236(0.9043)	GT150(0.8906)	Ab26(0.8818)	NC13(0.8809)	GT113(0.8795)	R35(0.8793)	AB26A(0.8786)
Ab24E	T202(0.9523)	GA152(0.9301)	Mo312ae(0.9275)	K4(0.9081)	AR242(0.907)	SC212M(0.9043)	AR234(0.8961)	AR296(0.896)	R904A(0.8958)	CI21E(0.8868)
Ab26	AB26A(0.9877)	F6(0.9142)	GT150(0.8907)	Ab18(0.8818)	SC343(0.8772)	GT115(0.8707)	GT118(0.8684)	AR296(0.8674)	GA152(0.8659)	B73(0.8646)
AB26A	Ab26(0.9877)	F6(0.9161)	GT150(0.889)	Ab18(0.8786)	SC343(0.8759)	GT115(0.8663)	GT118(0.8656)	AR296(0.8654)	B73(0.8641)	GA152(0.8624)
Ab28A	AH83(0.9103)	38-11(0.9099)	Mo314ae(0.9077)	WX38-11(0.9055)	H50(0.9005)	EZ18(0.8995)	H30w(0.8977)	CI38B(0.8969)	Mo305ae(0.8954)	Mo3(0.8942)
Ab608A	GA221(0.9227)	AR296(0.9018)	CI21E(0.8892)	EZ19(0.8875)	Mo303ae(0.8861)	R921E(0.8816)	Ill.Hy(0.8755)	GE54(0.875)	GE72(0.8745)	GA152(0.8734)
Ab610	GT112(0.888)	L578(0.8837)	NC248(0.8831)	SC213(0.882)	SC213R(0.8812)	AR208(0.8809)	NC238(0.8799)	SC357(0.8798)	NC246(0.8796)	SC343(0.8766)
ABPl2	ABPl3(0.994)	OC19(0.9113)	ABPl4(0.8814)	B73(0.8672)	A96(0.8662)	B73Htrhm(0.8643)	A680(0.8643)	A679(0.8642)	NC292(0.864)	NC280(0.864)
ABPl3	ABPl2(0.994)	OC19(0.9121)	ABPl4(0.8812)	B73(0.8671)	A96(0.8668)	Mt42(0.8647)	B73Htrhm(0.8645)	LH196(0.8641)	NC280(0.8641)	A680(0.864)
ABPl4	A499(0.8922)	A497(0.8916)	A498(0.8824)	A495(0.882)	ABPl2(0.8814)	ABPl3(0.8812)	A385(0.8745)	A422(0.8744)	A158(0.874)	A500(0.873)
ABPl5	N197(0.9974)	Mo17(0.9695)	SeagullSeventeen(0.9692)	58803Mo17MethBcS3(0.9691)	AusTRCF305846(0.9686)	Mo17T(0.9686)	58801InbredMo17(0.9685)	AusTRCF305849(0.9662)	Mo17+/su(0.9655)	LH51(0.9622)
AD104DS	ADSg1501-1(0.9352)	ADSg1501-6(0.9351)	ADSA19(0.935)	ADSA21(0.935)	ADSg1501-5(0.9341)	ADSg1501(0.9341)	Sg1533(0.9339)	ADSg1501-3(0.9339)	ADSg1501-2(0.9336)	ADSg1501-4(0.9335)
AD11DS	AD26DS(0.9436)	AD316DS(0.9315)	AD233(0.9312)	AD238DS(0.929)	AD221(0.9275)	AD230DS(0.9245)	AD330(0.9242)	AD284(0.9236)	AD123DS(0.9217)	AD187-1(0.9205)
AD123DS	AD26DS(0.9341)	AD221(0.9259)	AD363-1(0.9218)	AD11DS(0.9217)	AD316DS(0.9213)	AD233(0.9211)	AD238DS(0.921)	AD175(0.9205)	IDS91(0.9202)	AD139DS-2(0.9197)
AD139DS	AD139DS-2(0.9552)	AD363-1(0.9249)	AD104DS(0.9247)	AD175(0.9246)	AD26DS(0.9235)	Sg18(0.9234)	AD316DS(0.9226)	AD363-2(0.9224)	HP301(0.9221)	B-17INBR.FR.SUPERGOLD(0.9213)
AD139DS-2	AD139DS(0.9552)	AD175(0.9354)	AD104DS(0.9294)	AD316DS(0.9254)	AD26DS(0.9247)	AD370(0.9235)	AD363-2(0.923)	AD238DS(0.9219)	AD221(0.9213)	AD330(0.9212)
AD147	AD147DS(0.9789)	Sg18(0.9322)	AD230DS(0.9311)	Sg1533(0.9293)	HP301(0.9293)	ADSg1501-1(0.9292)	AD402DS(0.9292)	ADSg1501-6(0.929)	ADSg1501-5(0.9283)	ADSg1501-2(0.9283)
AD147DS	AD147(0.9789)	HP301(0.9332)	Sg18(0.9332)	ADSg1501-2(0.9313)	ADSg1501-1(0.9311)	AD230DS(0.931)	ADSg1501-5(0.9309)	AD402DS(0.9306)	Sg1533(0.9305)	AD440DS-2(0.9301)
AD157DS	IDS69(0.9317)	HP301(0.9311)	IDS91(0.93)	AD233(0.9231)	RB-15DENTSTERILE(0.9198)	BR-15DENTSTERILE(0.9196)	AD440DS-2(0.9195)	AD26DS(0.9195)	AD440DS-1(0.9188)	AD402DS(0.9183)
AD175	AD139DS-2(0.9354)	AD330(0.9329)	HP62-02(0.9322)	AD284(0.9303)	ADSg1501-6(0.9303)	AD370(0.9302)	ADSg1501-1(0.9301)	ADSg1501-5(0.93)	ADSg1501-2(0.9296)	ADSg1501-4(0.9292)
AD187-1	AD187-2(0.9621)	AD188LDS(0.9487)	AD188L(0.9394)	ADSg1501-1(0.9311)	ADSg1501-5(0.931)	ADSg1501-6(0.9309)	Sg1533(0.9308)	ADSg1501-4(0.9305)	ADSg1501-2(0.9304)	ADSg1501-3(0.93)
AD187-2	AD187-1(0.9621)	AD188LDS(0.932)	AD402DS(0.9303)	AD188L(0.9284)	ADSg1501-1(0.9248)	Sg1533(0.9248)	ADSg1501-5(0.9244)	ADSg1501-4(0.9244)	ADSg1501-6(0.9241)	ADSg1501-3(0.9236)
AD188L	AD188LDS(0.9569)	AD187-1(0.9394)	HP301(0.9302)	ADSg1501-1(0.93)	ADSg1501-2(0.9291)	ADSg1501-6(0.9289)	ADSg1501-5(0.9288)	ADSg1501-4(0.9285)	AD187-2(0.9284)	ADSg1501-3(0.9284)
AD188LDS	AD188L(0.9569)	AD187-1(0.9487)	AD187-2(0.932)	ADSg1501-2(0.9284)	ADSg1501-1(0.9278)	ADSg1501-6(0.9276)	AD440DS-2(0.9272)	ADSg1501-4(0.9268)	ADSg1501(0.9266)	HP62-02(0.9266)
AD221	AD26DS(0.9559)	AD316DS(0.9322)	AD238DS(0.9295)	AD11DS(0.9275)	AD123DS(0.9259)	AD233(0.9222)	AD139DS-2(0.9213)	AD139DS(0.9212)	AD230DS(0.9204)	AD175(0.9201)
AD230DS	AD147(0.9311)	AD147DS(0.931)	AD11DS(0.9245)	AD26DS(0.923)	AD187-1(0.9216)	AD402DS(0.9211)	AD221(0.9204)	AD233(0.9196)	AD188LDS(0.9183)	Sg18(0.9178)
AD233	AD26DS(0.9337)	AD11DS(0.9312)	AD316DS(0.9278)	ADSg1501-1(0.9256)	ADSg1501-2(0.9256)	ADSg1501-6(0.9256)	ADSg1501(0.9251)	ADSg1501-3(0.9249)	Sg1533(0.9249)	ADSg1501-4(0.9241)
AD238DS	AD316DS(0.954)	AD221(0.9295)	AD11DS(0.929)	AD284(0.9281)	AD26DS(0.9279)	AD330(0.9272)	AD370(0.9251)	AD139DS-2(0.9219)	AD175(0.9212)	AD123DS(0.921)
AD26DS	AD221(0.9559)	AD11DS(0.9436)	AD316DS(0.936)	AD123DS(0.9341)	AD233(0.9337)	AD238DS(0.9279)	AD139DS-2(0.9247)	AD139DS(0.9235)	AD230DS(0.923)	IDS69(0.9213)
AD284	AD330(0.9891)	AD370(0.9443)	ADSg1501-1(0.9323)	ADSg1501-6(0.9319)	ADSg1501-5(0.9316)	Sg1533(0.9315)	ADSg1501-3(0.9313)	ADSg1501-2(0.9309)	ADSg1501(0.9307)	ADSg1501-4(0.9304)
AD316DS	AD238DS(0.954)	AD26DS(0.936)	AD221(0.9322)	AD11DS(0.9315)	AD233(0.9278)	AD284(0.9276)	AD330(0.9271)	AD139DS-2(0.9254)	AD139DS(0.9226)	AD123DS(0.9213)
AD330	AD284(0.9891)	AD370(0.9469)	ADSg1501-5(0.9344)	ADSg1501-6(0.9341)	ADSg1501-1(0.9339)	Sg1533(0.9337)	ADSg1501-3(0.9335)	ADSg1501(0.9332)	ADSg1501-2(0.9331)	AD175(0.9329)
AD347DS-1	AD347DS-2(0.9935)	AD104DS(0.9245)	ADSA19(0.9228)	ADSA21(0.9225)	Sg1533(0.9223)	ADSg1501(0.9214)	ADSg1501-3(0.9208)	ADSg1501-1(0.9207)	ADSg1501-6(0.9207)	ADSg1501-2(0.9206)
AD347DS-2	AD347DS-1(0.9935)	AD104DS(0.9225)	ADSA19(0.9213)	ADSA21(0.921)	Sg1533(0.9209)	ADSg1501-1(0.9197)	ADSg1501(0.9196)	ADSg1501-2(0.9196)	ADSg1501-3(0.9195)	ADSg1501-6(0.9189)
AD352	AD440DS-2(0.93)	AD187-1(0.9281)	ADSg1501-6(0.9279)	ADSg1501-1(0.9279)	HP62-02(0.9274)	Sg1533(0.9272)	ADSg1501-2(0.9268)	ADSg1501-3(0.9266)	AD440DS-1(0.9265)	ADSg1501-5(0.9264)
AD363-1	AD363-2(0.9666)	Sg1533(0.9352)	ADSg1501-1(0.9348)	ADSg1501(0.9346)	ADSg1501-5(0.9342)	ADSg1501-6(0.9338)	ADSg1501-3(0.9335)	ADSg1501-2(0.9333)	ADSg1501-4(0.9327)	ADSA21(0.9324)
AD363-2	AD363-1(0.9666)	ADSg1501-2(0.9348)	ADSg1501-1(0.9347)	Sg1533(0.9345)	ADSg1501-3(0.9344)	ADSg1501-6(0.9343)	ADSg1501(0.9338)	ADSg1501-5(0.9332)	ADSg1501-4(0.9331)	Sg18(0.9277)
AD370	AD330(0.9469)	AD284(0.9443)	AD175(0.9302)	AD104DS(0.9273)	ADSA21(0.9262)	ADSA19(0.9256)	AD238DS(0.9251)	AD139DS-2(0.9235)	ADSg1501-6(0.9234)	ADSg1501(0.9233)
AD402DS	Sg18(0.9313)	AD147DS(0.9306)	AD187-2(0.9303)	ADSg1501-1(0.9297)	ADSg1501-6(0.9294)	ADSg1501-2(0.9293)	AD147(0.9292)	ADSg1501-5(0.9292)	Sg1533(0.9288)	AD187-1(0.9287)
AD440DS-1	AD440DS-2(0.998)	AD448DS(0.9646)	HP301(0.9492)	IDS69(0.9482)	Sg18(0.9474)	IDS91(0.9455)	B-17INBR.FR.SUPERGOLD(0.9421)	RB-17INBR.FR.SUPERGOLD(0.9399)	BR-17INBR.FR.SUPERGOLD(0.9388)	R-17INBR.FR.SUPERGOLD(0.9383)
AD440DS-2	AD440DS-1(0.998)	AD448DS(0.9661)	HP301(0.9489)	IDS69(0.9488)	Sg18(0.9476)	IDS91(0.9466)	B-17INBR.FR.SUPERGOLD(0.9422)	RB-17INBR.FR.SUPERGOLD(0.94)	R-17INBR.FR.SUPERGOLD(0.9387)	BR-17INBR.FR.SUPERGOLD(0.9381)
AD448DS	AD440DS-2(0.9661)	AD440DS-1(0.9646)	Sg18(0.9457)	HP301(0.9419)	B-17INBR.FR.SUPERGOLD(0.9418)	RB-17INBR.FR.SUPERGOLD(0.9395)	R-17INBR.FR.SUPERGOLD(0.9366)	BR-17INBR.FR.SUPERGOLD(0.9356)	IDS91(0.9309)	Sg1533(0.9306)
ADH10	HP62-02(0.9246)	ADSg1501-6(0.9217)	Sg1533(0.9217)	ADSg1501(0.9214)	ADSg1501-1(0.9209)	ADSg1501-5(0.9206)	ADSg1501-2(0.9205)	ADSg1501-3(0.9204)	ADSg1501-4(0.9203)	4722(0.9202)
ADSA1	HP72-11(0.9694)	ADSA2(0.9652)	ADSA3(0.9604)	ADSA15(0.9601)	ADSA5(0.9569)	ADSA8(0.9559)	ADSA4(0.9559)	ADSA14(0.9537)	ADSA12(0.9531)	ADSA7(0.9529)
ADSA10	ADSA13(0.9785)	ADSA14(0.9761)	ADSA11(0.9751)	ADSA12(0.9725)	HP72-11(0.969)	ADSA18(0.9571)	ADSA5(0.9565)	ADSA15(0.9555)	ADSA17(0.9543)	ADSA8(0.9535)
ADSA11	ADSA10(0.9751)	ADSA14(0.9745)	ADSA13(0.9722)	HP72-11(0.9721)	ADSA12(0.967)	ADSA8(0.9597)	ADSA15(0.9576)	ADSA4(0.9557)	ADSA5(0.9556)	ADSA7(0.9552)
ADSA12	ADSA13(0.9755)	ADSA14(0.973)	ADSA10(0.9725)	HP72-11(0.9698)	ADSA11(0.967)	ADSA15(0.9615)	ADSA8(0.9554)	ADSA7(0.9553)	ADSA5(0.9548)	ADSA1(0.9531)
ADSA13	ADSA14(0.9809)	ADSA10(0.9785)	ADSA12(0.9755)	ADSA11(0.9722)	HP72-11(0.9668)	ADSA15(0.9548)	ADSA9(0.9529)	ADSA8(0.9528)	ADSA5(0.9527)	ADSA4(0.9512)
ADSA14	ADSA13(0.9809)	ADSA10(0.9761)	HP72-11(0.9746)	ADSA11(0.9745)	ADSA12(0.973)	ADSA15(0.9622)	ADSA5(0.9599)	ADSA8(0.9581)	ADSA9(0.9577)	ADSA4(0.9562)
ADSA15	HP72-11(0.9749)	ADSA14(0.9622)	ADSA8(0.9618)	ADSA12(0.9615)	ADSA1(0.9601)	ADSA5(0.9582)	ADSA7(0.9581)	ADSA11(0.9576)	ADSA4(0.9572)	ADSA9(0.9557)
ADSA16	ADSA18(0.9729)	ADSA17(0.9686)	HP72-11(0.9617)	ADSA11(0.9544)	ADSA14(0.9532)	ADSA8(0.9527)	ADSA10(0.9506)	ADSA15(0.9501)	ADSA7(0.9499)	ADSA5(0.9495)
ADSA17	ADSA18(0.9704)	ADSA16(0.9686)	HP72-11(0.9589)	ADSA10(0.9543)	ADSA12(0.9527)	ADSA11(0.9525)	ADSA15(0.9524)	ADSA8(0.9522)	ADSA14(0.9515)	ADSA5(0.9496)
ADSA18	ADSA16(0.9729)	ADSA17(0.9704)	HP72-11(0.9609)	ADSA10(0.9571)	ADSA14(0.954)	ADSA11(0.954)	ADSA20(0.954)	ADSA15(0.9537)	ADSA8(0.9517)	ADSA13(0.9511)
ADSA19	ADSA21(0.9905)	ADSA20(0.967)	ADSA18(0.95)	ADSA17(0.9492)	ADSA16(0.9447)	ADSA10(0.9442)	ADSA13(0.9433)	ADSA12(0.9419)	ADSA11(0.9418)	ADSA14(0.9409)
ADSA2	ADSA1(0.9652)	ADSA3(0.9639)	HP72-11(0.9603)	ADSA4(0.9554)	ADSA5(0.9508)	ADSA6(0.9493)	ADSA15(0.9489)	ADSA14(0.9469)	ADSA11(0.9464)	ADSA7(0.9459)
ADSA20	ADSA19(0.967)	ADSA21(0.9624)	ADSA18(0.954)	ADSA10(0.9486)	ADSA13(0.9485)	ADSA17(0.9484)	ADSA11(0.9473)	ADSA15(0.9467)	ADSA16(0.9454)	HP72-11(0.9447)
ADSA21	ADSA19(0.9905)	ADSA20(0.9624)	ADSA18(0.9508)	ADSA10(0.9472)	ADSA16(0.9464)	ADSA17(0.9461)	ADSA13(0.9452)	ADSA14(0.9423)	ADSA11(0.942)	ADSA12(0.9417)
ADSA3	ADSA2(0.9639)	ADSA1(0.9604)	HP72-11(0.9579)	ADSA4(0.9559)	ADSA5(0.9517)	ADSA14(0.9461)	ADSA6(0.9459)	ADSA7(0.9457)	ADSA8(0.9455)	ADSA11(0.9451)
ADSA4	ADSA5(0.9768)	HP72-11(0.9716)	ADSA6(0.9642)	ADSA7(0.9576)	ADSA15(0.9572)	ADSA8(0.9566)	ADSA14(0.9562)	ADSA1(0.9559)	ADSA3(0.9559)	ADSA11(0.9557)
ADSA5	ADSA4(0.9768)	HP72-11(0.9754)	ADSA7(0.9606)	ADSA14(0.9599)	ADSA8(0.9595)	ADSA6(0.9585)	ADSA15(0.9582)	ADSA1(0.9569)	ADSA10(0.9565)	ADSA11(0.9556)
ADSA6	ADSA4(0.9642)	HP72-11(0.9623)	ADSA5(0.9585)	ADSA8(0.9526)	ADSA11(0.9508)	ADSA15(0.9505)	ADSA2(0.9493)	ADSA7(0.9492)	ADSA1(0.9488)	ADSA14(0.9485)
ADSA7	ADSA8(0.9748)	HP72-11(0.9728)	ADSA5(0.9606)	ADSA15(0.9581)	ADSA4(0.9576)	ADSA14(0.9559)	ADSA12(0.9553)	ADSA11(0.9552)	ADSA1(0.9529)	ADSA10(0.9514)
ADSA8	ADSA7(0.9748)	HP72-11(0.9742)	ADSA15(0.9618)	ADSA11(0.9597)	ADSA5(0.9595)	ADSA14(0.9581)	ADSA4(0.9566)	ADSA1(0.9559)	ADSA12(0.9554)	ADSA10(0.9535)
ADSA9	HP72-11(0.9665)	ADSA14(0.9577)	ADSA15(0.9557)	ADSA5(0.9532)	ADSA13(0.9529)	ADSA10(0.9526)	ADSA12(0.9522)	ADSA8(0.9516)	ADSA11(0.9515)	ADSA7(0.9505)
ADSg1501	Sg1533(0.9962)	ADSg1501-5(0.9955)	ADSg1501-6(0.9951)	ADSg1501-1(0.9948)	ADSg1501-3(0.9948)	ADSg1501-2(0.9946)	ADSg1501-4(0.9931)	HP62-02(0.9653)	Sg18(0.9628)	B-17INBR.FR.SUPERGOLD(0.9567)
ADSg1501-1	ADSg1501-2(0.9978)	ADSg1501-6(0.996)	ADSg1501-3(0.996)	ADSg1501-5(0.9955)	ADSg1501(0.9948)	ADSg1501-4(0.9948)	Sg1533(0.9936)	HP62-02(0.9637)	Sg18(0.9613)	B-17INBR.FR.SUPERGOLD(0.9557)
ADSg1501-2	ADSg1501-1(0.9978)	ADSg1501-6(0.9958)	ADSg1501-3(0.9958)	ADSg1501-5(0.995)	ADSg1501(0.9946)	ADSg1501-4(0.9945)	Sg1533(0.9938)	HP62-02(0.963)	Sg18(0.961)	B-17INBR.FR.SUPERGOLD(0.9556)
ADSg1501-3	ADSg1501-1(0.996)	ADSg1501-2(0.9958)	ADSg1501-6(0.9955)	ADSg1501-5(0.9951)	ADSg1501(0.9948)	Sg1533(0.9945)	ADSg1501-4(0.9944)	HP62-02(0.9638)	Sg18(0.9611)	B-17INBR.FR.SUPERGOLD(0.9554)
ADSg1501-4	ADSg1501-5(0.9951)	ADSg1501-1(0.9948)	ADSg1501-6(0.9946)	ADSg1501-2(0.9945)	ADSg1501-3(0.9944)	Sg1533(0.9937)	ADSg1501(0.9931)	HP62-02(0.9633)	Sg18(0.9607)	B-17INBR.FR.SUPERGOLD(0.9551)
ADSg1501-5	ADSg1501(0.9955)	ADSg1501-1(0.9955)	Sg1533(0.9953)	ADSg1501-4(0.9951)	ADSg1501-3(0.9951)	ADSg1501-2(0.995)	ADSg1501-6(0.995)	HP62-02(0.9651)	Sg18(0.9622)	B-17INBR.FR.SUPERGOLD(0.9562)
ADSg1501-6	ADSg1501-1(0.996)	ADSg1501-2(0.9958)	ADSg1501-3(0.9955)	ADSg1501(0.9951)	ADSg1501-5(0.995)	ADSg1501-4(0.9946)	Sg1533(0.9944)	HP62-02(0.9637)	Sg18(0.9617)	B-17INBR.FR.SUPERGOLD(0.9553)
AH83	38-11(0.9899)	Mo314ae(0.9826)	WX38-11(0.9791)	H30w(0.9721)	H50(0.9687)	EZ18(0.962)	CI38B(0.959)	Mo403(0.9562)	Mo3(0.9554)	R76(0.9554)
AR200	AR202(0.9691)	AR280(0.9215)	AR214(0.8989)	Tx441(0.8859)	A20-4INBREDHICKORYKING(0.8846)	AR400(0.8661)	AR276(0.8658)	B73(0.8646)	A21-4-1INBREDHICKORYKING(0.8644)	B73Htrhm(0.8613)
AR202	AR200(0.9691)	AR280(0.9186)	AR214(0.9003)	Tx441(0.8847)	A20-4INBREDHICKORYKING(0.8677)	AR276(0.8647)	AR400(0.8618)	B73(0.8612)	AR250(0.8584)	NC326(0.8584)
AR204	K4(0.9395)	R904A(0.9283)	NC220(0.8996)	T202(0.893)	Mo312ae(0.8841)	Ab24E(0.8757)	Va33(0.8734)	SC212M(0.8714)	B73(0.8691)	GA221(0.868)
AR206	GE54(0.9396)	KYS(0.8915)	R902A(0.889)	Hy(0.8887)	Ill.Hy(0.8878)	HY2(0.8871)	WXHy(0.8867)	CI21E(0.8826)	A579N(0.8809)	H29w(0.8807)
AR208	NC238(0.9615)	GT112(0.9568)	NC248(0.9562)	NC246(0.9464)	SC213R(0.9367)	SC213(0.9362)	SC212M(0.9345)	SC16(0.9055)	SeparationfromSC16(0.9052)	SC15(0.9021)
AR214	B57(0.9068)	AR276(0.9025)	AR202(0.9003)	AR200(0.8989)	Mo12(0.8926)	A622N(0.8805)	AR280(0.8802)	Mo18W(0.8762)	Mo14W(0.8759)	AusTRCF306242(0.8709)
AR224	Va35(0.9273)	Va35C(0.9272)	T8(0.9099)	Va58(0.9069)	Va36A(0.8988)	Va23(0.898)	Va59(0.8961)	Va33(0.8929)	Va60(0.8914)	T202(0.8891)
AR226	NC240(0.919)	AR254(0.904)	NC240A(0.8973)	L578(0.8866)	SC54(0.8841)	R921E(0.875)	AR296(0.8739)	Ill.Hy(0.8738)	Hy(0.8729)	WXHy(0.8728)
AR228	T202(0.8866)	AR276(0.8843)	Mo312ae(0.88)	GA152(0.8746)	AR242(0.8724)	AR234(0.8681)	K4(0.8675)	Ab24E(0.8664)	B73(0.8653)	R904A(0.8652)
AR234	AR242(0.9684)	AR280(0.9116)	T202(0.9041)	Ab24E(0.8961)	Mo312ae(0.892)	GA152(0.8885)	AR258(0.8806)	SC212M(0.8805)	K4(0.8762)	AusTRCF305825(0.876)
AR242	AR234(0.9684)	AR280(0.928)	T202(0.917)	Ab24E(0.907)	Mo312ae(0.9029)	GA152(0.8976)	SC212M(0.8869)	AR258(0.8846)	K4(0.8813)	AR228(0.8724)
AR250	Mo18W(0.9222)	Mo12(0.906)	Mo22(0.9043)	AusTRCF306242(0.8982)	AusTRCF305825(0.8943)	Mo14W(0.8857)	AusTRCF306237(0.8832)	MO1W(0.8818)	AusTRCF306245(0.8795)	AusTRCF306244(0.8778)
AR254	NC234(0.9166)	AR226(0.904)	NC232(0.8848)	AR296(0.8823)	CI21E(0.8795)	EZ19(0.8772)	Ill.Hy(0.8764)	WXHy(0.8754)	H29w(0.8752)	H28w(0.8752)
AR258	Mo18W(0.9112)	Mo22(0.8993)	Mo14W(0.896)	AusTRCF306242(0.8955)	Mo12(0.8952)	AR242(0.8846)	AR296(0.8827)	AusTRCF305825(0.8827)	Ab24E(0.8821)	AR234(0.8806)
AR266	NC232(0.9153)	B14(0.9129)	B14A(0.9125)	T204(0.9118)	WXB14(0.911)	R924(0.9109)	LP1CMSHT(0.9105)	LP1NRHT(0.9102)	H91(0.907)	AR272(0.9069)
AR270	MP462(0.9697)	SC44(0.8768)	B73(0.8686)	T234(0.8675)	MP305(0.8658)	NC330(0.8653)	A680(0.8652)	T111(0.8646)	B73Htrhm(0.8645)	A679(0.8644)
AR272	T204(0.9321)	NC232(0.927)	T101(0.9111)	AR266(0.9069)	Tx601(0.8863)	NC234(0.885)	Wf9T(0.8835)	Wf9(0.8835)	WXWF9(0.883)	R909TMS(0.8812)
AR276	AR214(0.9025)	T202(0.8877)	AR228(0.8843)	GA152(0.8751)	Ab24E(0.8741)	Mo312ae(0.8739)	K4(0.8718)	AR258(0.8716)	Mo12(0.8712)	B73(0.8665)
AR280	AR242(0.928)	AR200(0.9215)	AR202(0.9186)	AR234(0.9116)	T202(0.8821)	AR214(0.8802)	Ab24E(0.879)	Mo312ae(0.8748)	GA152(0.8742)	Tx441(0.873)
AR296	CI21E(0.9328)	EZ19(0.9306)	Mo303ae(0.9221)	R921E(0.9191)	GA152(0.919)	GE317(0.9162)	Ill.Hy(0.9119)	Hy(0.9088)	WXHy(0.9084)	HY2(0.9074)
AR400	Tx441(0.9191)	Mo303ae(0.9012)	CI21E(0.8998)	EZ19(0.8983)	Hy(0.8867)	Ill.Hy(0.8865)	R921E(0.8859)	HY2(0.8854)	WXHy(0.8845)	R902A(0.8838)
AusTRCF305795	AusTRCF306259(0.8641)	AusTRCF306254(0.8624)	B73(0.8622)	AusTRCF306261(0.8613)	AusTRCF306352(0.8608)	AusTRCF305808(0.8608)	CI74(0.8602)	AusTRCF306264(0.8602)	AusTRCF306353(0.8598)	AusTRCF306354(0.8596)
AusTRCF305801	AusTRCF305802(0.9391)	AusTRCF306327(0.9166)	M37W(0.9102)	AusTRCF306254(0.9075)	BO46W(0.9066)	AusTRCF306352(0.9058)	AusTRCF305817(0.9019)	AusTRCF305808(0.9012)	AusTRCF305803(0.9012)	AusTRCF306353(0.8978)
AusTRCF305802	AusTRCF305801(0.9391)	CI88A(0.923)	AusTRCF306327(0.8901)	M37W(0.886)	BO46W(0.8836)	AusTRCF306352(0.8828)	AusTRCF306254(0.8824)	AusTRCF305817(0.8809)	AusTRCF305803(0.8785)	AusTRCF305808(0.8784)
AusTRCF305803	AusTRCF306254(0.9131)	AusTRCF305801(0.9012)	AusTRCF305821(0.8995)	AusTRCF305817(0.8992)	AusTRCF305808(0.897)	AusTRCF306319(0.8929)	AusTRCF306256(0.8928)	AusTRCF306352(0.8918)	AusTRCF306322(0.8914)	AusTRCF306327(0.8881)
AusTRCF305806	CI66(0.9974)	WXK55(0.9478)	K55(0.9439)	Mo301ae(0.9425)	Mo501(0.9404)	T167(0.9394)	Va4(0.9307)	Va5(0.9301)	Mo5(0.9185)	NC230(0.9026)
AusTRCF305808	AusTRCF306254(0.9739)	AusTRCF305821(0.9489)	AusTRCF306256(0.9396)	AusTRCF306322(0.9281)	AusTRCF306319(0.9243)	AusTRCF306324(0.9176)	AusTRCF306321(0.9153)	AusTRCF306316(0.9143)	AusTRCF306312(0.9065)	AusTRCF305801(0.9012)
AusTRCF305816	AusTRCF306258(0.9551)	B14A(0.9066)	B14(0.9059)	R924(0.9048)	A641N(0.9034)	WXB14(0.9029)	H91(0.9017)	Hi25(0.9012)	B59(0.9001)	LP1CMSHT(0.8999)
AusTRCF305817	AusTRCF306352(0.9321)	AusTRCF306354(0.9283)	AusTRCF306351(0.9256)	AusTRCF306353(0.9237)	AusTRCF306356(0.9164)	AusTRCF306357(0.9152)	AusTRCF306355(0.9122)	AusTRCF305801(0.9019)	AusTRCF305803(0.8992)	AusTRCF306264(0.8992)
AusTRCF305819	B73(0.9332)	B73Htrhm(0.9325)	GEMS-0101(0.9318)	F42(0.9318)	NC280(0.9306)	NC372(0.9305)	58802Mo17MethBcS3(0.9301)	58804Mo17MethBcS3(0.9293)	NC252(0.9291)	DJ7(0.9286)
AusTRCF305821	AusTRCF306254(0.9702)	AusTRCF306319(0.9655)	AusTRCF306322(0.9613)	AusTRCF306316(0.9555)	AusTRCF306324(0.954)	AusTRCF306321(0.9527)	AusTRCF305808(0.9489)	AusTRCF306256(0.9369)	AusTRCF306312(0.9362)	AusTRCF305803(0.8995)
AusTRCF305822	B73(0.9151)	GEMS-0101(0.9137)	N201(0.9131)	B73Htrhm(0.9131)	H123(0.9129)	LH196(0.9128)	F42(0.9122)	LH119(0.9118)	NC316(0.9114)	LH132(0.911)
AusTRCF305823	B73(0.9445)	F42(0.9429)	B73Htrhm(0.9427)	GEMS-0101(0.9423)	DJ7(0.9419)	58804Mo17MethBcS3(0.9409)	58614B73MethBc5S4(0.9405)	NC372(0.9405)	58802Mo17MethBcS3(0.9404)	NC252(0.9403)
AusTRCF305825	Mo18W(0.9421)	Mo22(0.9207)	AusTRCF306242(0.9129)	Mo12(0.9111)	B73(0.9109)	B73Htrhm(0.9086)	AusTRCF305840(0.9073)	F42(0.9072)	NC326(0.9071)	58613B73MethBc5S4(0.9066)
AusTRCF305829	58801InbredMo17(0.955)	58803Mo17MethBcS3(0.9545)	Mo17(0.9543)	AusTRCF305846(0.9538)	Mo17T(0.9537)	SeagullSeventeen(0.9533)	Mo17+/su(0.9528)	AusTRCF305849(0.9511)	Hi60(0.9481)	LH51(0.9445)
AusTRCF305831	AusTRCF306344(0.9952)	AusTRCF305835(0.9658)	AusTRCF305836(0.9568)	AusTRCF305839(0.9561)	AusTRCF305840(0.9523)	B73(0.9519)	GEMS-0101(0.9511)	F42(0.9505)	B73Htrhm(0.9504)	NC372(0.9497)
AusTRCF305833	B73(0.9773)	GEMS-0101(0.9771)	F42(0.9765)	B73Htrhm(0.9757)	DJ7(0.9746)	NC372(0.9733)	NC252(0.9732)	58613B73MethBc5S4(0.9727)	58614B73MethBc5S4(0.9727)	58612InbredB73(0.9724)
AusTRCF305834	AusTRCF306295(0.9146)	AusTRCF306297(0.9134)	AusTRCF306296(0.913)	AusTRCF305841(0.9125)	AusTRCF306290(0.9106)	AusTRCF306294(0.9057)	AusTRCF306293(0.9046)	AusTRCF306287(0.9024)	AusTRCF306301(0.9006)	AusTRCF306281(0.9)
AusTRCF305835	AusTRCF305836(0.97)	AusTRCF305831(0.9658)	AusTRCF306344(0.9642)	AusTRCF305839(0.9546)	B73(0.951)	AusTRCF305840(0.9505)	F42(0.9502)	B73Htrhm(0.9499)	58802Mo17MethBcS3(0.9493)	GEMS-0101(0.9489)
AusTRCF305836	AusTRCF305835(0.97)	AusTRCF306344(0.9579)	AusTRCF305831(0.9568)	AusTRCF305839(0.9567)	B73(0.9531)	F42(0.9522)	AusTRCF305840(0.9519)	DJ7(0.9518)	B73Htrhm(0.9517)	NC252(0.9509)
AusTRCF305839	AusTRCF305840(0.9905)	B73(0.99)	F42(0.9893)	GEMS-0101(0.9892)	B73Htrhm(0.9885)	58614B73MethBc5S4(0.9879)	DJ7(0.9873)	58613B73MethBc5S4(0.9872)	NC372(0.9861)	58802Mo17MethBcS3(0.986)
AusTRCF305840	AusTRCF305839(0.9905)	B73(0.99)	GEMS-0101(0.9894)	F42(0.9892)	B73Htrhm(0.9887)	58614B73MethBc5S4(0.9876)	DJ7(0.9875)	58613B73MethBc5S4(0.9872)	NC372(0.9869)	NC252(0.9865)
AusTRCF305841	AusTRCF306297(0.9733)	AusTRCF306295(0.9714)	AusTRCF306290(0.9711)	AusTRCF306287(0.9677)	AusTRCF306296(0.9656)	AusTRCF306281(0.9529)	AusTRCF306293(0.9527)	AusTRCF306294(0.9497)	AusTRCF306301(0.9496)	AusTRCF306280(0.9433)
AusTRCF305846	58801InbredMo17(0.9961)	Mo17T(0.996)	Mo17(0.9959)	SeagullSeventeen(0.9953)	58803Mo17MethBcS3(0.9928)	AusTRCF305849(0.9916)	Mo17+/su(0.988)	Hi60(0.987)	LH51(0.986)	740(0.9799)
AusTRCF305849	Mo17T(0.9927)	Mo17(0.9926)	58801InbredMo17(0.9923)	SeagullSeventeen(0.9918)	AusTRCF305846(0.9916)	58803Mo17MethBcS3(0.9906)	Mo17+/su(0.9846)	LH51(0.9844)	Hi60(0.9841)	740(0.9769)
AusTRCF306065	58801InbredMo17(0.9688)	Mo17(0.9683)	Mo17T(0.9679)	AusTRCF305846(0.9674)	SeagullSeventeen(0.9671)	58803Mo17MethBcS3(0.9648)	AusTRCF305849(0.963)	Mo17+/su(0.9614)	Hi60(0.9601)	LH51(0.9582)
AusTRCF306068	AusTRCF306269(0.9586)	AusTRCF306234(0.8656)	Mp715(0.8639)	L605(0.8635)	Tx706(0.8627)	B73(0.8599)	B73Htrhm(0.8562)	A680(0.8562)	NC280(0.8561)	R229(0.8558)
AusTRCF306234	H84(0.8896)	H106w(0.8842)	B37(0.8795)	H123(0.8778)	Mo401(0.8764)	B37T(0.876)	B37TRf(0.8757)	A509N(0.8753)	B47(0.8747)	H93(0.8744)
AusTRCF306235	B73(0.9753)	GEMS-0101(0.9751)	F42(0.9743)	58802Mo17MethBcS3(0.974)	NC280(0.9739)	58804Mo17MethBcS3(0.9739)	B73Htrhm(0.9737)	NC372(0.9735)	NC252(0.9732)	DJ7(0.9731)
AusTRCF306236	Mo18W(0.9258)	AusTRCF306242(0.9228)	AusTRCF306237(0.9174)	AusTRCF306244(0.9168)	AusTRCF306245(0.915)	Mo22(0.9138)	Mo17(0.9088)	AusTRCF305846(0.9083)	AusTRCF305849(0.9082)	58803Mo17MethBcS3(0.9074)
AusTRCF306237	Mo18W(0.9204)	AusTRCF306242(0.9189)	AusTRCF306236(0.9174)	Mo17(0.9133)	AusTRCF305846(0.9123)	58801InbredMo17(0.9118)	AusTRCF306065(0.9113)	AusTRCF305849(0.9108)	SeagullSeventeen(0.9107)	Mo17T(0.9105)
AusTRCF306238	WXK64(0.9285)	AusTRCF306240(0.9278)	AusTRCF306241(0.9264)	K64(0.9263)	Va10(0.9206)	Mo17(0.9182)	AusTRCF305846(0.9172)	58801InbredMo17(0.9165)	Mo17T(0.9163)	SeagullSeventeen(0.9162)
AusTRCF306239	AusTRCF305829(0.9179)	Mo17(0.9152)	AusTRCF305846(0.9147)	58801InbredMo17(0.9146)	Mo17T(0.9132)	SeagullSeventeen(0.913)	58803Mo17MethBcS3(0.9127)	Mo17+/su(0.9125)	AusTRCF306242(0.9116)	AusTRCF305849(0.9109)
AusTRCF306240	AusTRCF306241(0.9386)	WXK64(0.9302)	AusTRCF306238(0.9278)	Mo17(0.9262)	58801InbredMo17(0.9258)	AusTRCF305846(0.9254)	Mo17T(0.925)	Va10(0.9249)	SeagullSeventeen(0.9245)	K64(0.9236)
AusTRCF306241	AusTRCF306240(0.9386)	WXK64(0.9378)	K64(0.9301)	AusTRCF306238(0.9264)	Va10(0.9213)	A797NW(0.9203)	CI64(0.9175)	A759NW(0.9153)	AusTRCF305829(0.9129)	Mo17(0.9064)
AusTRCF306242	Mo18W(0.9549)	Mo22(0.9361)	Mo12(0.9264)	AusTRCF306236(0.9228)	AusTRCF306245(0.9208)	AusTRCF306237(0.9189)	Mo14W(0.914)	AusTRCF305825(0.9129)	AusTRCF306239(0.9116)	AusTRCF306244(0.9005)
AusTRCF306244	AusTRCF306245(0.9293)	AusTRCF306236(0.9168)	Mo18W(0.9085)	AusTRCF306237(0.9032)	AusTRCF306242(0.9005)	Mo22(0.8988)	AusTRCF305829(0.8957)	AusTRCF306239(0.8914)	AusTRCF305841(0.8912)	Mo12(0.8876)
AusTRCF306245	AusTRCF306244(0.9293)	AusTRCF306242(0.9208)	Mo18W(0.9153)	AusTRCF306236(0.915)	Mo22(0.9033)	AusTRCF306237(0.9014)	Mo12(0.897)	AusTRCF305825(0.8952)	Mo14W(0.8921)	AusTRCF305841(0.8916)
AusTRCF306254	AusTRCF305808(0.9739)	AusTRCF305821(0.9702)	AusTRCF306256(0.9558)	AusTRCF306322(0.9449)	AusTRCF306319(0.9443)	AusTRCF306316(0.934)	AusTRCF306321(0.9339)	AusTRCF306324(0.933)	AusTRCF306312(0.9139)	AusTRCF305803(0.9131)
AusTRCF306256	AusTRCF306254(0.9558)	AusTRCF305808(0.9396)	AusTRCF305821(0.9369)	AusTRCF306322(0.9211)	AusTRCF306319(0.915)	AusTRCF306316(0.9135)	AusTRCF306321(0.9123)	AusTRCF306324(0.9098)	AusTRCF306312(0.8939)	AusTRCF305803(0.8928)
AusTRCF306257	AusTRCF306258(0.8827)	AusTRCF305816(0.872)	B73(0.8665)	N192(0.8624)	B73Htrhm(0.8617)	NC330(0.8616)	A680(0.8616)	B109(0.8614)	LH208(0.8611)	NC326(0.8611)
AusTRCF306258	AusTRCF305816(0.9551)	AusTRCF306257(0.8827)	B73(0.8657)	A680(0.8628)	B109(0.8627)	58615B73MethBc5S4(0.8622)	NC326(0.8621)	N192(0.862)	NC310(0.8619)	NC280(0.8619)
AusTRCF306259	AusTRCF305803(0.8681)	CI74(0.868)	AusTRCF305801(0.8659)	AusTRCF306352(0.8653)	AusTRCF306354(0.865)	INBRED109(0.8644)	AusTRCF305817(0.8643)	AusTRCF305795(0.8641)	M37W(0.8636)	B73(0.8631)
AusTRCF306261	AusTRCF305803(0.8686)	AusTRCF306254(0.8657)	CI74(0.8647)	AusTRCF305801(0.862)	M37W(0.862)	AusTRCF305817(0.8619)	AusTRCF305821(0.8619)	AusTRCF306259(0.8617)	AusTRCF305795(0.8613)	AusTRCF305808(0.8607)
AusTRCF306264	AusTRCF305817(0.8992)	AusTRCF305801(0.8818)	M37W(0.8807)	BO46W(0.8781)	AusTRCF305803(0.8757)	AusTRCF306254(0.8717)	AusTRCF306352(0.8714)	AusTRCF306327(0.8711)	AusTRCF306354(0.871)	AusTRCF306351(0.8708)
AusTRCF306269	AusTRCF306068(0.9586)	L605(0.8703)	Mp715(0.8692)	Tx706(0.8689)	Tx601(0.864)	Hi65(0.8605)	B73(0.8576)	MP717(0.8568)	1416-1(0.8551)	SC276Q(0.855)
AusTRCF306273	AusTRCF306285(0.9554)	AusTRCF306282(0.9485)	AusTRCF306286(0.945)	AusTRCF306274(0.944)	AusTRCF306276(0.9401)	AusTRCF306278(0.9382)	AusTRCF306280(0.9285)	AusTRCF306295(0.9259)	AusTRCF306281(0.9257)	AusTRCF306290(0.9251)
AusTRCF306274	AusTRCF306285(0.9529)	AusTRCF306278(0.9524)	AusTRCF306273(0.944)	AusTRCF306280(0.9429)	AusTRCF306286(0.938)	AusTRCF306281(0.9377)	AusTRCF305841(0.9371)	AusTRCF306297(0.9362)	AusTRCF306276(0.9359)	AusTRCF306290(0.9328)
AusTRCF306276	AusTRCF306286(0.9445)	AusTRCF306285(0.9429)	AusTRCF306278(0.9409)	AusTRCF306273(0.9401)	AusTRCF306274(0.9359)	AusTRCF306295(0.924)	AusTRCF306281(0.9231)	AusTRCF306296(0.9223)	AusTRCF306297(0.9206)	AusTRCF306282(0.9203)
AusTRCF306278	AusTRCF306274(0.9524)	AusTRCF306280(0.9409)	AusTRCF306276(0.9409)	AusTRCF306273(0.9382)	AusTRCF306286(0.9368)	AusTRCF306281(0.9367)	AusTRCF306282(0.9357)	AusTRCF306290(0.9319)	AusTRCF306287(0.9314)	AusTRCF306285(0.9311)
AusTRCF306280	AusTRCF306281(0.9561)	AusTRCF306290(0.9447)	AusTRCF306297(0.9439)	AusTRCF305841(0.9433)	AusTRCF306274(0.9429)	AusTRCF306287(0.9427)	AusTRCF306278(0.9409)	AusTRCF306295(0.9383)	AusTRCF306296(0.9374)	AusTRCF306285(0.9338)
AusTRCF306281	AusTRCF306280(0.9561)	AusTRCF305841(0.9529)	AusTRCF306297(0.9522)	AusTRCF306290(0.95)	AusTRCF306287(0.9497)	AusTRCF306296(0.947)	AusTRCF306295(0.9468)	AusTRCF306285(0.9447)	AusTRCF306293(0.9419)	AusTRCF306294(0.9391)
AusTRCF306282	AusTRCF306273(0.9485)	AusTRCF306285(0.9468)	AusTRCF306286(0.9423)	AusTRCF306278(0.9357)	AusTRCF306280(0.9321)	AusTRCF306290(0.93)	AusTRCF306295(0.9294)	AusTRCF306281(0.9288)	AusTRCF306287(0.9287)	AusTRCF305841(0.9264)
AusTRCF306285	AusTRCF306286(0.957)	AusTRCF306273(0.9554)	AusTRCF306274(0.9529)	AusTRCF306282(0.9468)	AusTRCF306281(0.9447)	AusTRCF306276(0.9429)	AusTRCF306297(0.94)	AusTRCF306295(0.9385)	AusTRCF305841(0.937)	AusTRCF306287(0.9366)
AusTRCF306286	AusTRCF306285(0.957)	AusTRCF306273(0.945)	AusTRCF306276(0.9445)	AusTRCF306282(0.9423)	AusTRCF306297(0.9388)	AusTRCF306274(0.938)	AusTRCF306278(0.9368)	AusTRCF305841(0.9359)	AusTRCF306295(0.9356)	AusTRCF306287(0.9343)
AusTRCF306287	AusTRCF305841(0.9677)	AusTRCF306297(0.9643)	AusTRCF306295(0.9624)	AusTRCF306290(0.9578)	AusTRCF306296(0.9573)	AusTRCF306281(0.9497)	AusTRCF306301(0.9494)	AusTRCF306293(0.9462)	AusTRCF306294(0.9427)	AusTRCF306280(0.9427)
AusTRCF306290	AusTRCF305841(0.9711)	AusTRCF306297(0.9641)	AusTRCF306295(0.9631)	AusTRCF306296(0.9592)	AusTRCF306287(0.9578)	AusTRCF306281(0.95)	AusTRCF306293(0.9476)	AusTRCF306294(0.9448)	AusTRCF306280(0.9447)	AusTRCF306301(0.9437)
AusTRCF306293	AusTRCF306294(0.994)	AusTRCF306297(0.9687)	AusTRCF306296(0.9686)	AusTRCF306295(0.9636)	AusTRCF305841(0.9527)	AusTRCF306290(0.9476)	AusTRCF306287(0.9462)	AusTRCF306301(0.9419)	AusTRCF306281(0.9419)	AusTRCF306280(0.9323)
AusTRCF306294	AusTRCF306293(0.994)	AusTRCF306296(0.971)	AusTRCF306297(0.9674)	AusTRCF306295(0.9654)	AusTRCF305841(0.9497)	AusTRCF306290(0.9448)	AusTRCF306301(0.9438)	AusTRCF306287(0.9427)	AusTRCF306281(0.9391)	AusTRCF306285(0.9305)
AusTRCF306295	AusTRCF306296(0.9872)	AusTRCF306297(0.9764)	AusTRCF305841(0.9714)	AusTRCF306294(0.9654)	AusTRCF306293(0.9636)	AusTRCF306290(0.9631)	AusTRCF306287(0.9624)	AusTRCF306301(0.9544)	AusTRCF306281(0.9468)	AusTRCF306285(0.9385)
AusTRCF306296	AusTRCF306295(0.9872)	AusTRCF306297(0.975)	AusTRCF306294(0.971)	AusTRCF306293(0.9686)	AusTRCF305841(0.9656)	AusTRCF306290(0.9592)	AusTRCF306287(0.9573)	AusTRCF306301(0.9528)	AusTRCF306281(0.947)	AusTRCF306280(0.9374)
AusTRCF306297	AusTRCF306295(0.9764)	AusTRCF306296(0.975)	AusTRCF305841(0.9733)	AusTRCF306293(0.9687)	AusTRCF306294(0.9674)	AusTRCF306287(0.9643)	AusTRCF306290(0.9641)	AusTRCF306301(0.9526)	AusTRCF306281(0.9522)	AusTRCF306280(0.9439)
AusTRCF306301	AusTRCF306295(0.9544)	AusTRCF306296(0.9528)	AusTRCF306297(0.9526)	AusTRCF305841(0.9496)	AusTRCF306287(0.9494)	AusTRCF306337(0.9445)	AusTRCF306294(0.9438)	AusTRCF306290(0.9437)	AusTRCF306293(0.9419)	AusTRCF306281(0.9342)
AusTRCF306302	AusTRCF306304(0.995)	AusTRCF306303(0.9948)	AusTRCF306306(0.9809)	AusTRCF306308(0.9797)	AusTRCF306309(0.9792)	AusTRCF306310(0.9784)	AusTRCF306307(0.9771)	B73(0.9739)	GEMS-0101(0.9729)	F42(0.9728)
AusTRCF306303	AusTRCF306302(0.9948)	AusTRCF306304(0.9926)	AusTRCF306306(0.9808)	AusTRCF306308(0.9786)	AusTRCF306310(0.9781)	AusTRCF306309(0.9773)	AusTRCF306307(0.9766)	58614B73MethBc5S4(0.9718)	GEMS-0101(0.9717)	B73(0.9714)
AusTRCF306304	AusTRCF306302(0.995)	AusTRCF306303(0.9926)	AusTRCF306306(0.9825)	AusTRCF306308(0.9818)	AusTRCF306309(0.9808)	AusTRCF306307(0.9797)	AusTRCF306310(0.9792)	B73(0.9769)	F42(0.976)	GEMS-0101(0.9759)
AusTRCF306306	AusTRCF306307(0.9874)	AusTRCF306310(0.9865)	AusTRCF306309(0.9864)	AusTRCF306308(0.9856)	GEMS-0101(0.9844)	B73(0.9838)	F42(0.9831)	AusTRCF306304(0.9825)	B73Htrhm(0.982)	AusTRCF306302(0.9809)
AusTRCF306307	AusTRCF306308(0.9891)	AusTRCF306309(0.9885)	AusTRCF306310(0.9883)	AusTRCF306306(0.9874)	B73(0.986)	F42(0.9854)	GEMS-0101(0.9851)	B73Htrhm(0.9843)	DJ7(0.9834)	NC252(0.9824)
AusTRCF306308	AusTRCF306307(0.9891)	AusTRCF306309(0.9887)	AusTRCF306310(0.9876)	B73(0.9857)	AusTRCF306306(0.9856)	F42(0.9849)	GEMS-0101(0.9847)	B73Htrhm(0.9841)	NC372(0.983)	DJ7(0.9829)
AusTRCF306309	B73(0.9905)	GEMS-0101(0.99)	F42(0.9897)	B73Htrhm(0.9889)	AusTRCF306308(0.9887)	AusTRCF306310(0.9887)	AusTRCF306307(0.9885)	DJ7(0.9876)	NC252(0.9868)	NC372(0.9867)
AusTRCF306310	AusTRCF306309(0.9887)	AusTRCF306307(0.9883)	AusTRCF306308(0.9876)	B73(0.9869)	GEMS-0101(0.9867)	AusTRCF306306(0.9865)	F42(0.9863)	B73Htrhm(0.9853)	DJ7(0.9851)	NC252(0.9834)
AusTRCF306312	AusTRCF306316(0.9401)	AusTRCF305821(0.9362)	AusTRCF306321(0.9311)	AusTRCF306324(0.93)	AusTRCF306322(0.9251)	AusTRCF306319(0.9182)	AusTRCF306254(0.9139)	A619Ht3(0.911)	A619Ht2(0.9102)	A619(0.9097)
AusTRCF306316	AusTRCF305821(0.9555)	AusTRCF306324(0.9413)	AusTRCF306312(0.9401)	AusTRCF306322(0.9392)	AusTRCF306321(0.9358)	AusTRCF306254(0.934)	AusTRCF306319(0.9242)	AusTRCF305808(0.9143)	AusTRCF306256(0.9135)	AusTRCF306351(0.896)
AusTRCF306319	AusTRCF305821(0.9655)	AusTRCF306254(0.9443)	AusTRCF306324(0.9378)	AusTRCF306321(0.9355)	AusTRCF306322(0.9344)	AusTRCF305808(0.9243)	AusTRCF306316(0.9242)	AusTRCF306312(0.9182)	AusTRCF306256(0.915)	AusTRCF306327(0.8985)
AusTRCF306321	AusTRCF306322(0.9681)	AusTRCF306324(0.9557)	AusTRCF305821(0.9527)	AusTRCF306316(0.9358)	AusTRCF306319(0.9355)	AusTRCF306254(0.9339)	AusTRCF306312(0.9311)	AusTRCF305808(0.9153)	AusTRCF306256(0.9123)	AusTRCF306355(0.8992)
AusTRCF306322	AusTRCF306321(0.9681)	AusTRCF305821(0.9613)	AusTRCF306324(0.947)	AusTRCF306254(0.9449)	AusTRCF306316(0.9392)	AusTRCF306319(0.9344)	AusTRCF305808(0.9281)	AusTRCF306312(0.9251)	AusTRCF306256(0.9211)	AusTRCF306355(0.8937)
AusTRCF306323	4226(0.9967)	B73(0.8718)	NC316(0.8687)	NC280(0.8685)	B73Htrhm(0.8683)	NC328(0.8681)	B109(0.868)	AusTRCF306308(0.868)	NC372(0.868)	N192(0.868)
AusTRCF306324	AusTRCF306321(0.9557)	AusTRCF305821(0.954)	AusTRCF306322(0.947)	AusTRCF306316(0.9413)	AusTRCF306319(0.9378)	AusTRCF306254(0.933)	AusTRCF306312(0.93)	AusTRCF305808(0.9176)	AusTRCF306256(0.9098)	AusTRCF306356(0.8907)
AusTRCF306327	AusTRCF305801(0.9166)	AusTRCF306319(0.8985)	A632(0.8959)	58610A632MethBc5S4(0.8951)	A632HT(0.8942)	B14A(0.8942)	B14(0.894)	WXB14(0.8937)	H91(0.8935)	LH143Maintainer(0.8931)
AusTRCF306333	AusTRCF306235(0.9561)	B73(0.9482)	F42(0.9473)	B73Htrhm(0.9471)	58802Mo17MethBcS3(0.9468)	58804Mo17MethBcS3(0.9467)	NC372(0.9467)	GEMS-0101(0.9463)	NC280(0.9462)	NC252(0.946)
AusTRCF306335	W64A(0.9419)	W64Aae(0.9395)	W64AT(0.939)	W64Aae/wx(0.9388)	R222A(0.9347)	SD60(0.9346)	AusTRCF306336(0.9331)	AusTRCF306337(0.9328)	R222(0.9297)	AusTRCF306293(0.9236)
AusTRCF306336	AusTRCF306337(0.9497)	AusTRCF306335(0.9331)	W64Aae/wx(0.9291)	W64A(0.9281)	W64Aae(0.9278)	W64AT(0.9264)	AusTRCF306293(0.9244)	AusTRCF306294(0.922)	R222(0.9183)	SD60(0.9179)
AusTRCF306337	AusTRCF306336(0.9497)	AusTRCF306301(0.9445)	AusTRCF306295(0.9346)	AusTRCF306297(0.9342)	AusTRCF306335(0.9328)	AusTRCF306296(0.932)	AusTRCF305841(0.9258)	AusTRCF306287(0.9238)	AusTRCF306293(0.9194)	AusTRCF306290(0.9177)
AusTRCF306343	AusTRCF306346(0.9312)	AusTRCF306345(0.9306)	AusTRCF306287(0.9283)	AusTRCF306352(0.9281)	AusTRCF306354(0.9269)	AusTRCF306353(0.9253)	AusTRCF306295(0.9232)	AusTRCF306355(0.9227)	AusTRCF305841(0.9225)	AusTRCF306290(0.9219)
AusTRCF306344	AusTRCF305831(0.9952)	AusTRCF305835(0.9642)	AusTRCF305836(0.9579)	AusTRCF305839(0.9542)	AusTRCF305840(0.9501)	B73(0.95)	B73Htrhm(0.9484)	F42(0.9483)	GEMS-0101(0.9479)	58802Mo17MethBcS3(0.9479)
AusTRCF306345	AusTRCF306346(0.9348)	AusTRCF306350(0.9344)	AusTRCF306343(0.9306)	A619Ht3(0.9223)	A619(0.9217)	A619Ht2(0.9214)	A619Ht1(0.9201)	EZ34(0.9198)	A619HT(0.9196)	AusTRCF306287(0.9176)
AusTRCF306346	AusTRCF306345(0.9348)	AusTRCF306343(0.9312)	AusTRCF306353(0.9226)	AusTRCF306351(0.9207)	AusTRCF306354(0.9205)	AusTRCF306352(0.9179)	A619Ht3(0.9168)	A619Ht2(0.9163)	A619(0.9161)	AusTRCF306350(0.916)
AusTRCF306347	AusTRCF306348(0.9915)	AusTRCF306304(0.9672)	AusTRCF306303(0.967)	AusTRCF306302(0.9669)	AusTRCF306310(0.9657)	AusTRCF306308(0.9647)	AusTRCF306306(0.9644)	AusTRCF306309(0.9637)	AusTRCF305840(0.9634)	AusTRCF305839(0.9631)
AusTRCF306348	AusTRCF306347(0.9915)	AusTRCF306306(0.966)	AusTRCF306310(0.9653)	AusTRCF306304(0.9647)	AusTRCF306303(0.9645)	AusTRCF306302(0.9639)	AusTRCF305840(0.9628)	AusTRCF305839(0.9621)	AusTRCF306309(0.9621)	AusTRCF306308(0.962)
AusTRCF306350	AusTRCF305841(0.9351)	AusTRCF306345(0.9344)	AusTRCF306287(0.9292)	AusTRCF306295(0.924)	AusTRCF306290(0.9239)	AusTRCF306297(0.9226)	AusTRCF306296(0.921)	AusTRCF306301(0.9203)	AusTRCF306343(0.9189)	AusTRCF306294(0.9162)
AusTRCF306351	AusTRCF306354(0.9732)	AusTRCF306352(0.9672)	AusTRCF306353(0.9613)	AusTRCF306356(0.9485)	AusTRCF306355(0.9426)	AusTRCF306357(0.9417)	AusTRCF305817(0.9256)	AusTRCF306346(0.9207)	AusTRCF306343(0.9183)	AusTRCF306345(0.9037)
AusTRCF306352	AusTRCF306354(0.9825)	AusTRCF306353(0.9816)	AusTRCF306351(0.9672)	AusTRCF306355(0.9559)	AusTRCF306356(0.9406)	AusTRCF306357(0.9373)	AusTRCF305817(0.9321)	AusTRCF306343(0.9281)	AusTRCF306346(0.9179)	AusTRCF305841(0.9089)
AusTRCF306353	AusTRCF306352(0.9816)	AusTRCF306354(0.9783)	AusTRCF306351(0.9613)	AusTRCF306355(0.9479)	AusTRCF306356(0.9363)	AusTRCF306357(0.9285)	AusTRCF306343(0.9253)	AusTRCF305817(0.9237)	AusTRCF306346(0.9226)	AusTRCF306345(0.9155)
AusTRCF306354	AusTRCF306352(0.9825)	AusTRCF306353(0.9783)	AusTRCF306351(0.9732)	AusTRCF306355(0.9513)	AusTRCF306356(0.9401)	AusTRCF306357(0.9337)	AusTRCF305817(0.9283)	AusTRCF306343(0.9269)	AusTRCF306346(0.9205)	AusTRCF306345(0.9081)
AusTRCF306355	AusTRCF306352(0.9559)	AusTRCF306354(0.9513)	AusTRCF306353(0.9479)	AusTRCF306351(0.9426)	AusTRCF306356(0.9293)	AusTRCF306357(0.9266)	AusTRCF306343(0.9227)	AusTRCF305817(0.9122)	AusTRCF306346(0.9044)	AusTRCF306345(0.9032)
AusTRCF306356	AusTRCF306357(0.9868)	AusTRCF306351(0.9485)	AusTRCF306352(0.9406)	AusTRCF306354(0.9401)	AusTRCF306353(0.9363)	AusTRCF306355(0.9293)	AusTRCF305817(0.9164)	AusTRCF306345(0.9146)	AusTRCF306343(0.9125)	AusTRCF306312(0.9091)
AusTRCF306357	AusTRCF306356(0.9868)	AusTRCF306351(0.9417)	AusTRCF306352(0.9373)	AusTRCF306354(0.9337)	AusTRCF306353(0.9285)	AusTRCF306355(0.9266)	AusTRCF305817(0.9152)	AusTRCF306345(0.9142)	AusTRCF306343(0.9084)	AusTRCF306312(0.9083)
B06	I205(0.9589)	WXB6(0.9501)	WXI205(0.9277)	H45(0.8993)	LH1(0.8922)	PHK42(0.8889)	PHH93(0.8883)	PHN11(0.8875)	PHG29(0.8862)	IBC2(0.8837)
B10	B38(0.9469)	B45(0.9344)	B46(0.9234)	W570(0.9088)	B101(0.9077)	B14A(0.9051)	B119(0.905)	B14(0.905)	R924(0.9037)	AusTRCF306302(0.9035)
B100	B102(0.9892)	H99(0.9628)	B93(0.9445)	H107(0.9341)	ML606(0.9149)	H108(0.9038)	H112(0.9034)	B85(0.9023)	H109(0.8918)	B92(0.8916)
B101	58615B73MethBc5S4(0.9106)	B84(0.9095)	B10(0.9077)	58802Mo17MethBcS3(0.9059)	58613B73MethBc5S4(0.9057)	58614B73MethBc5S4(0.9055)	58804Mo17MethBcS3(0.9054)	N28(0.9041)	B73(0.9039)	NC310(0.9029)
B102	B100(0.9892)	H99(0.9656)	B93(0.9467)	H107(0.9375)	ML606(0.9173)	H112(0.9039)	H108(0.9032)	B85(0.901)	H109(0.8962)	B92(0.894)
B103	OC4(0.9537)	PHG50(0.9519)	PHP76(0.9305)	PHJ90(0.9273)	PHR62(0.9264)	207(0.9186)	Q381(0.9183)	IBB15(0.9161)	L135(0.9152)	PHG29(0.9145)
B104	B121(0.9528)	B110(0.9494)	B119(0.946)	NC326(0.929)	W8555(0.929)	B73(0.929)	F42(0.9272)	B73Htrhm(0.9268)	58614B73MethBc5S4(0.9255)	DJ7(0.9253)
B105	B111(0.9397)	B94(0.9362)	DE5(0.9299)	GEMS-0001(0.9252)	B89(0.9229)	R227(0.9177)	EZ37(0.9122)	B73(0.9053)	EZ38(0.9049)	NC326(0.9027)
B106	Va59(0.8957)	Va35(0.8905)	Va35C(0.8901)	Va58(0.8896)	Va23(0.8828)	AusTRCF305829(0.8799)	LH60(0.8798)	Mo43(0.8796)	Mo17(0.8786)	T8(0.8783)
B107	B114(0.996)	207(0.9449)	Q381(0.9437)	IBB15(0.9428)	L135(0.942)	IBC2(0.9366)	83IBI3(0.9341)	PHG29(0.9337)	NQ508(0.9309)	PHK42(0.9304)
B108	B73(0.8653)	R229(0.8633)	NC316(0.8631)	N192(0.8628)	AusTRCF306309(0.8624)	B73Htrhm(0.8623)	F42(0.8621)	NC328(0.8619)	NC256(0.8618)	NC280(0.8618)
B109	B73(0.9758)	GEMS-0101(0.9749)	F42(0.9748)	B73Htrhm(0.9747)	DJ7(0.9733)	NC372(0.9726)	NC252(0.9723)	NC280(0.9714)	58804Mo17MethBcS3(0.9713)	58802Mo17MethBcS3(0.9712)
B110	B121(0.9513)	B119(0.9507)	B104(0.9494)	B73(0.928)	NC326(0.9279)	58804Mo17MethBcS3(0.9265)	W8555(0.9264)	B73Htrhm(0.9263)	F42(0.9262)	NC372(0.9254)
B111	B94(0.9402)	B105(0.9397)	B89(0.9289)	GEMS-0001(0.9285)	DE5(0.9265)	R227(0.9145)	EZ37(0.9111)	EZ38(0.9095)	CO257(0.9018)	B104(0.9013)
B113	B115(0.8757)	B73(0.8708)	B73Htrhm(0.8682)	B109(0.868)	NC328(0.8679)	NC330(0.8676)	NC280(0.8676)	LH196(0.8675)	NC316(0.8674)	A680(0.8673)
B114	B107(0.996)	207(0.9442)	Q381(0.943)	IBB15(0.942)	L135(0.9413)	IBC2(0.9358)	83IBI3(0.9342)	PHG29(0.9328)	NQ508(0.9306)	PHK42(0.9302)
B115	B98(0.8831)	LH93(0.8775)	B113(0.8757)	Wf9(0.8707)	LH128(0.8705)	B73(0.8703)	Wf9T(0.8694)	WXWF9(0.8692)	A630(0.8679)	R909TMS(0.8676)
B116	B97(0.9656)	B117(0.9633)	B118(0.9625)	B99(0.959)	B91(0.9304)	B120(0.9248)	B90(0.9244)	B95(0.9213)	B88(0.8813)	R004(0.8809)
B117	B118(0.9966)	B97(0.9703)	B116(0.9633)	B99(0.9557)	B91(0.9394)	B120(0.9341)	B90(0.93)	B95(0.9216)	B88(0.8814)	R004(0.8791)
B118	B117(0.9966)	B97(0.9699)	B116(0.9625)	B99(0.9547)	B91(0.9371)	B120(0.933)	B90(0.9295)	B95(0.9209)	B88(0.8815)	R004(0.8793)
B119	B121(0.9535)	B110(0.9507)	B104(0.946)	W8555(0.9241)	B73(0.9234)	NC326(0.9234)	B73Htrhm(0.9214)	F42(0.9211)	B84(0.9205)	NC372(0.9204)
B120	B117(0.9341)	B118(0.933)	B91(0.9318)	B99(0.9315)	B97(0.9311)	B116(0.9248)	B90(0.9226)	B95(0.9172)	B88(0.8866)	R004(0.8843)
B121	B119(0.9535)	B104(0.9528)	B110(0.9513)	B73(0.9281)	NC326(0.9275)	F42(0.9265)	W8555(0.9261)	B73Htrhm(0.926)	58804Mo17MethBcS3(0.9259)	58612InbredB73(0.9256)
B14	B14A(0.9974)	WXB14(0.9948)	R924(0.993)	H91(0.9886)	LP1NRHT(0.9881)	A641N(0.9876)	LP1CMSHT(0.9873)	A661N(0.9813)	A664N(0.9796)	Pa759(0.979)
B14A	B14(0.9974)	WXB14(0.9941)	R924(0.992)	H91(0.9882)	A641N(0.9882)	LP1NRHT(0.9875)	LP1CMSHT(0.9868)	A661N(0.9814)	A664N(0.9797)	Hi25(0.9787)
B-15DENTSTERILE	RB-15DENTSTERILE(0.9728)	CA-15-1DENTSTERILE(0.9644)	BR-15DENTSTERILE(0.9569)	IDS69(0.9551)	CA-15-2DENTSTERILE(0.9518)	R-15DENTSTERILE(0.9505)	IDS91(0.9489)	OC7(0.9439)	SA24(0.9383)	OC5(0.934)
B164	A265(0.9456)	ND405(0.9177)	ND408(0.9171)	ND480(0.9167)	ND407(0.9121)	A556(0.9074)	ND240(0.9033)	CI75(0.9006)	TR9-1-1-6(0.8874)	3167B(0.887)
B-16INBR.FR.SUPERGOLD	Sg18(0.9264)	B-17INBR.FR.SUPERGOLD(0.9263)	AD440DS-2(0.9241)	AD440DS-1(0.9237)	RB-17INBR.FR.SUPERGOLD(0.9224)	Sg1533(0.9211)	AD448DS(0.9205)	ADSg1501-3(0.9202)	ADSg1501-1(0.9202)	ADSg1501-2(0.92)
B-17INBR.FR.SUPERGOLD	RB-17INBR.FR.SUPERGOLD(0.992)	Sg18(0.9879)	R-17INBR.FR.SUPERGOLD(0.9781)	BR-17INBR.FR.SUPERGOLD(0.9752)	Sg1533(0.9571)	ADSg1501(0.9567)	ADSg1501-5(0.9562)	ADSg1501-1(0.9557)	ADSg1501-2(0.9556)	ADSg1501-3(0.9554)
B-18INBR.FR.SUPERGOLD	SG30A(0.9814)	R-18INBR.FR.SUPERGOLD(0.9457)	Sg18(0.9327)	B-17INBR.FR.SUPERGOLD(0.9327)	RB-17INBR.FR.SUPERGOLD(0.9321)	Sg1533(0.9259)	R-17INBR.FR.SUPERGOLD(0.9256)	ADSg1501-2(0.9251)	ADSg1501-1(0.9249)	ADSg1501(0.9245)
B2	CI28(0.9609)	CI28B(0.9606)	CI28A(0.9543)	CI28C(0.9483)	A208(0.9277)	B66(0.8855)	Va39(0.882)	Mo2RF(0.8809)	R004(0.8806)	R4(0.8802)
B21	Fe(0.943)	A260(0.897)	197A-381-68A(0.8837)	B73(0.8805)	PHT10(0.8788)	B73Htrhm(0.8778)	NC326(0.8777)	58614B73MethBc5S4(0.8777)	A680(0.8775)	NC256(0.8774)
B-22INBR.FR.SUPERGOLD	R-22INBR.FR.SUPERGOLD(0.9611)	BR-22(0.9609)	B-17INBR.FR.SUPERGOLD(0.9219)	RB-17INBR.FR.SUPERGOLD(0.9217)	Sg18(0.9202)	B-18INBR.FR.SUPERGOLD(0.9193)	AD448DS(0.9191)	SG30A(0.9169)	R-17INBR.FR.SUPERGOLD(0.9162)	Sg1533(0.916)
B-28	H101(0.9735)	IA28(0.9732)	IDS28(0.9618)	IA61(0.9488)	IADS61(0.9451)	R-28(0.9379)	R-28-2(0.9275)	BR-28INBR.FR.YEL.PEARL(0.9241)	OC5(0.8844)	B-17INBR.FR.SUPERGOLD(0.8767)
B37	B37T(0.9942)	Mo401(0.9922)	B37TRf(0.9888)	H93(0.9876)	A509N(0.9802)	B76(0.9752)	B47(0.9645)	A553NOrangeHalo(0.9576)	NC250(0.9545)	FAPW(0.9539)
B37T	B37(0.9942)	Mo401(0.9918)	B37TRf(0.9879)	H93(0.987)	A509N(0.9791)	B76(0.9737)	B47(0.9649)	A553NOrangeHalo(0.9556)	NC250(0.9545)	FAPW(0.9528)
B37TRf	B37(0.9888)	B37T(0.9879)	Mo401(0.9864)	H93(0.9822)	A509N(0.9751)	B76(0.9687)	B47(0.961)	A553NOrangeHalo(0.955)	FAPW(0.9528)	NC250(0.9493)
B38	B10(0.9469)	B45(0.9112)	B46(0.9041)	B119(0.891)	B84(0.89)	W8555(0.8897)	B73(0.8893)	W570(0.8892)	B101(0.889)	B104(0.8885)
B41	Mo402(0.9979)	Wf9(0.9501)	Wf9T(0.9494)	WXWF9(0.9489)	Mo11(0.9386)	R909TMS(0.9382)	R909(0.9382)	A630(0.9365)	CI29B(0.9352)	H49(0.935)
B42	MS223(0.8965)	Ill.Hy(0.8905)	R902A(0.8896)	Hy(0.8894)	WXHy(0.8894)	HY2(0.8887)	MS132(0.8879)	R138(0.8866)	A579N(0.886)	H55(0.8855)
B45	B46(0.9443)	B10(0.9344)	WXW22(0.9205)	W22(0.9196)	W22R(0.9167)	A691N(0.9132)	H71(0.9124)	B38(0.9112)	W572(0.9074)	W570(0.9041)
B-4541	R-4524(0.8969)	R-53-1INBR.FR.YELPEARL(0.8716)	SA24(0.8705)	RB-15DENTSTERILE(0.8668)	R-15DENTSTERILE(0.8664)	BR-15DENTSTERILE(0.8662)	4722(0.8657)	B-15DENTSTERILE(0.8655)	IDS91(0.8655)	IDS69(0.8642)
B46	B45(0.9443)	W572(0.9384)	W22(0.9292)	WXW22(0.9286)	W570(0.9247)	H71(0.9242)	B10(0.9234)	W22R(0.9228)	A691N(0.9212)	W182D(0.912)
B47	B37T(0.9649)	B37(0.9645)	Mo401(0.9618)	B37TRf(0.961)	H93(0.9604)	B76(0.954)	A509N(0.9497)	PHK29(0.94)	H84(0.9388)	R802A(0.9354)
B49	R004(0.9017)	R4(0.9009)	B96(0.9002)	A322(0.8915)	A451(0.879)	A450(0.8777)	B64(0.8741)	A166(0.8738)	H5(0.8725)	PHG86(0.8703)
B52	B86(0.9339)	A678(0.9206)	Wf9(0.8917)	WXWF9(0.8916)	Wf9T(0.8913)	R909(0.8901)	W64A(0.8898)	R909TMS(0.8898)	W64Aae(0.8897)	AusTRCF306333(0.8882)
B54	B42(0.8787)	B117(0.8779)	Va99(0.8779)	B97(0.8775)	B118(0.8755)	B116(0.8752)	Oh51A(0.8747)	P8(0.8747)	Oh7B(0.8741)	B91(0.8732)
B55	A14NW(0.929)	A57N(0.9259)	EZ33(0.9235)	A98NW(0.917)	H98(0.916)	Oh43(0.9148)	Oh43T(0.9141)	R218(0.9125)	Oh43sh2(0.9125)	MS78(0.9124)
B56	AH83(0.9083)	38-11(0.9079)	WX38-11(0.9075)	H30w(0.9042)	Mo314ae(0.9032)	H50(0.8992)	CI38B(0.8985)	Mo3(0.8982)	Mo403(0.8974)	Mo305ae(0.8957)
B57	A622N(0.9394)	AR214(0.9068)	CI31(0.8738)	CI31A(0.8733)	K201(0.8728)	B73(0.8717)	B109(0.8709)	K11(0.8684)	NC316(0.8681)	B73Htrhm(0.868)
B59	B14(0.9745)	B14A(0.9741)	WXB14(0.9719)	H91(0.9713)	R924(0.9704)	A641N(0.9672)	LP1NRHT(0.9651)	LP1CMSHT(0.9649)	A661N(0.9623)	Hi25(0.9623)
B64	B68(0.9601)	Hi31(0.9571)	B14(0.9561)	B14A(0.9558)	WXB14(0.9529)	LP1CMSHT(0.9525)	LP1NRHT(0.9523)	R924(0.9519)	A641N(0.9496)	H91(0.9472)
B65	Wf9(0.9707)	WXWF9(0.9707)	Wf9T(0.9691)	CI29B(0.9645)	R909(0.9589)	R909TMS(0.9583)	A630(0.9549)	Mo11(0.9523)	H49(0.9496)	A629(0.9491)
B66	Oh43T(0.9233)	Oh43(0.9212)	MS78(0.9187)	MS79(0.9179)	Oh43TRf(0.9174)	Oh43sh2(0.9161)	R219(0.9148)	R218(0.9144)	LH39(0.9132)	A619HT(0.9117)
B67	B14(0.9121)	B14A(0.9118)	B69(0.9113)	WXB14(0.9097)	LP1NRHT(0.9095)	H91(0.9093)	LP1CMSHT(0.9089)	R924(0.9088)	58610A632MethBc5S4(0.907)	89S4117(0.9062)
B68	Hi31(0.9872)	B14(0.9749)	B14A(0.9743)	WXB14(0.9714)	R924(0.9708)	A266N(0.9698)	LP1CMSHT(0.9679)	LP1NRHT(0.9673)	H91(0.9661)	A641N(0.9649)
B69	B14(0.9299)	B14A(0.9296)	WXB14(0.9279)	R924(0.9266)	A661N(0.9246)	A641N(0.9242)	H91(0.9225)	LP1CMSHT(0.9216)	LP1NRHT(0.9215)	LH74(0.9205)
B7	WXI205(0.882)	I205(0.8815)	WXB6(0.8808)	R061(0.8803)	B73(0.8801)	I159(0.8789)	R917A(0.8786)	L317(0.8783)	R941(0.8774)	NC316(0.8774)
B70	B92(0.9631)	C103T(0.948)	C103(0.9401)	R903B(0.937)	Mo307ae(0.9265)	Mo43(0.9259)	A676(0.9208)	A178N(0.9195)	Mo17+/su(0.916)	Mo41(0.9157)
B73	GEMS-0101(0.9992)	F42(0.9989)	B73Htrhm(0.9982)	DJ7(0.997)	NC372(0.9958)	58804Mo17MethBcS3(0.9957)	58614B73MethBc5S4(0.9956)	58802Mo17MethBcS3(0.9956)	NC252(0.9956)	58613B73MethBc5S4(0.9951)
B73HT	GEMS-0101(0.9798)	B73(0.9794)	F42(0.979)	B73Htrhm(0.9786)	DJ7(0.9772)	58804Mo17MethBcS3(0.9766)	58802Mo17MethBcS3(0.9763)	58612InbredB73(0.9761)	NC372(0.976)	NC252(0.9758)
B73Htrhm	B73(0.9982)	F42(0.9976)	GEMS-0101(0.9975)	DJ7(0.9956)	NC372(0.9944)	58802Mo17MethBcS3(0.9942)	NC252(0.9941)	58804Mo17MethBcS3(0.9941)	58614B73MethBc5S4(0.9941)	58613B73MethBc5S4(0.9937)
B75	B55(0.8976)	H98(0.8816)	Oh43(0.8791)	R218(0.8773)	Oh43sh2(0.8764)	R219(0.8763)	H122w(0.8759)	78371A(0.8758)	B73(0.8758)	MS79(0.8758)
B76	B37(0.9752)	B37T(0.9737)	Mo401(0.9722)	H93(0.9716)	B37TRf(0.9687)	A509N(0.9609)	B47(0.954)	NC250(0.9442)	R802A(0.9425)	A553NOrangeHalo(0.9404)
B77	LH93(0.8758)	B98(0.8691)	B73(0.8685)	N192(0.8674)	B115(0.8673)	AusTRCF306308(0.8663)	Oh7B(0.8657)	AusTRCF306310(0.8656)	LH128(0.8654)	PHT10(0.8654)
B79	R226(0.911)	R225(0.8983)	B14A(0.8939)	B14(0.8939)	89S4083(0.8931)	WXB14(0.8927)	H91(0.8923)	LP1CMSHT(0.8921)	A632(0.8921)	Hi25(0.8919)
B8	ND-B8(0.9858)	CM182(0.9458)	CM234(0.929)	SD10(0.9201)	CHI-503(0.9033)	CH732-12(0.8992)	ND265(0.8841)	MS141(0.8841)	A634(0.883)	58610A632MethBc5S4(0.8795)
B84	B84+/su(0.9848)	W8555(0.9661)	GEMS-0149(0.9348)	B73(0.9342)	58614B73MethBc5S4(0.9334)	B73Htrhm(0.9325)	F42(0.932)	58613B73MethBc5S4(0.9319)	GEMS-0101(0.9314)	DJ7(0.9313)
B84+/su	B84(0.9848)	W8555(0.9651)	GEMS-0149(0.9348)	B73(0.933)	58614B73MethBc5S4(0.9321)	B73Htrhm(0.9315)	F42(0.9314)	58613B73MethBc5S4(0.9309)	NC252(0.9309)	GEMS-0101(0.9305)
B85	B100(0.9023)	B102(0.901)	A71(0.8863)	Oh40B(0.8778)	R903B(0.8766)	C103T(0.8763)	C103(0.8757)	B70(0.8748)	B92(0.8743)	78371A(0.874)
B86	B52(0.9339)	Oh43(0.9262)	Oh43T(0.9259)	R218(0.924)	MS78(0.9222)	Oh43TRf(0.9216)	Oh43sh2(0.9213)	MS79(0.9184)	R219(0.9182)	LH39(0.9175)
B87	29MIBZ2(0.8926)	MS214(0.8909)	MS216(0.8906)	MS199(0.8903)	B55(0.8826)	SD10(0.8784)	B73(0.8769)	H5(0.8742)	NC316(0.8736)	A680(0.8734)
B88	GEMN-0112(0.906)	B90(0.8915)	B73(0.8883)	B99(0.8877)	GEMS-0101(0.8873)	B120(0.8866)	B73Htrhm(0.8858)	EZ38(0.8853)	B89(0.8853)	W8555(0.8851)
B89	B111(0.9289)	B94(0.9275)	B105(0.9229)	DE5(0.9201)	GEMS-0001(0.9149)	EZ37(0.9108)	EZ38(0.9078)	R227(0.9064)	CO257(0.906)	B73(0.9029)
B90	B91(0.9331)	B117(0.93)	B118(0.9295)	B97(0.927)	B99(0.926)	B116(0.9244)	B95(0.9243)	B120(0.9226)	B88(0.8915)	R004(0.8825)
B91	B117(0.9394)	B118(0.9371)	B90(0.9331)	B99(0.932)	B120(0.9318)	B116(0.9304)	B97(0.9299)	B95(0.917)	B88(0.8849)	R004(0.8836)
B92	B70(0.9631)	C103T(0.9296)	C103(0.9234)	R903B(0.9208)	B93(0.9203)	Mo43(0.9108)	Mo307ae(0.9067)	A178N(0.9057)	LH57(0.9056)	Mo41(0.9048)
B93	H99(0.96)	B102(0.9467)	B100(0.9445)	H107(0.9301)	B92(0.9203)	H108(0.9152)	LH57(0.9098)	ML606(0.9073)	LH59(0.9071)	H112(0.9043)
B94	GEMS-0001(0.978)	B111(0.9402)	B105(0.9362)	DE5(0.9335)	B89(0.9275)	R227(0.9178)	EZ37(0.9123)	EZ38(0.9014)	B73(0.8991)	EZ48(0.8991)
B95	B90(0.9243)	B117(0.9216)	B116(0.9213)	B118(0.9209)	B97(0.9184)	B99(0.9183)	B120(0.9172)	B91(0.917)	R74(0.8844)	R004(0.881)
B96	B49(0.9002)	B64(0.8899)	B68(0.8686)	89S4117(0.8665)	PHT55(0.8645)	A622(0.8628)	PHG86(0.8626)	PHG39(0.8621)	DE811(0.8615)	PHW51(0.8614)
B97	B117(0.9703)	B118(0.9699)	B116(0.9656)	B120(0.9311)	B91(0.9299)	B90(0.927)	B99(0.9265)	B95(0.9184)	R004(0.8822)	B88(0.8814)
B98	B115(0.8831)	LH93(0.878)	B73(0.8707)	B77(0.8691)	B73Htrhm(0.8683)	NC280(0.8681)	58804Mo17MethBcS3(0.8673)	B113(0.8672)	NC326(0.8672)	B109(0.8665)
B99	B116(0.959)	B117(0.9557)	B118(0.9547)	B91(0.932)	B120(0.9315)	B97(0.9265)	B90(0.926)	B95(0.9183)	B88(0.8877)	R74(0.8807)
BAIIIIb-6	Mo44(0.9275)	BAIIIId-2(0.9205)	NC260(0.9095)	VEN981a-1(0.9084)	N199(0.9083)	N200(0.8988)	SAN349a-1(0.8888)	CUB57c-2(0.888)	ECU770b-2(0.8852)	MS71(0.8799)
BAIIIId-2	Mo44(0.9355)	NC260(0.9245)	BAIIIIb-6(0.9205)	N199(0.9136)	VEN981a-1(0.9118)	N200(0.9112)	CUB57c-2(0.8953)	SAN349a-1(0.8939)	ECU770b-2(0.8894)	MS71(0.8841)
BAITOUSHUANGIN.JI095	DAJINDINGJI0018(0.8923)	DABATANGINB.JI0241(0.8741)	Taun23(0.8696)	Yellow3-4(0.8669)	YANG(0.8657)	YE-CHI-HUNG(0.8651)	TZU-CHIAO-HSI-WU302(0.8636)	Shansino.60(0.8632)	TUO229(0.8578)	HUOBAOMIJI0235(0.8569)
BCC03	LH51(0.9239)	Mo17(0.9202)	AusTRCF305846(0.9191)	Mo17T(0.9189)	SeagullSeventeen(0.9187)	AusTRCF305849(0.9183)	58801InbredMo17(0.9176)	58803Mo17MethBcS3(0.9151)	Hi60(0.9145)	Mo17+/su(0.9138)
Bei10=North10	W59E(0.9102)	Va6(0.8758)	C49(0.8754)	A116(0.8749)	C49A(0.8749)	W401(0.8722)	A203(0.8682)	ND250(0.8676)	W438(0.8672)	A424(0.8671)
BO385Y	F2834T(0.967)	BO394Y(0.9456)	E697-1-1-1S5INBRED(0.8653)	KO679Y(0.8623)	B73(0.8613)	E783-1-2-1S6STS.4222INBRED(0.8605)	R229(0.8582)	AusTRCF306352(0.8576)	A680(0.8571)	I137TN(0.857)
BO394Y	F2834T(0.9467)	BO385Y(0.9456)	E697-1-1-1S5INBRED(0.8605)	B73(0.8603)	E783-1-2-1S6STS.4222INBRED(0.8587)	I137TN(0.8582)	R229(0.8581)	BO46W(0.8578)	A680(0.8572)	NC328(0.857)
BO46W	M37W(0.9612)	D940Y(0.9287)	KO679Y(0.9167)	AusTRCF305801(0.9066)	AusTRCF306254(0.901)	AusTRCF305808(0.8934)	AusTRCF305821(0.8883)	AusTRCF305817(0.8878)	AusTRCF306353(0.8876)	AusTRCF306352(0.8868)
BO9	B37(0.9256)	IBB14(0.9245)	PHJ40(0.9245)	B37TRf(0.924)	PHK29(0.9238)	B37T(0.9228)	H93(0.922)	Mo401(0.9215)	PHWG5(0.9195)	A509N(0.9177)
BR-1-1	BR-15DENTSTERILE(0.9114)	SA24(0.9065)	OC5(0.8977)	AD221(0.8955)	IADS62(0.8955)	AD175(0.8946)	ADSA13(0.8942)	HP72-11(0.8941)	ADSA11(0.8938)	ADSA1(0.8937)
BR-15DENTSTERILE	CA-15-1DENTSTERILE(0.9636)	OC5(0.9634)	RB-15DENTSTERILE(0.9631)	B-15DENTSTERILE(0.9569)	R-15DENTSTERILE(0.9556)	IDS91(0.9531)	IDS69(0.9529)	CA-15-2DENTSTERILE(0.9497)	SA24(0.9452)	HP301(0.9316)
BR-17INBR.FR.SUPERGOLD	Sg18(0.9821)	R-17INBR.FR.SUPERGOLD(0.9761)	B-17INBR.FR.SUPERGOLD(0.9752)	RB-17INBR.FR.SUPERGOLD(0.9723)	Sg1533(0.9531)	ADSg1501-5(0.9525)	ADSg1501(0.9519)	ADSg1501-2(0.9518)	ADSg1501-6(0.9517)	ADSg1501-1(0.9512)
BR-22	R-22INBR.FR.SUPERGOLD(0.9629)	B-22INBR.FR.SUPERGOLD(0.9609)	Sg18(0.9297)	B-17INBR.FR.SUPERGOLD(0.9251)	RB-17INBR.FR.SUPERGOLD(0.9235)	Sg1533(0.9232)	R-17INBR.FR.SUPERGOLD(0.923)	ADSg1501(0.9226)	ADSg1501-6(0.9226)	SG30A(0.9224)
BR-28INBR.FR.YEL.PEARL	RB-17INBR.FR.SUPERGOLD(0.9421)	B-17INBR.FR.SUPERGOLD(0.9405)	Sg18(0.938)	IA28(0.9341)	H101(0.9339)	R-17INBR.FR.SUPERGOLD(0.9324)	BR-17INBR.FR.SUPERGOLD(0.9296)	IDS28(0.9292)	B-28(0.9241)	R-28(0.9202)
B-WHO-201	OC7(0.8914)	SA24(0.8882)	IDS91(0.8854)	IDS69(0.885)	RB-15DENTSTERILE(0.8836)	4722(0.8831)	HP301(0.8829)	B-15DENTSTERILE(0.8825)	IADS62(0.8813)	R-4524(0.8812)
C102	C123(0.9173)	5707(0.8967)	H116(0.8787)	H102(0.8672)	L317(0.8638)	LH65(0.863)	R917A(0.8628)	WXL317(0.8626)	B73(0.8616)	B87(0.8613)
C103	C103T(0.9856)	R903B(0.9805)	Mo307ae(0.9677)	Mo41(0.9504)	Mo43(0.949)	Va14A(0.9448)	B70(0.9401)	C123(0.9339)	A166N(0.9325)	Mo42(0.9306)
C103T	C103(0.9856)	R903B(0.9815)	Mo307ae(0.9682)	Mo43(0.9496)	B70(0.948)	Mo41(0.9476)	Va14A(0.9458)	A166N(0.9371)	A178N(0.9359)	Mo17+/su(0.9343)
C12-1	T8302INBRED(0.9359)	909(0.92)	C30(0.9192)	829(0.9181)	W7151(0.918)	C38(0.9136)	226(0.9132)	176(0.9132)	C31(0.9131)	Ma32(0.9123)
C123	5707(0.9428)	R903B(0.9396)	C103(0.9339)	C103T(0.9304)	Mo307ae(0.9218)	C102(0.9173)	Mo43(0.915)	H102(0.9141)	Va14A(0.9122)	Mo41(0.9113)
C13	A334(0.8943)	A357(0.8915)	A264(0.8897)	A344(0.8888)	W153R(0.8858)	A310(0.8852)	A286(0.8803)	A96(0.8797)	H5(0.8795)	ND385(0.8791)
C14	A218(0.8869)	A203(0.8743)	W59E(0.8736)	A201(0.8726)	A152(0.8713)	WM13R(0.8713)	A223(0.8701)	A204(0.8695)	A155(0.8689)	B73(0.8687)
C15	W3647(0.9355)	C22(0.9106)	C7(0.9082)	C7e(0.901)	C42(0.9008)	Me100(0.8995)	W3722(0.8995)	Me123(0.8994)	277(0.8992)	Me121Wa(0.8991)
C18	P51(0.9276)	C40(0.9174)	277(0.9128)	P39(0.9116)	P51B(0.9109)	EP61(0.9106)	A648(0.9103)	S17(0.9101)	EP62(0.9099)	ND259(0.9098)
C22	C31(0.912)	C38(0.9117)	IP39(0.9116)	C15(0.9106)	A648(0.9097)	P39M96(0.9086)	42(0.9085)	P39A(0.9071)	C30(0.9066)	909(0.9064)
C27	C42(0.9067)	M23(0.9048)	Me135(0.9039)	W3722(0.9032)	MS91(0.9032)	S65(0.903)	P51wx(0.9029)	42(0.9027)	176(0.9027)	Me244Wb(0.9026)
C3	C5(0.8956)	C42(0.895)	176(0.8912)	MS91(0.8897)	Me100(0.8881)	M23(0.8881)	226(0.8878)	Me121Wa(0.8876)	Me1(0.8875)	Me123(0.8872)
C30	909(0.9913)	IP39(0.9805)	C31(0.9699)	C38(0.9695)	Ma32(0.9609)	A648(0.9557)	P39M96(0.9552)	P39A(0.9541)	P39(0.9533)	Ia2076(0.9508)
C31	C38(0.9976)	IP39(0.9841)	C30(0.9699)	P39M96(0.9667)	P39A(0.9665)	Ma32(0.9664)	909(0.966)	A648(0.9643)	P39(0.9588)	883(0.9576)
C38	C31(0.9976)	IP39(0.984)	C30(0.9695)	P39A(0.9663)	P39M96(0.9662)	909(0.9657)	Ma32(0.9656)	A648(0.9639)	P39(0.9593)	883(0.9579)
C40	P51(0.962)	P51B(0.937)	EP62(0.9311)	EP61(0.9274)	EP60(0.9197)	277(0.919)	C7(0.9175)	C18(0.9174)	NJ159(0.9147)	R839(0.9143)
C410-1F11INBREDHOTNOTCROSSES	A14INBREDPOTCHEFSTROOMPEARL(0.8797)	A17-1-1INBREDPOTCHEFSTROOMPEARL(0.8714)	A21-4-1INBREDHICKORYKING(0.8685)	A13-2INBREDPOTCHEFSTROOMPEARL(0.8655)	A20-4INBREDHICKORYKING(0.8628)	A16-3-2INBREDPOTCHEFSTROOMPEARL(0.8613)	A15-1INBREDPOTCHEFSTROOMPEARL(0.8596)	B73(0.8584)	NC326(0.8556)	B73Htrhm(0.8555)
C42	M23(0.9295)	W3722(0.9257)	MS91(0.9178)	Me1(0.9164)	P51wx(0.9154)	884(0.9153)	176(0.9152)	Me135(0.9139)	S65(0.9121)	789(0.912)
C49	C49A(0.9974)	CO150(0.9166)	CO117(0.9161)	A116(0.9157)	W59E(0.9048)	A260(0.8928)	A131(0.8877)	A654(0.8836)	CO159(0.8825)	W438(0.8825)
C49A	C49(0.9974)	A116(0.9163)	CO150(0.9158)	CO117(0.9149)	W59E(0.9047)	A260(0.8919)	A131(0.8876)	A654(0.8841)	A509(0.8809)	CO159(0.8808)
C5	Ia2076(0.9346)	W6366(0.9204)	C38(0.9145)	C31(0.9143)	IP39(0.9129)	909(0.9116)	277(0.911)	Ma32(0.9102)	C30(0.9088)	P39A(0.9079)
C5Ark1956	C7(0.9426)	C7e(0.9085)	P51(0.9041)	C40(0.9005)	P51B(0.8997)	277(0.8993)	C15(0.8942)	P39A(0.8932)	C42(0.8927)	MS91(0.8922)
C68	5261(0.9004)	Ia453(0.8985)	C7(0.8954)	EP83(0.8953)	27A-317-68C(0.8937)	STRAIN18B-5-69(0.8934)	IaCG4189(0.8929)	Ia2003(0.8924)	13B-587-68A(0.8922)	Il14H(0.8917)
C7	C5Ark1956(0.9426)	P51(0.9258)	C7e(0.9236)	P51B(0.9199)	C40(0.9175)	277(0.9107)	C15(0.9082)	Il101(0.907)	C42(0.9066)	Il101T(0.9066)
C70	89365(0.928)	90313(0.8813)	TZSTRI125(0.8719)	89291(0.8714)	88069(0.8681)	TZSTRI122(0.8672)	CML200(0.8655)	90301(0.8649)	CML395(0.8645)	Hi61(0.8637)
C7e	C7(0.9236)	277(0.9126)	IP39(0.911)	C38(0.91)	C31(0.9098)	C30(0.9093)	A648(0.9088)	C5Ark1956(0.9085)	ND259(0.9083)	P39(0.9081)
C8pseudo	H26w(0.9976)	M14(0.9238)	WXM14(0.9182)	R914(0.9161)	R216(0.9154)	R216A(0.914)	H42(0.9088)	MS1(0.8967)	MS106(0.894)	R901(0.8921)
C90	W6757(0.9836)	Ia5125B(0.9365)	Ia5125(0.9346)	R825(0.9244)	W6462(0.9221)	IP39(0.9184)	W1736(0.9166)	W6728(0.9161)	W5543(0.9136)	C31(0.9133)
CA-15-1DENTSTERILE	CA-15-2DENTSTERILE(0.9745)	RB-15DENTSTERILE(0.97)	B-15DENTSTERILE(0.9644)	BR-15DENTSTERILE(0.9636)	IDS69(0.9572)	R-15DENTSTERILE(0.9566)	IDS91(0.9543)	OC5(0.9405)	SA24(0.9382)	HP301(0.9307)
CA-15-2DENTSTERILE	CA-15-1DENTSTERILE(0.9745)	RB-15DENTSTERILE(0.9559)	B-15DENTSTERILE(0.9518)	BR-15DENTSTERILE(0.9497)	R-15DENTSTERILE(0.9472)	IDS69(0.9435)	IDS91(0.9399)	SA24(0.9277)	OC5(0.9263)	OC7(0.9188)
CA-4	I29(0.8838)	IADS43-W(0.8664)	IADS38-W(0.8595)	R-15DENTSTERILE(0.8562)	CA-15-2DENTSTERILE(0.8561)	RB-15DENTSTERILE(0.856)	MINN5(0.8557)	CA-15-1DENTSTERILE(0.8555)	R-4524(0.8551)	B-15DENTSTERILE(0.8549)
CA-53INBR.FR.YELPEARL	R-53-2INBR.FR.YELPEARL(0.9556)	IADS53(0.9504)	RB-53INBR.FR.YELPEARL(0.944)	R-53-1INBR.FR.YELPEARL(0.9178)	AD26DS(0.8993)	AD221(0.897)	ADSg1501-2(0.8949)	Sg18(0.8946)	ADSg1501-1(0.8945)	AD157DS(0.8942)
CG10	A96(0.8906)	R53(0.8835)	A321(0.8693)	B73(0.8683)	A374(0.8676)	A223(0.8673)	MS203(0.8665)	H5(0.8662)	LH119(0.866)	MS93(0.8653)
CH157	B73(0.8741)	B109(0.8719)	B73Htrhm(0.8711)	F42(0.871)	58615B73MethBc5S4(0.8708)	AusTRCF306310(0.8706)	A680(0.8706)	NC280(0.8704)	58613B73MethBc5S4(0.8703)	58614B73MethBc5S4(0.8702)
CH701-30	W23(0.9041)	CH705-8(0.8889)	A407(0.887)	A158(0.8811)	W438(0.8786)	A656(0.8774)	CH9(0.8771)	B73(0.8767)	A639(0.8754)	W32(0.8744)
CH705-8	CH9(0.9453)	CH741-6(0.9236)	W438(0.9162)	W32(0.9006)	FR19(0.8917)	CH701-30(0.8889)	Wf9(0.8878)	Wf9T(0.8873)	WXWF9(0.8872)	A630(0.8869)
CH711-10	C103T(0.9101)	C103(0.9059)	Wf9(0.9049)	WXWF9(0.9045)	R903B(0.9039)	Wf9T(0.9036)	R909TMS(0.9033)	R909(0.9031)	Mo307ae(0.9029)	PHN37(0.9011)
CH732-12	B14(0.9376)	B14A(0.9371)	LP1CMSHT(0.935)	WXB14(0.9346)	LP1NRHT(0.9345)	R924(0.9339)	A633(0.9328)	A641N(0.9323)	A632RpRp(0.9297)	A632HT(0.929)
CH741-6	B14(0.941)	B14A(0.9407)	WXB14(0.9389)	R924(0.9388)	LP1CMSHT(0.9375)	LP1NRHT(0.9365)	H91(0.936)	A641N(0.9356)	6103(0.9351)	Hi31(0.9314)
CH753-4	A635RpRp(0.9736)	A635(0.9733)	A636(0.9673)	B14(0.9657)	B14A(0.9653)	R924(0.9641)	A665(0.9632)	WXB14(0.9625)	A664(0.9624)	H91(0.9612)
CH9	CH705-8(0.9453)	WXWF9(0.9108)	Wf9(0.9101)	Wf9T(0.9093)	A630(0.9089)	R909(0.9062)	R909TMS(0.9057)	W438(0.9048)	CH741-6(0.9027)	H49(0.9022)
CHAN11INBRED	Oh43(0.9027)	R218(0.8995)	Oh43su(0.8978)	Oh43T(0.8973)	MS78(0.8972)	MS79(0.8969)	Oh43sh2(0.8967)	Oh43TRf(0.8941)	R219(0.8938)	A619(0.8922)
CHI-41	KUNG-70(0.939)	M14(0.9069)	R216(0.9036)	R914(0.9024)	R216A(0.9012)	WXM14(0.8994)	H42(0.898)	W64A(0.8894)	Wf9(0.8893)	Wf9T(0.8886)
CHI-503	M14(0.9057)	WXM14(0.9046)	B8(0.9033)	R216(0.9027)	R914(0.9011)	ND-B8(0.901)	R216A(0.8972)	H42(0.8965)	Wf9(0.8962)	Wf9T(0.8945)
CHI-69INB.	HUA94INBRED(0.9972)	P51(0.8616)	C40(0.8616)	B73(0.8605)	EP62(0.8604)	NJ159(0.86)	Ill101Q(0.8583)	EP60(0.8575)	B73Htrhm(0.8572)	NC316(0.8571)
Chi-tan120	M14(0.9124)	R216A(0.9097)	R216(0.9089)	R914(0.9074)	WXM14(0.9038)	H42(0.901)	TIEH84(0.8914)	MS1(0.886)	R901(0.8852)	H41(0.882)
CI1	CI11B(0.9185)	CI46(0.8913)	CI70(0.8909)	12E(0.8908)	Mo304ae(0.8807)	B73(0.8761)	B73Htrhm(0.8726)	NC280(0.8722)	A680(0.872)	AusTRCF306308(0.8719)
CI11B	CI46(0.9375)	CI70(0.9372)	CI1(0.9185)	Mo304ae(0.8909)	OH7K(0.8694)	B73(0.868)	CI43(0.8657)	CI3(0.8651)	CI23(0.8649)	NC326(0.8647)
CI12	CI91C(0.8791)	CI92(0.8767)	CI85B(0.8765)	CI19(0.8728)	CI81B(0.87)	B73(0.8685)	CI83A(0.8682)	CI93A(0.8667)	NC328(0.8651)	B109(0.8649)
CI127	GE19(0.8716)	CI93A(0.8679)	CI66(0.8645)	AusTRCF305806(0.8643)	B73(0.864)	CI89B(0.8638)	CI90C(0.8627)	T171(0.8623)	T167(0.8618)	CI90A(0.8612)
CI187-2	CI91B(0.937)	CI91BGoodman-Buckler(0.9369)	WX187-2(0.9222)	R220(0.9209)	R221(0.9151)	Oh56A(0.913)	H10(0.8991)	Mo17(0.8982)	W64A(0.8973)	58803Mo17MethBcS3(0.8957)
CI19	CI93A(0.9111)	CI84B(0.9015)	CI81B(0.8991)	CI85B(0.8981)	CI91C(0.8781)	CI92(0.8769)	CI12(0.8728)	B73(0.8684)	CI83A(0.8662)	B73Htrhm(0.865)
CI2	CI23(0.8936)	CI27(0.8935)	CI34(0.8929)	W64A(0.8885)	B41(0.8884)	Mo402(0.8877)	R222A(0.8874)	CI91B(0.8874)	CI4A(0.8872)	W64Aae(0.8864)
CI20	CI83A(0.898)	CI85B(0.8768)	B73(0.8712)	N192(0.87)	CI91C(0.8692)	CI92(0.8687)	N7A(0.868)	AusTRCF306308(0.8679)	LH208(0.8675)	LH196(0.8668)
CI21E	EZ19(0.9947)	Mo303ae(0.9864)	R921E(0.9616)	Ill.Hy(0.948)	WXHy(0.9448)	Hy(0.9427)	HY2(0.9416)	A579N(0.9406)	A564N(0.94)	R902A(0.9365)
CI23	CI27(0.942)	CI34(0.9057)	CI2(0.8936)	CI43(0.8739)	CI40A(0.8707)	CI3(0.8703)	CI46(0.8695)	B73(0.8692)	87916W(0.8681)	CI40H(0.8673)
CI24	CI3(0.9047)	CI3A(0.9015)	B73(0.8666)	A680(0.8636)	AusTRCF306302(0.8633)	B73Htrhm(0.8631)	A679(0.8628)	NC256(0.8627)	NC280(0.8627)	F42(0.8624)
CI27	CI23(0.942)	CI34(0.9072)	CI2(0.8935)	B164(0.8869)	A265(0.8841)	CI40H(0.8736)	CI40A(0.8733)	87916W(0.8716)	A556(0.8713)	B73(0.8706)
CI28	CI28B(0.9977)	CI28A(0.9755)	B2(0.9609)	CI28C(0.9609)	A208(0.912)	CI42B(0.8777)	Mo21R(0.8772)	CI42A(0.8763)	Va22(0.8746)	Va39(0.8745)
CI28A	CI28B(0.9759)	CI28(0.9755)	CI28C(0.9601)	B2(0.9543)	A208(0.9082)	Mo21R(0.8859)	H59(0.8796)	Va39(0.8746)	CI42B(0.8741)	R004(0.8733)
CI28B	CI28(0.9977)	CI28A(0.9759)	CI28C(0.9607)	B2(0.9606)	A208(0.9115)	Mo21R(0.8771)	CI42B(0.8769)	CI42A(0.8764)	Va22(0.8759)	Va39(0.8754)
CI28C	CI28(0.9609)	CI28B(0.9607)	CI28A(0.9601)	B2(0.9483)	A208(0.9021)	Mo21R(0.8861)	CI42B(0.8754)	CI42A(0.8743)	Mo313ae(0.8726)	H51(0.8719)
CI29B	Wf9(0.9735)	Wf9T(0.9721)	WXWF9(0.9705)	B65(0.9645)	R909(0.9599)	R909TMS(0.9587)	A630(0.9576)	Mo11(0.9553)	A629(0.9515)	H49(0.9503)
CI3	CI3A(0.9685)	CI24(0.9047)	CI540(0.8879)	AusTRCF306302(0.8739)	B73(0.8734)	N192(0.8731)	H10(0.8729)	AusTRCF306303(0.8729)	LH195(0.8715)	B14A(0.8715)
CI30	Os420(0.9232)	WXOs420(0.9197)	CI40A(0.9115)	CI40H(0.9105)	CI7(0.8909)	CI7Goodman-Buckler(0.8906)	CI7A(0.89)	A257(0.8887)	A258(0.8862)	Mo308ae(0.8809)
CI31	CI31A(0.9899)	B76(0.8802)	B57(0.8738)	B73(0.8718)	B109(0.8692)	B75(0.869)	K11(0.8688)	OH422(0.8685)	B73Htrhm(0.8683)	A680(0.8678)
CI317B	L317(0.9586)	WXL317(0.9538)	R917A(0.9483)	R941(0.9318)	CI32(0.9238)	R061(0.9118)	A288(0.8966)	A295(0.8944)	A624(0.883)	MoG(0.8817)
CI31A	CI31(0.9899)	B76(0.8837)	B57(0.8733)	B73(0.8729)	B75(0.8716)	B109(0.8696)	B73Htrhm(0.8693)	A680(0.8687)	OH422(0.8684)	F42(0.8683)
CI32	L317(0.9505)	WXL317(0.9498)	R917A(0.942)	R941(0.9287)	CI317B(0.9238)	R061(0.9167)	A288(0.8943)	A295(0.8943)	A624(0.8902)	Ia5145(0.8774)
CI34	T8(0.928)	Va35(0.913)	Va35C(0.9128)	CI27(0.9072)	CI23(0.9057)	Mo13(0.9038)	Va60(0.9028)	Va58(0.9025)	Va23(0.9007)	Va33(0.8984)
CI38B	WX38-11(0.9603)	AH83(0.959)	38-11(0.9584)	Mo314ae(0.9546)	H30w(0.9495)	H50(0.9487)	Mo403(0.9338)	Mo3(0.9326)	Mo305ae(0.9318)	R76(0.9316)
CI3A	CI3(0.9685)	CI24(0.9015)	CI540(0.8826)	CI4A(0.8744)	B73(0.8724)	N192(0.8715)	LH196(0.8712)	B109(0.8701)	LH208(0.8699)	AusTRCF306308(0.8695)
CI40A	CI40H(0.9862)	Os420(0.9745)	WXOs420(0.9674)	A258(0.9191)	A257(0.9164)	CI30(0.9115)	MS71(0.88)	B73(0.8766)	DE5(0.8762)	Mo44(0.8761)
CI40H	CI40A(0.9862)	Os420(0.9713)	WXOs420(0.9639)	A258(0.9171)	A257(0.9163)	CI30(0.9105)	MS71(0.8774)	Mo44(0.8766)	B73(0.8751)	GEMS-0001(0.8742)
CI41	B73(0.8678)	Mo30W(0.8659)	NC280(0.8654)	B73Htrhm(0.8654)	Mo33W(0.8654)	N201(0.8647)	Mo28W(0.8647)	A680(0.8646)	B109(0.8646)	LH196(0.8645)
CI42A	CI42B(0.9978)	Mo313ae(0.986)	Ill.Hy(0.9484)	WXHy(0.9464)	H55(0.9445)	HY2(0.9424)	Hy(0.9417)	H96(0.9416)	A564N(0.9412)	A579N(0.9383)
CI42B	CI42A(0.9978)	Mo313ae(0.9861)	Ill.Hy(0.9485)	WXHy(0.9468)	H55(0.9438)	Hy(0.9424)	HY2(0.942)	A564N(0.9413)	H96(0.9413)	A579N(0.939)
CI43	CI23(0.8739)	B73(0.8685)	CI46(0.8685)	CI70(0.8683)	CI3A(0.8682)	A680(0.8658)	CI11B(0.8657)	SD108(0.8653)	NC280(0.8653)	CI3(0.8653)
CI45	R004(0.9168)	R4(0.9163)	Mo21R(0.8886)	H5(0.8784)	R2(0.8777)	A548(0.8723)	B73(0.8721)	CI42B(0.872)	A321(0.8719)	CI42A(0.8712)
CI46	CI70(0.9974)	CI11B(0.9375)	CI1(0.8913)	Mo304ae(0.874)	CI23(0.8695)	B73(0.8693)	CI43(0.8685)	AusTRCF306344(0.8672)	AusTRCF305836(0.8662)	OH7K(0.8659)
CI49A	Mo502W(0.9498)	Mo25W(0.9223)	Mo24W(0.8971)	B73(0.8688)	NC316(0.8656)	B73Htrhm(0.8656)	NC326(0.865)	F42(0.8648)	NC280(0.8648)	NC330(0.8647)
CI4A	M14(0.9055)	R914(0.9028)	WXM14(0.8988)	R216(0.8979)	R216A(0.8948)	H42(0.8947)	H14(0.8944)	MS106(0.8897)	R901(0.8893)	CI2(0.8872)
CI540	Oh7(0.9348)	H10(0.9245)	Oh7B(0.9222)	Mo304ae(0.8989)	R226(0.8987)	R907(0.8984)	A286(0.8981)	T232(0.8955)	B67(0.8891)	N7A(0.8888)
CI64	WXK64(0.9636)	A359NW(0.959)	A759NW(0.955)	A328NW(0.955)	K64(0.9547)	A797NW(0.9497)	A347NW(0.9406)	Va10(0.9389)	M162W(0.9222)	AusTRCF306241(0.9175)
CI66	AusTRCF305806(0.9974)	WXK55(0.9476)	K55(0.9438)	Mo301ae(0.9423)	T167(0.9399)	Mo501(0.9394)	Va4(0.9305)	Va5(0.9297)	Mo5(0.9186)	NC230(0.9033)
CI7	CI7A(0.9791)	CI7Goodman-Buckler(0.9768)	Mo308ae(0.9419)	33-16(0.924)	WX33-16(0.919)	Mo2RF(0.9173)	R134(0.9116)	CI30(0.8909)	GE335(0.8772)	R917A(0.8771)
CI70	CI46(0.9974)	CI11B(0.9372)	CI1(0.8909)	Mo304ae(0.873)	CI43(0.8683)	B73(0.8677)	CI23(0.867)	AusTRCF306344(0.8664)	AusTRCF305836(0.8649)	B73Htrhm(0.8647)
CI72	Mo8W(0.8727)	B73(0.8724)	Mo9W(0.8703)	A680(0.869)	NC330(0.8688)	B109(0.8685)	B73Htrhm(0.8684)	NC326(0.8683)	Mo311ae(0.8681)	NC316(0.8681)
CI74	AusTRCF305801(0.8731)	AusTRCF305817(0.8726)	AusTRCF306354(0.8719)	AusTRCF306352(0.8709)	AusTRCF305803(0.8698)	AusTRCF306254(0.8681)	AusTRCF306353(0.8681)	AusTRCF306259(0.868)	AusTRCF306355(0.8672)	M37W(0.8671)
CI75	B164(0.9006)	A265(0.8915)	A556(0.8824)	B73(0.8778)	ND405(0.8768)	ND407(0.8763)	ND408(0.8756)	ND480(0.8756)	TR9-1-1-6(0.8755)	B73Htrhm(0.8751)
CI7A	CI7(0.9791)	CI7Goodman-Buckler(0.9583)	Mo308ae(0.9289)	33-16(0.9142)	WX33-16(0.9079)	Mo2RF(0.9068)	R134(0.9027)	CI30(0.89)	R917A(0.8731)	L317(0.8723)
CI7Goodman-Buckler	CI7(0.9768)	Mo308ae(0.9583)	CI7A(0.9583)	33-16(0.9351)	WX33-16(0.9296)	Mo2RF(0.9272)	R134(0.9204)	CI30(0.8906)	GE335(0.8806)	R917A(0.8786)
CI81B	CI19(0.8991)	CI91C(0.8779)	CI92(0.8752)	CI85B(0.8712)	CI12(0.87)	CI93A(0.868)	B73(0.868)	CI84B(0.8656)	B73Htrhm(0.8643)	A680(0.8643)
CI82A	CI82B(0.938)	CI83A(0.8747)	A674(0.8684)	B73(0.868)	B109(0.8655)	B73Htrhm(0.865)	NC256(0.8649)	NC280(0.8648)	NC316(0.8648)	NC252(0.8647)
CI82B	CI82A(0.938)	A674(0.8761)	CI83A(0.8724)	B73(0.8707)	B109(0.8676)	NC328(0.8672)	NC316(0.8671)	NC280(0.867)	B73Htrhm(0.867)	A680(0.8664)
CI83A	CI20(0.898)	CI82A(0.8747)	CI85B(0.8737)	CI82B(0.8724)	CI91C(0.8712)	B73(0.8696)	CI12(0.8682)	CI92(0.8682)	CI88A(0.8663)	CI19(0.8662)
CI84B	CI19(0.9015)	CI93A(0.8978)	CI85B(0.8771)	R004(0.876)	R4(0.8756)	CI91C(0.8716)	B73(0.87)	CI92(0.8682)	CI91B(0.8674)	Mo402(0.8672)
CI85B	CI19(0.8981)	CI93A(0.8845)	CI84B(0.8771)	CI20(0.8768)	CI12(0.8765)	CI91C(0.8756)	CI92(0.8745)	CI83A(0.8737)	CI81B(0.8712)	B73(0.868)
CI86B	33-16(0.8896)	Mo2RF(0.8849)	WX33-16(0.8842)	R134(0.8841)	CI7Goodman-Buckler(0.8736)	Mo308ae(0.8716)	B73(0.8701)	CI7(0.869)	B73Htrhm(0.8668)	B109(0.8665)
CI88A	AusTRCF305802(0.923)	B73(0.8729)	B109(0.8698)	NC316(0.8681)	B73Htrhm(0.8679)	A680(0.8676)	58804Mo17MethBcS3(0.8674)	58613B73MethBc5S4(0.8674)	NC328(0.8673)	NC280(0.8672)
CI89B	3167B(0.9245)	TR9-1-1-6(0.924)	Tr(0.9122)	CI90C(0.8896)	CI90A(0.8823)	CI93A(0.882)	H52(0.8779)	B73(0.8766)	B73Htrhm(0.8739)	58804Mo17MethBcS3(0.8736)
CI90A	CI90C(0.9427)	H88(0.9365)	H95(0.935)	M14(0.9188)	R216(0.915)	SeparationfromTzi24(0.9142)	R216A(0.9135)	R914(0.913)	Tzi24(0.9107)	H42(0.9091)
CI90C	CI90A(0.9427)	M14(0.9137)	R216A(0.9126)	R216(0.9103)	H95(0.9072)	R914(0.9055)	H42(0.9054)	H88(0.9053)	WXM14(0.905)	SeparationfromTzi24(0.891)
CI91B	CI91BGoodman-Buckler(0.998)	WX187-2(0.9718)	R220(0.9622)	R221(0.9565)	Oh56A(0.9406)	CI187-2(0.937)	H10(0.9297)	W64A(0.9211)	R84(0.9199)	R222A(0.9185)
CI91BGoodman-Buckler	CI91B(0.998)	WX187-2(0.9715)	R220(0.9621)	R221(0.9561)	Oh56A(0.939)	CI187-2(0.9369)	H10(0.9299)	W64A(0.9196)	R84(0.9191)	R222A(0.9169)
CI91C	CI92(0.9935)	GE440(0.9035)	CI12(0.8791)	H84(0.8788)	CI19(0.8781)	CI81B(0.8779)	CI85B(0.8756)	H106w(0.8744)	CI84B(0.8716)	CI93A(0.8713)
CI92	CI91C(0.9935)	GE440(0.9032)	H84(0.8775)	CI19(0.8769)	CI12(0.8767)	CI81B(0.8752)	CI85B(0.8745)	CI93A(0.872)	H106w(0.8711)	CI20(0.8687)
CI93A	CI19(0.9111)	CI84B(0.8978)	CI90C(0.8894)	CI90A(0.8858)	CI85B(0.8845)	CI89B(0.882)	CI66(0.8811)	AusTRCF305806(0.88)	CI32(0.8759)	H52(0.8745)
CIRAD390	MR09CravoRiogranenseS6(0.8589)	B73(0.8578)	E697-1-1-1S5INBRED(0.8573)	Hi34(0.8565)	Mp707(0.8562)	F2834T(0.8559)	CML422(0.8556)	M37W(0.8555)	Mp705(0.8555)	Mp706(0.8554)
CL17	CL18(0.9867)	CO106(0.8742)	A637(0.863)	CO109(0.863)	B73(0.8624)	CSJ2(0.8621)	G15T134(0.8615)	INBR.PLS14MS.STERILE(0.8609)	MS74(0.8608)	LH143CMS(0.8602)
CL18	CL17(0.9867)	CO106(0.8745)	A637(0.8635)	G15T134(0.8616)	B73(0.8614)	G6T123(0.8613)	INBR.PLS14MS.STERILE(0.8612)	CO252(0.8609)	CSJ2(0.8606)	A575(0.8603)
CL19	CL22(0.8924)	CL27(0.8816)	CO106(0.869)	A637(0.8668)	CM48(0.8645)	CM37(0.8639)	PriorD(0.8638)	CMV3(0.8636)	CO255(0.8634)	B73(0.8634)
CL20	CM48(0.8954)	CL22(0.8915)	CM37(0.8758)	CMV3(0.8731)	PHK05(0.8679)	CL27(0.8649)	CM99(0.8646)	CM174(0.8638)	CM105(0.8623)	CM169(0.8615)
CL22	CL19(0.8924)	CL20(0.8915)	CM48(0.8699)	CM37(0.869)	CL27(0.8673)	PHK05(0.8669)	LH143CMS(0.8553)	B73(0.8549)	CO106(0.8541)	CMV3(0.8539)
CL27	CL19(0.8816)	CMV3(0.8682)	CL22(0.8673)	CM48(0.8664)	CM37(0.8662)	CL20(0.8649)	B73(0.862)	A650(0.8599)	A116(0.8598)	NC280(0.8595)
CM105	CM169(0.9911)	CM174(0.9895)	CM99(0.9864)	SD63(0.9732)	LH145(0.9703)	N190(0.9651)	LH146Ht(0.964)	B14(0.9495)	B14A(0.949)	WXB14(0.9472)
CM145	WXWF9(0.8965)	Wf9(0.896)	Wf9T(0.8955)	H49(0.8911)	Mo11(0.8898)	R909(0.8897)	A629(0.8895)	CMV3(0.8894)	R909TMS(0.8887)	A631(0.8884)
CM151	WXB14(0.9183)	B14(0.9181)	B14A(0.918)	CM155(0.918)	R924(0.9179)	LP1CMSHT(0.9161)	LP1NRHT(0.9152)	H91(0.9136)	CM99(0.9135)	Pa760(0.9134)
CM155	B14(0.9334)	B14A(0.9329)	6103(0.9326)	WXB14(0.9313)	R924(0.9299)	LP1CMSHT(0.9289)	LP1NRHT(0.927)	H91(0.9269)	CM169(0.9255)	A641N(0.9252)
CM169	CM174(0.9947)	CM99(0.9915)	CM105(0.9911)	SD63(0.9746)	LH145(0.9715)	N190(0.966)	LH146Ht(0.9639)	B14(0.9489)	B14A(0.9486)	WXB14(0.9468)
CM174	CM169(0.9947)	CM105(0.9895)	CM99(0.9893)	SD63(0.9722)	LH145(0.9696)	N190(0.9639)	LH146Ht(0.9628)	B14(0.9479)	B14A(0.9473)	WXB14(0.9456)
CM182	B8(0.9458)	ND-B8(0.9376)	WD(0.9078)	SD10(0.8996)	CM234(0.8955)	A554(0.8931)	W182B(0.8858)	CHI-503(0.8847)	W182BN(0.8827)	ND474(0.8822)
CM234	B8(0.929)	ND-B8(0.9232)	CM182(0.8955)	CH732-12(0.8785)	SD10(0.8761)	WD(0.876)	CHI-503(0.8751)	A554(0.8677)	ND468(0.8674)	MS141(0.8661)
CM37	CM48(0.9553)	PHK05(0.9331)	CMV3(0.9185)	779(0.9051)	G22T122(0.8859)	A650(0.8792)	CL20(0.8758)	A480(0.8746)	ND249(0.8735)	CM99(0.8728)
CM48	CM37(0.9553)	CMV3(0.9207)	PHK05(0.9135)	CL20(0.8954)	779(0.8922)	CM99(0.8831)	CM169(0.8814)	CM174(0.8809)	A480(0.8786)	A650(0.8781)
CM7	S99(0.8775)	S59A(0.8756)	B73(0.8693)	CO125(0.8672)	S125(0.867)	LH202(0.8663)	B73Htrhm(0.8657)	A679(0.8657)	B109(0.8651)	NC372(0.8651)
CM99	CM169(0.9915)	CM174(0.9893)	CM105(0.9864)	SD63(0.9703)	LH145(0.9681)	N190(0.9613)	LH146Ht(0.961)	B14(0.9496)	B14A(0.9495)	WXB14(0.9483)
CML10	CML11(0.9865)	CML263(0.9363)	CML309(0.8787)	CML6(0.8741)	CML258(0.8737)	CML5(0.8722)	CML8(0.8716)	CML344(0.8686)	CML230(0.8665)	CML476(0.8657)
CML101	CML91(0.8632)	CML107(0.8626)	CML108(0.8615)	CML78(0.8605)	CML375(0.859)	B73(0.8589)	Tzi10(0.8586)	CML344(0.8584)	CML309(0.8579)	CML61(0.8575)
CML103	CML91(0.8748)	CML108(0.8708)	CML78(0.8704)	B73(0.8631)	CML107(0.8597)	CML375(0.8596)	CML235(0.8592)	B73Htrhm(0.8586)	R229(0.8584)	CML476(0.8582)
CML107	CML101(0.8626)	CML375(0.8625)	CML61(0.8621)	CML258(0.8606)	CML3(0.8603)	CML235(0.8602)	B73(0.8601)	CML108(0.8601)	CML103(0.8597)	CML416(0.8595)
CML108	CML78(0.9931)	CML483(0.9078)	CML103(0.8708)	CML91(0.868)	CML375(0.8631)	CML101(0.8615)	B73(0.8612)	CML107(0.8601)	CML344(0.8593)	Tzi10(0.8577)
CML11	CML10(0.9865)	CML263(0.9343)	CML309(0.8785)	CML258(0.8743)	CML6(0.8734)	CML5(0.8729)	CML8(0.8725)	CML344(0.8671)	CML230(0.8654)	CML476(0.8652)
CML115	CML116(0.8714)	B73(0.8669)	Wf9(0.8651)	WXWF9(0.8649)	Mp707(0.864)	NC326(0.8638)	A680(0.8635)	R909TMS(0.8632)	Wf9T(0.8631)	R229(0.863)
CML116	CML115(0.8714)	Wf9(0.8645)	WXWF9(0.8642)	Mo11(0.8641)	Wf9T(0.8641)	H49(0.8638)	B73(0.863)	MO1W(0.8616)	A629(0.8614)	R909TMS(0.8613)
CML118	Hi50(0.8874)	NC366(0.8796)	A6(0.8645)	Hi52(0.8639)	B73(0.8597)	Tzi21(0.8572)	NC358(0.8569)	NC338(0.8566)	B73Htrhm(0.8563)	NC330(0.8558)
CML121	Mp716(0.9326)	Mp708(0.9118)	Mp701(0.9115)	CML139(0.9085)	CML332(0.8871)	CML331(0.8837)	CML330(0.8825)	CML335(0.8806)	Mp706(0.8706)	Mp707(0.8703)
CML139	Mp716(0.9171)	CML121(0.9085)	Mp708(0.9002)	Mp701(0.8882)	CML331(0.8777)	CML332(0.8769)	CML335(0.8716)	Mp706(0.8712)	Hi34(0.8699)	Mp707(0.8699)
CML14	CML17(0.967)	CML16(0.8863)	CML267(0.8652)	CML5(0.8623)	CML43(0.8617)	CML233(0.861)	CML255(0.8596)	CML494(0.8593)	CML281(0.8593)	NC296A(0.8591)
CML142	CML144(0.8649)	CML158Q(0.8608)	CML154Q(0.8605)	CML491(0.8604)	CML157Q(0.86)	CML345(0.8589)	CML36(0.8588)	CML38(0.8587)	CML492(0.8586)	CML383(0.8586)
CML144	CML491(0.9633)	CML157Q(0.8666)	CML158Q(0.8655)	CML142(0.8649)	CML154Q(0.8613)	CML492(0.8606)	CML490(0.8589)	Tx807(0.8585)	Tx802(0.8558)	B73(0.8556)
CML154Q	CML158Q(0.8726)	CML492(0.8649)	CML157Q(0.8643)	CML490(0.8615)	CML144(0.8613)	CML142(0.8605)	B73(0.8595)	CML341(0.8593)	CML233(0.8591)	CML277(0.859)
CML157Q	CML492(0.8782)	CML144(0.8666)	CML158Q(0.8651)	CML154Q(0.8643)	CML491(0.8631)	CML142(0.86)	CML490(0.8586)	CML36(0.8584)	CML332(0.8582)	B73(0.8581)
CML158Q	CML154Q(0.8726)	CML144(0.8655)	CML157Q(0.8651)	CML491(0.8618)	CML490(0.8614)	CML142(0.8608)	B73(0.8604)	CML492(0.8603)	Tx802(0.86)	NC296A(0.8587)
CML16	CML14(0.8863)	CML17(0.8821)	CML3(0.8633)	CML264(0.8631)	CML267(0.863)	CML9(0.8626)	CML503(0.8622)	CML261(0.8619)	CML495(0.8618)	CML43(0.8612)
CML17	CML14(0.967)	CML16(0.8821)	CML267(0.8633)	CML233(0.8615)	CML43(0.8606)	CML234(0.8605)	CML255(0.8595)	CML5(0.8592)	CML378(0.8588)	CML416(0.8586)
CML172	CML261(0.8569)	CML416(0.8566)	CML339(0.8566)	CML289(0.8558)	CML5(0.8555)	B73(0.8554)	CML343(0.8554)	NC354(0.8554)	CML341(0.8552)	NC346(0.8552)
CML176	CML311(0.9959)	CML503(0.8645)	Tx811(0.864)	Tx807(0.8603)	B73(0.8585)	CML158Q(0.8561)	CML38(0.8558)	Tx802(0.8557)	CML233(0.8556)	CML36(0.8555)
CML184	B73(0.86)	B73Htrhm(0.8575)	NC310(0.857)	NC316(0.8568)	R229(0.8567)	NC328(0.8566)	F42(0.8565)	GEMS-0161(0.8564)	A680(0.8563)	AusTRCF306309(0.8562)
CML19	CML287(0.9102)	CML20(0.8691)	CML289(0.866)	CML288(0.8652)	Mp707(0.8631)	CML285(0.8629)	Mp716(0.8626)	Mp708(0.8624)	Mp706(0.862)	Mp705(0.8617)
CML195	CML215(0.9491)	M131(0.9479)	CML214(0.9468)	TZMI729(0.9238)	TZSTRI119(0.921)	TZMI725(0.92)	TZMI719(0.9188)	TZMI721(0.918)	TZMI723(0.9173)	TZMI722(0.9172)
CML196	87036(0.8622)	B73(0.8606)	R229(0.8591)	NC292(0.8563)	B73Htrhm(0.8563)	NC330(0.8563)	NC326(0.8559)	A679(0.8559)	A680(0.8559)	B109(0.8557)
CML197	CML213(0.961)	CML211(0.9606)	88069(0.8656)	B73(0.8634)	89291(0.8626)	TZSTRI125(0.8603)	NC316(0.8597)	R229(0.8595)	B109(0.8595)	M37W(0.8594)
CML198	CML233(0.8582)	CML230(0.8576)	CML416(0.8564)	CML234(0.8562)	B73(0.8562)	CML61(0.8543)	CML10(0.8541)	CML11(0.8541)	89260(0.8538)	Tzi8(0.8538)
CML199	CML206(0.9476)	TZMI713(0.9192)	TZMI712(0.9186)	89365(0.8889)	TZMI720(0.8847)	TZMI711(0.8778)	CML215(0.869)	TZMI719(0.8688)	TZMI723(0.8685)	M131(0.8683)
CML20	CML285(0.9234)	CML289(0.888)	CML288(0.8693)	CML19(0.8691)	Mp708(0.8679)	Mp706(0.866)	Mp707(0.8659)	Hi34(0.8644)	Mp705(0.8641)	CML287(0.8637)
CML200	89291(0.8832)	89246(0.87)	CML201(0.8656)	C70(0.8655)	CML277(0.8642)	90147(0.8635)	89365(0.8632)	89248(0.8631)	Tzi18(0.8616)	TZSTRI121(0.8609)
CML201	89291(0.87)	CML200(0.8656)	CML43(0.8618)	CML341(0.8607)	89246(0.8605)	CML45(0.8601)	CML277(0.8601)	CML343(0.86)	CML310(0.8592)	CML281(0.859)
CML204	KS2(0.9957)	CML392(0.9121)	88030(0.8776)	90147(0.8761)	90143(0.8758)	90220(0.873)	Tzi7(0.8727)	TZAR103(0.8714)	Tzi5(0.8701)	Tzi8(0.8692)
CML206	CML199(0.9476)	TZMI713(0.9052)	TZMI712(0.9021)	TZMI711(0.8831)	M131(0.883)	CML215(0.8823)	CML214(0.8808)	TZMI723(0.8803)	90156(0.8788)	TZMI729(0.8778)
CML210	CML233(0.8614)	CML231(0.8609)	CML230(0.8606)	CML343(0.8603)	CML416(0.8602)	CML341(0.8602)	CML281(0.8589)	CML43(0.8588)	CML277(0.8578)	CML310(0.8577)
CML211	CML213(0.9656)	CML197(0.9606)	88069(0.866)	89291(0.8659)	B73(0.8619)	M37W(0.8618)	TZSTRI125(0.8617)	90313(0.8606)	AusTRCF305817(0.8598)	C70(0.8595)
CML212	C70(0.86)	B73(0.8598)	89291(0.8582)	NC316(0.8571)	Hi61(0.8567)	B73Htrhm(0.8564)	NC326(0.8559)	GEMS-0161(0.8558)	R229(0.8558)	B109(0.8557)
CML213	CML211(0.9656)	CML197(0.961)	88069(0.8656)	89291(0.8645)	TZSTRI125(0.8626)	90313(0.862)	B73(0.8618)	M37W(0.8614)	C70(0.8606)	Z28(0.8593)
CML214	M131(0.9918)	CML215(0.9836)	TZMI729(0.9528)	TZMI722(0.947)	CML195(0.9468)	TZMI721(0.9467)	TZSTRI119(0.9456)	TZMI719(0.9448)	TZMI725(0.9412)	TZMI723(0.9388)
CML215	CML214(0.9836)	M131(0.9832)	CML195(0.9491)	TZMI721(0.9491)	TZMI722(0.9488)	TZMI729(0.9485)	TZSTRI119(0.9474)	TZMI719(0.9439)	TZMI725(0.9428)	TZMI723(0.9374)
CML217	A6(0.8637)	CML363(0.8633)	CML362(0.8624)	B73(0.8615)	CML223(0.8604)	CML25(0.8598)	CML422(0.8592)	CML228(0.859)	CML298(0.8587)	Tzi21(0.8587)
CML218	CML220(0.8663)	CML219(0.8649)	CML236(0.8607)	A6(0.8594)	Tzi18(0.8587)	Tzi21(0.8586)	Tzi2(0.8583)	B73(0.8582)	Tzi1(0.8576)	NC340(0.8576)
CML219	CML220(0.94)	CML218(0.8649)	CML449(0.8592)	CML25(0.8584)	A6(0.8578)	CML268(0.8573)	B73(0.8572)	NC300(0.8565)	CML223(0.8565)	CML38(0.8564)
CML22	CML269(0.8689)	CML36(0.8608)	CML450(0.8577)	CML238(0.8568)	CML394(0.8565)	CML449(0.8555)	CML319(0.8552)	CML38(0.8551)	CML32(0.8541)	CML40(0.854)
CML220	CML219(0.94)	CML218(0.8663)	A6(0.8577)	B73(0.8575)	CML449(0.8573)	CML36(0.8572)	CML25(0.8571)	NC300(0.8569)	NC340(0.8568)	Mp708(0.8565)
CML223	CML226(0.8941)	CML228(0.894)	CML224(0.8894)	CML229(0.887)	CML481(0.8864)	Ki3(0.8861)	CML225(0.8858)	CML227(0.8852)	NEI9008(0.8825)	Ki14(0.8812)
CML224	CML223(0.8894)	CML228(0.8856)	CML227(0.8846)	CML226(0.8844)	Ki3(0.8833)	CML225(0.883)	CML229(0.8793)	NEI9008(0.8779)	Ki14(0.8758)	KUI2021(0.8748)
CML225	CML228(0.8866)	CML223(0.8858)	CML224(0.883)	CML229(0.881)	CML227(0.8788)	CML226(0.8776)	CML481(0.8774)	Ki3(0.8774)	KUI2007(0.8746)	Ki2021(0.8737)
CML226	CML223(0.8941)	CML227(0.8895)	CML228(0.8888)	CML224(0.8844)	Ki14(0.8837)	Ki3(0.8811)	CML229(0.8789)	CML481(0.8789)	CML225(0.8776)	Ki2021(0.8751)
CML227	CML481(0.8925)	CML226(0.8895)	CML229(0.888)	CML223(0.8852)	CML224(0.8846)	CML228(0.8845)	Ki3(0.8836)	Ki14(0.8819)	CML225(0.8788)	CML345(0.8774)
CML228	CML223(0.894)	Ki3(0.8891)	CML226(0.8888)	CML225(0.8866)	CML224(0.8856)	CML227(0.8845)	CML229(0.8829)	CML481(0.8799)	Ki14(0.8798)	Ki2021(0.8767)
CML229	CML227(0.888)	CML223(0.887)	CML481(0.8833)	CML228(0.8829)	Ki3(0.8816)	NEI9008(0.8814)	Ki14(0.8811)	CML225(0.881)	KUI2007(0.8795)	CML224(0.8793)
CML230	CML231(0.9024)	CML233(0.8732)	CML416(0.8728)	CML234(0.8724)	CML5(0.8675)	CML10(0.8665)	CML11(0.8654)	CML344(0.8645)	CML254(0.8642)	CML255(0.8632)
CML231	CML230(0.9024)	CML416(0.8749)	CML233(0.8712)	CML234(0.8666)	CML10(0.8636)	CML11(0.8636)	CML61(0.8634)	CML5(0.8628)	CML389(0.8626)	CML309(0.8617)
CML233	CML416(0.8809)	CML234(0.8763)	CML230(0.8732)	CML231(0.8712)	CML387(0.8682)	CML263(0.8654)	CML261(0.8647)	CML10(0.8642)	CML11(0.864)	CML258(0.8639)
CML234	CML416(0.8808)	CML233(0.8763)	CML230(0.8724)	CML231(0.8666)	CML264(0.8659)	CML448(0.8652)	CML11(0.8643)	CML9(0.8638)	CML503(0.8636)	CML10(0.8635)
CML235	B73(0.8612)	CML107(0.8602)	CML103(0.8592)	CML375(0.8592)	CML158Q(0.8582)	CML230(0.8576)	CML101(0.8575)	B73Htrhm(0.8573)	R229(0.857)	A680(0.8567)
CML236	CML36(0.8792)	CML449(0.8756)	CML38(0.8744)	CML238(0.8696)	Tzi8(0.8623)	Tzi2(0.8621)	CML316(0.8614)	CML218(0.8607)	MR26PolloS5(0.8605)	NC300(0.8599)
CML238	CML236(0.8696)	CML38(0.8662)	CML36(0.8652)	CML449(0.8645)	MR26PolloS5(0.8595)	MR11CubanFlintS6(0.8593)	CML295(0.8593)	Mo24W(0.8592)	CML298(0.859)	CML269(0.8589)
CML242	CML456(0.892)	T272(0.8661)	B73(0.8649)	PHP85(0.8625)	NC330(0.8617)	B73Htrhm(0.8614)	A680(0.8613)	B109(0.8613)	AusTRCF305839(0.8611)	PHW79(0.8611)
CML246	B73(0.8544)	B73Htrhm(0.8523)	NC326(0.8514)	AusTRCF306310(0.8513)	AusTRCF306309(0.8512)	R229(0.8509)	NC316(0.8509)	NC372(0.8509)	GEMS-0142(0.8508)	58615B73MethBc5S4(0.8508)
CML247	CML43(0.8608)	CML233(0.8606)	CML490(0.8606)	CML5(0.8602)	CML11(0.8588)	CML56(0.8588)	CML3(0.8586)	NC296A(0.8586)	B73(0.8586)	CML10(0.8585)
CML25	CML283(0.9073)	A6(0.8838)	CML422(0.8669)	1497-2(0.8634)	Tzi21(0.8634)	NC338(0.8629)	NC354(0.8629)	CML268(0.8618)	CML493(0.8616)	CML424(0.861)
CML254	CML476(0.8697)	CML344(0.8657)	CML255(0.8657)	CML5(0.8648)	CML448(0.8647)	CML309(0.8645)	CML230(0.8642)	CML10(0.8641)	CML261(0.8637)	CML11(0.8636)
CML255	CML448(0.9127)	CML261(0.8727)	CML264(0.8699)	CML263(0.8697)	CML258(0.8691)	CML498(0.8688)	CML9(0.8683)	CML309(0.8682)	CML8(0.868)	CML3(0.8677)
CML258	CML6(0.9778)	CML309(0.975)	CML8(0.9641)	CML5(0.8807)	CML11(0.8743)	CML10(0.8737)	CML263(0.873)	CML261(0.8697)	CML255(0.8691)	CML476(0.868)
CML261	CML255(0.8727)	CML309(0.8706)	CML6(0.87)	CML258(0.8697)	CML9(0.8691)	CML8(0.8673)	CML61(0.8669)	CML264(0.8668)	CML448(0.8661)	CML5(0.8661)
CML263	CML10(0.9363)	CML11(0.9343)	CML309(0.8777)	CML6(0.8732)	CML258(0.873)	CML8(0.8721)	CML5(0.8704)	CML448(0.8701)	CML255(0.8697)	CML476(0.869)
CML264	CML503(0.9848)	CML9(0.9653)	CML451(0.9306)	CML495(0.9292)	CML498(0.9271)	CML394(0.9185)	CML319(0.9173)	CML271(0.9164)	CML450(0.9144)	CML500(0.9139)
CML267	CML14(0.8652)	CML43(0.8635)	CML17(0.8633)	CML16(0.863)	CML5(0.8628)	CML263(0.8613)	CML264(0.8611)	CML416(0.8611)	CML330(0.8605)	CML9(0.8604)
CML268	A6(0.8654)	NC340(0.8619)	CML25(0.8618)	NC300(0.8611)	CML299(0.861)	CML295(0.8606)	NC354(0.8606)	CML345(0.8604)	CML300(0.8604)	CML363(0.8599)
CML269	CML450(0.9035)	CML22(0.8689)	CML449(0.8617)	CML36(0.8614)	CML38(0.8601)	CML236(0.8593)	CML238(0.8589)	CML69(0.8579)	CML416(0.8575)	Ki14(0.8572)
CML27	CML287(0.8897)	CML29(0.8699)	CML454(0.8655)	CML31(0.8603)	Tzi18(0.8563)	CML289(0.8562)	CML282(0.856)	MR26PolloS5(0.8559)	CML236(0.8554)	CML496(0.8553)
CML270	CML36(0.8596)	CML38(0.8593)	Tzi18(0.8588)	CML449(0.8586)	CML238(0.8579)	CML154Q(0.8578)	CML255(0.8578)	CML61(0.8575)	CML495(0.8574)	B73(0.8573)
CML271	CML9(0.9235)	CML264(0.9164)	CML503(0.9122)	CML451(0.9016)	CML55(0.8999)	CML495(0.8957)	CML394(0.8935)	CML498(0.8932)	CML319(0.8905)	CML450(0.8898)
CML273	CML274(0.966)	CML500(0.9263)	CML281(0.8856)	CML48(0.884)	CML277(0.8686)	CML46(0.867)	CML43(0.8654)	CML341(0.8646)	CML343(0.8643)	CML310(0.8636)
CML274	CML273(0.966)	CML500(0.9203)	CML281(0.8867)	CML48(0.8827)	CML277(0.8697)	CML46(0.8679)	CML310(0.8677)	CML341(0.8667)	CML45(0.8647)	CML342(0.8643)
CML277	CML339(0.8788)	CML341(0.8766)	CML310(0.8756)	CML342(0.8753)	CML343(0.8748)	CML43(0.8747)	CML45(0.8739)	CML494(0.8725)	CML46(0.8703)	CML274(0.8697)
CML28	CML31(0.8618)	A6(0.8579)	CML38(0.8572)	CML308(0.8572)	CML454(0.857)	CML298(0.8566)	CML238(0.8564)	CML297(0.856)	CML438(0.8559)	CML303(0.8558)
CML281	CML274(0.8867)	CML273(0.8856)	CML48(0.8831)	CML500(0.8757)	CML341(0.8719)	CML45(0.8712)	CML494(0.8711)	CML342(0.8704)	CML43(0.8662)	CML343(0.865)
CML282	CML289(0.862)	CML288(0.8615)	CML423(0.8605)	CML52(0.8597)	CML20(0.859)	CML496(0.859)	Mp716(0.859)	Mp707(0.8588)	B73(0.8587)	Mp705(0.8585)
CML283	CML25(0.9073)	A6(0.8678)	CML422(0.8657)	Tzi21(0.8601)	CML424(0.8592)	CML304(0.8588)	CML295(0.858)	CML360(0.8579)	CML300(0.8578)	CML299(0.8576)
CML285	CML20(0.9234)	CML289(0.8865)	Mp707(0.865)	Hi34(0.8645)	CML288(0.8638)	Mp706(0.8637)	CML19(0.8629)	Mp708(0.8616)	Mp705(0.8616)	CML121(0.8605)
CML287	CML19(0.9102)	CML27(0.8897)	CML20(0.8637)	CML29(0.8612)	CML288(0.8602)	CML289(0.8596)	CML52(0.8595)	CML285(0.8592)	CML298(0.8589)	CML360(0.8581)
CML288	CML289(0.8702)	CML20(0.8693)	CML19(0.8652)	CML285(0.8638)	Hi34(0.8627)	Mp707(0.8618)	Mp708(0.8616)	CML282(0.8615)	Mp706(0.8615)	Tzi25(0.8608)
CML289	CML20(0.888)	CML285(0.8865)	CML288(0.8702)	CML19(0.866)	Mp707(0.8648)	Mp706(0.8647)	Mp708(0.8639)	Mp705(0.8624)	Hi34(0.8621)	CML282(0.862)
CML29	CML27(0.8699)	CML287(0.8612)	CML36(0.861)	CML31(0.86)	CML454(0.8588)	MR26PolloS5(0.8584)	CML38(0.8578)	CML238(0.8576)	NC300(0.8574)	CML52(0.8574)
CML295	CML304(0.9931)	CML299(0.9896)	CML300(0.9867)	CML52(0.8707)	CML480(0.8682)	CML33(0.8662)	CML32(0.8647)	A6(0.8627)	CML298(0.8612)	CML496(0.8608)
CML297	CML308(0.9664)	CML303(0.9563)	CML305(0.9336)	CML33(0.8857)	CML298(0.8729)	CML480(0.8667)	CML52(0.8656)	Tzi18(0.8592)	CML347(0.8572)	CML289(0.8568)
CML298	CML303(0.8842)	CML52(0.8822)	CML33(0.8807)	CML308(0.8753)	CML480(0.8745)	CML297(0.8729)	CML305(0.8726)	A6(0.8626)	CML347(0.8625)	CML299(0.8612)
CML299	CML300(0.9915)	CML295(0.9896)	CML304(0.9869)	CML52(0.8712)	CML480(0.8685)	CML33(0.866)	CML32(0.8646)	A6(0.8631)	CML298(0.8612)	CML268(0.861)
CML3	CML9(0.8732)	CML264(0.8729)	CML503(0.8704)	CML61(0.8694)	CML451(0.8685)	CML255(0.8677)	CML498(0.8672)	CML495(0.8669)	CML500(0.8667)	CML263(0.8666)
CML300	CML299(0.9915)	CML295(0.9867)	CML304(0.9855)	CML52(0.871)	CML480(0.8671)	CML33(0.8648)	CML32(0.8639)	A6(0.8623)	CML268(0.8604)	CML298(0.8592)
CML303	CML297(0.9563)	CML308(0.9474)	CML305(0.9303)	CML33(0.8923)	CML298(0.8842)	CML52(0.8689)	CML480(0.8622)	CML454(0.8586)	Tzi18(0.8579)	CML347(0.8578)
CML304	CML295(0.9931)	CML299(0.9869)	CML300(0.9855)	CML52(0.8697)	CML480(0.8693)	CML33(0.8652)	CML32(0.8643)	A6(0.8633)	CML496(0.8608)	CML268(0.8598)
CML305	CML308(0.938)	CML297(0.9336)	CML303(0.9303)	CML33(0.8819)	CML298(0.8726)	CML52(0.8676)	CML480(0.8621)	CML299(0.8582)	CML304(0.8579)	CML300(0.8577)
CML308	CML297(0.9664)	CML303(0.9474)	CML305(0.938)	CML33(0.8836)	CML298(0.8753)	CML52(0.8684)	CML480(0.8659)	CML299(0.8591)	CML282(0.8579)	CML300(0.8577)
CML309	CML258(0.975)	CML6(0.974)	CML8(0.9631)	CML5(0.8812)	CML10(0.8787)	CML11(0.8785)	CML263(0.8777)	CML261(0.8706)	CML476(0.8693)	CML255(0.8682)
CML31	CML28(0.8618)	CML27(0.8603)	CML29(0.86)	CML454(0.8587)	CML362(0.8571)	CML36(0.8571)	CML363(0.8568)	A6(0.8568)	CML223(0.8567)	CML238(0.8561)
CML310	CML277(0.8756)	CML341(0.8751)	CML342(0.8741)	CML45(0.8726)	CML46(0.8716)	CML494(0.8704)	CML374(0.8689)	CML43(0.8688)	CML340(0.8685)	CML274(0.8677)
CML311	CML176(0.9959)	Tx811(0.8652)	CML503(0.8646)	Tx807(0.8624)	B73(0.858)	CML158Q(0.8571)	CML36(0.8569)	CML233(0.8568)	Tx802(0.8567)	CML154Q(0.8562)
CML312	CML381(0.8667)	CML384(0.8656)	CML377(0.8648)	CML383(0.864)	CML380(0.8633)	CML485(0.8628)	CML320(0.8585)	A6(0.8584)	CML379(0.8584)	CML234(0.8583)
CML313	CML381(0.8988)	CML379(0.8918)	CML380(0.8811)	CML320(0.8681)	CML376(0.8636)	CML378(0.8607)	CML261(0.8602)	CML309(0.8601)	CML321(0.8598)	CML6(0.8595)
CML314	CML9(0.8734)	CML264(0.8732)	CML503(0.8719)	CML319(0.8698)	CML394(0.8673)	CML495(0.8673)	CML271(0.8666)	CML498(0.8663)	CML451(0.8651)	CML500(0.8649)
CML315	CML378(0.8625)	CML320(0.8621)	B73(0.8607)	CI66(0.86)	AusTRCF305806(0.8598)	T171(0.8589)	CML487(0.8583)	CML483(0.8582)	CML376(0.8577)	CML274(0.8575)
CML316	CML322(0.888)	CML92(0.8655)	CML38(0.8629)	CML236(0.8614)	CML36(0.8605)	B14A(0.8603)	CML449(0.8599)	B14(0.8592)	WXB14(0.8584)	B73(0.8583)
CML317	CML318(0.9837)	B73(0.8595)	B73Htrhm(0.8562)	NC326(0.856)	R229(0.856)	AusTRCF306308(0.8557)	AusTRCF306309(0.8557)	R230(0.8553)	NC330(0.8553)	CML36(0.8552)
CML318	CML317(0.9837)	B73(0.8599)	CML36(0.8571)	B73Htrhm(0.8562)	NC310(0.8561)	NC326(0.8561)	R229(0.8557)	A680(0.8556)	R230(0.8556)	794(0.8555)
CML319	CML394(0.9851)	CML264(0.9173)	CML9(0.9162)	CML503(0.9102)	CML451(0.9006)	CML495(0.8948)	CML450(0.8925)	CML271(0.8905)	CML498(0.8891)	CML500(0.8834)
CML32	CML295(0.8647)	CML299(0.8646)	CML363(0.8644)	CML304(0.8643)	CML362(0.8641)	CML300(0.8639)	CML480(0.8633)	A6(0.8617)	CML52(0.8617)	CML496(0.8604)
CML320	CML313(0.8681)	CML315(0.8621)	CML381(0.8615)	AusTRCF305806(0.8595)	CI66(0.859)	CML312(0.8585)	GEMS-0116(0.8584)	CML380(0.8583)	B73(0.8579)	CML379(0.8576)
CML321	CML483(0.887)	CML377(0.8692)	CML383(0.867)	CML384(0.866)	CML378(0.8619)	CML376(0.8615)	NC296(0.8614)	NC296A(0.8611)	NC346(0.8607)	CML381(0.8601)
CML322	CML332(0.8947)	CML331(0.894)	CML316(0.888)	CML335(0.8846)	CML121(0.8699)	CML330(0.8689)	CML337(0.8686)	CML336(0.8669)	Mp716(0.8655)	Mp701(0.8632)
CML323	CML324(0.8755)	CML326(0.8707)	B73(0.8637)	B73Htrhm(0.86)	NC310(0.8593)	N192(0.8591)	NC330(0.859)	R229(0.8588)	A680(0.8587)	NC280(0.8586)
CML324	CML323(0.8755)	CML326(0.8749)	B73(0.8596)	NC256(0.8567)	B73Htrhm(0.8565)	F42(0.8563)	NC330(0.8561)	AusTRCF306309(0.8557)	58615B73MethBc5S4(0.8557)	NC326(0.8556)
CML325	CML486(0.8686)	B73(0.8625)	CML116(0.8596)	B73Htrhm(0.8594)	AusTRCF306309(0.8593)	A680(0.8592)	58615B73MethBc5S4(0.8592)	CML115(0.8589)	NC326(0.8588)	58613B73MethBc5S4(0.8588)
CML326	CML324(0.8749)	CML323(0.8707)	B73(0.8634)	NC330(0.8608)	B73Htrhm(0.8606)	NC326(0.8602)	AusTRCF306308(0.86)	F42(0.8599)	GEMS-0101(0.8598)	NC372(0.8597)
CML327	B73(0.8625)	CML486(0.8621)	ICI441(0.8598)	B73Htrhm(0.8597)	F42(0.8595)	R229(0.8594)	NC316(0.8592)	NC256(0.8591)	AusTRCF306309(0.859)	58615B73MethBc5S4(0.8589)
CML328	B73(0.8589)	CML426(0.858)	CML425(0.8573)	CML421(0.8568)	CML69(0.8555)	R229(0.8549)	B109(0.8548)	MR26PolloS5(0.8546)	NC358(0.8545)	NC354(0.8544)
CML329	B73(0.8616)	CML368(0.8598)	A6(0.8586)	R229(0.8584)	GEMS-0160(0.8584)	B73Htrhm(0.8581)	NC372(0.858)	F42(0.858)	NC316(0.8578)	58615B73MethBc5S4(0.8577)
CML33	CML303(0.8923)	CML297(0.8857)	CML308(0.8836)	CML305(0.8819)	CML298(0.8807)	CML480(0.8759)	CML52(0.8706)	CML295(0.8662)	CML299(0.866)	CML304(0.8652)
CML330	CML121(0.8825)	CML331(0.8805)	CML335(0.8801)	CML332(0.8795)	Mp716(0.8748)	CML322(0.8689)	CML337(0.8684)	CML139(0.8676)	CML336(0.8644)	Mp708(0.8628)
CML331	CML332(0.965)	CML322(0.894)	CML335(0.8916)	Mp716(0.8843)	CML121(0.8837)	CML337(0.882)	CML330(0.8805)	CML336(0.8779)	CML139(0.8777)	Mp701(0.8747)
CML332	CML331(0.965)	CML322(0.8947)	CML121(0.8871)	Mp716(0.8866)	CML335(0.8852)	CML330(0.8795)	CML139(0.8769)	Mp701(0.874)	CML337(0.8732)	CML336(0.8731)
CML333	CML334(0.8825)	Mp714(0.8762)	Mp706(0.8759)	Mp707(0.8758)	Mp705(0.8752)	Mp708(0.8721)	CML436(0.8682)	CML372(0.8679)	TZEI13(0.8674)	Mp716(0.8642)
CML334	CML333(0.8825)	Mp714(0.8715)	Mp706(0.8666)	Mp707(0.8666)	Mp705(0.866)	CML484(0.8639)	CML436(0.8626)	CML372(0.8621)	B73(0.8603)	Mp716(0.8581)
CML335	CML331(0.8916)	CML337(0.8872)	CML332(0.8852)	CML322(0.8846)	CML121(0.8806)	CML330(0.8801)	CML336(0.8797)	Mp716(0.8744)	CML139(0.8716)	Mp701(0.8693)
CML336	CML337(0.97)	CML335(0.8797)	CML331(0.8779)	CML332(0.8731)	Mp716(0.8689)	CML322(0.8669)	CML121(0.8648)	CML330(0.8644)	B73(0.8614)	CML115(0.861)
CML337	CML336(0.97)	CML335(0.8872)	CML331(0.882)	CML332(0.8732)	CML322(0.8686)	CML330(0.8684)	CML121(0.8661)	Mp716(0.865)	B73(0.8632)	R229(0.8612)
CML338	Mp706(0.8829)	Mp705(0.8824)	Mp707(0.8806)	CML333(0.8626)	CML484(0.8618)	Mp714(0.8617)	Mp708(0.8613)	Mp701(0.8613)	Hi34(0.8601)	Mp716(0.8591)
CML339	CML277(0.8788)	CML340(0.8754)	CML343(0.8745)	CML373(0.8718)	CML341(0.8715)	CML46(0.8714)	CML342(0.8703)	CML494(0.8697)	CML45(0.8677)	CML482(0.8675)
CML340	CML343(0.9103)	CML494(0.8893)	CML341(0.8797)	CML342(0.8795)	CML339(0.8754)	CML46(0.8718)	CML45(0.8692)	CML310(0.8685)	CML277(0.8683)	CML374(0.8677)
CML341	CML342(0.9913)	CML494(0.9076)	CML343(0.8803)	CML340(0.8797)	CML46(0.8776)	CML277(0.8766)	CML43(0.876)	CML45(0.8758)	CML310(0.8751)	CML281(0.8719)
CML342	CML341(0.9913)	CML494(0.9066)	CML340(0.8795)	CML343(0.8791)	CML277(0.8753)	CML46(0.8753)	CML43(0.8751)	CML310(0.8741)	CML45(0.873)	CML281(0.8704)
CML343	CML340(0.9103)	CML494(0.8832)	CML341(0.8803)	CML342(0.8791)	CML277(0.8748)	CML339(0.8745)	CML46(0.8722)	CML45(0.8679)	CML310(0.8659)	CML43(0.8658)
CML344	CML10(0.8686)	CML5(0.8675)	CML11(0.8671)	CML254(0.8657)	CML416(0.8652)	CML476(0.865)	CML230(0.8645)	CML309(0.8631)	CML233(0.8627)	CML6(0.8626)
CML345	Ki3(0.879)	CML227(0.8774)	CML223(0.877)	CML229(0.876)	CML226(0.8742)	CML481(0.8741)	CML224(0.8735)	NEI9008(0.8731)	Ki43(0.8724)	Ki2021(0.8722)
CML346	Mp705(0.8732)	Mp706(0.8731)	Mp708(0.8722)	Mp707(0.8722)	Mp716(0.868)	CML121(0.8621)	CML139(0.8619)	Mp714(0.8577)	CML233(0.8575)	Mp701(0.8575)
CML347	CML33(0.8627)	CML298(0.8625)	CML348(0.8613)	CML32(0.8601)	CML52(0.8601)	CML268(0.859)	CML496(0.8588)	NC354(0.8588)	CML299(0.8588)	CML304(0.8586)
CML348	CML347(0.8613)	CML298(0.859)	CML52(0.8586)	CML496(0.8585)	CML69(0.8581)	A6(0.8579)	B73(0.8579)	CML299(0.8574)	CML295(0.8573)	CML360(0.8572)
CML357	CML434(0.8677)	CML358(0.8625)	CML366(0.862)	A6(0.8599)	CML360(0.8594)	CML438(0.8594)	CML238(0.8588)	CML359(0.8587)	CML25(0.8572)	CML36(0.8567)
CML358	CML359(0.9421)	CML434(0.9374)	CML357(0.8625)	A6(0.8587)	CML36(0.8584)	B73(0.857)	CML236(0.857)	CML422(0.8565)	CML52(0.8564)	NC350(0.8561)
CML359	CML434(0.9441)	CML358(0.9421)	CML357(0.8587)	A6(0.8586)	1497-2(0.8578)	NC350(0.8574)	B73(0.8572)	CML421(0.8567)	Tx802(0.8565)	NC354(0.8559)
CML36	CML449(0.8866)	CML38(0.8811)	CML236(0.8792)	CML238(0.8652)	NC278(0.8634)	NC278A(0.8631)	CML269(0.8614)	Tzi8(0.8612)	CML29(0.861)	CML22(0.8608)
CML360	CML438(0.9843)	CML69(0.8611)	CML52(0.861)	Tx802(0.8609)	B73(0.8608)	A6(0.8607)	CML366(0.86)	CML357(0.8594)	CML223(0.8594)	Tx203(0.8593)
CML361	A6(0.8602)	Mp708(0.8599)	CML40(0.8589)	CML25(0.8578)	CML363(0.8577)	CML422(0.8573)	CML32(0.8568)	Mp701(0.8568)	CML362(0.8566)	B73(0.8565)
CML362	CML363(0.989)	A6(0.8646)	CML32(0.8641)	CML217(0.8624)	1497-2(0.8612)	CML228(0.8608)	CML25(0.8607)	CML20(0.8604)	NC354(0.8603)	Mp701(0.8594)
CML363	CML362(0.989)	A6(0.8662)	CML32(0.8644)	CML217(0.8633)	1497-2(0.8617)	NC354(0.8612)	CML25(0.8605)	CML228(0.8601)	CML268(0.8599)	CML422(0.8596)
CML365	CML366(0.9283)	Mp708(0.8563)	Ki14(0.8562)	CML139(0.8557)	CML345(0.8553)	CML121(0.8552)	CML358(0.8552)	CML226(0.8547)	B73(0.8547)	Hi42(0.8546)
CML366	CML365(0.9283)	CML357(0.862)	CML360(0.86)	CML438(0.8594)	B73(0.8593)	A6(0.8592)	NC300(0.8577)	CML69(0.8577)	CML289(0.8576)	CML430(0.8574)
CML367	CML368(0.8608)	CML372(0.8593)	CML436(0.8576)	B73(0.8562)	CML485(0.8538)	CML69(0.8534)	B109(0.8529)	R229(0.8524)	AusTRCF305839(0.8523)	F42(0.8523)
CML368	CML367(0.8608)	CML329(0.8598)	B73(0.8578)	CML38(0.8571)	CML485(0.8562)	CML36(0.8558)	NC278(0.8551)	NC330(0.8546)	B73Htrhm(0.8546)	CML236(0.8544)
CML370	Mp706(0.8731)	Mp705(0.8729)	Mp707(0.8691)	CML372(0.8657)	Mp708(0.8652)	CML436(0.8649)	Mp714(0.8649)	CML484(0.8645)	Mp716(0.8633)	Mp701(0.862)
CML371	CML436(0.8702)	CML372(0.8701)	Mp706(0.8685)	Mp705(0.868)	Mp707(0.8674)	CML484(0.8667)	Mp708(0.864)	Mp714(0.8618)	CML370(0.8616)	Mp716(0.8615)
CML372	CML436(0.996)	Mp706(0.8813)	Mp707(0.8808)	Mp705(0.8797)	CML371(0.8701)	Mp708(0.8696)	CML333(0.8679)	CML484(0.8678)	CML370(0.8657)	Mp714(0.8629)
CML373	CML374(0.8722)	CML339(0.8718)	TZSTRI121(0.8706)	CML277(0.8687)	CML494(0.8662)	CML340(0.8659)	CML343(0.8656)	CML45(0.8645)	CML341(0.864)	CML342(0.8633)
CML374	CML373(0.8722)	CML310(0.8689)	CML494(0.8684)	CML341(0.8679)	CML340(0.8677)	CML342(0.866)	CML45(0.8659)	CML277(0.8656)	CML339(0.8648)	CML43(0.8647)
CML375	CML91(0.864)	CML108(0.8631)	CML78(0.863)	CML107(0.8625)	CML103(0.8596)	CML235(0.8592)	CML101(0.859)	B73(0.8583)	CML448(0.8583)	CML263(0.8581)
CML376	CML380(0.8697)	CML313(0.8636)	CML377(0.8626)	A6(0.8623)	CML384(0.8619)	CML383(0.8615)	CML379(0.8615)	CML321(0.8615)	CML476(0.86)	CML416(0.8592)
CML377	CML383(0.9944)	CML384(0.9928)	CML321(0.8692)	CML312(0.8648)	CML376(0.8626)	CML378(0.8611)	CML380(0.86)	CML379(0.8596)	A6(0.8594)	CML54(0.8593)
CML378	CML233(0.8637)	CML315(0.8625)	CML277(0.8621)	CML321(0.8619)	CML383(0.8618)	CML384(0.8616)	CML3(0.8616)	CML43(0.8615)	CML377(0.8611)	CML416(0.8611)
CML379	CML380(0.9759)	CML313(0.8918)	CML381(0.8898)	CML376(0.8615)	CML383(0.8599)	CML377(0.8596)	CML261(0.8588)	CML384(0.8585)	CML312(0.8584)	CML321(0.8581)
CML38	CML36(0.8811)	CML449(0.8784)	CML236(0.8744)	CML238(0.8662)	CML92(0.863)	CML316(0.8629)	Tzi8(0.8617)	CML269(0.8601)	MR11CubanFlintS6(0.86)	MR26PolloS5(0.8596)
CML380	CML379(0.9759)	CML381(0.8848)	CML313(0.8811)	CML376(0.8697)	CML312(0.8633)	CML383(0.8606)	CML384(0.8603)	CML377(0.86)	CML268(0.8597)	CML320(0.8583)
CML381	CML313(0.8988)	CML379(0.8898)	CML380(0.8848)	CML312(0.8667)	CML45(0.8634)	CML320(0.8615)	CML483(0.8606)	CML321(0.8601)	NC296(0.8596)	NC346(0.8595)
CML383	CML377(0.9944)	CML384(0.9902)	CML321(0.867)	CML312(0.864)	CML378(0.8618)	CML376(0.8615)	CML380(0.8606)	CML379(0.8599)	CML313(0.8594)	CML142(0.8586)
CML384	CML377(0.9928)	CML383(0.9902)	CML321(0.866)	CML312(0.8656)	CML376(0.8619)	CML378(0.8616)	CML380(0.8603)	A6(0.8593)	CML381(0.8589)	CML379(0.8585)
CML386	CML46(0.8615)	B73(0.8603)	CML274(0.8599)	CML45(0.8587)	CML494(0.8585)	CML310(0.8582)	CML273(0.8581)	CML281(0.8581)	CML344(0.8577)	R229(0.8575)
CML387	CML388(0.9369)	CML389(0.9339)	CML233(0.8682)	CML416(0.864)	CML231(0.8615)	CML230(0.8603)	CML234(0.8602)	B73(0.8562)	CML378(0.8561)	CML277(0.8561)
CML388	CML389(0.9849)	CML387(0.9369)	CML416(0.8644)	CML231(0.861)	CML230(0.8597)	CML233(0.8595)	B73(0.8568)	CML61(0.8566)	CML378(0.856)	CML476(0.856)
CML389	CML388(0.9849)	CML387(0.9339)	CML416(0.8642)	CML231(0.8626)	CML230(0.8597)	CML233(0.8587)	CML378(0.8573)	B73(0.8564)	CML448(0.8563)	CML476(0.8558)
CML390	CML391(0.9905)	B73(0.8568)	R230(0.854)	B73Htrhm(0.8532)	R229(0.853)	NC310(0.8529)	CML210(0.8529)	NC330(0.8527)	NC326(0.8526)	NC328(0.8526)
CML391	CML390(0.9905)	B73(0.8554)	CML210(0.8536)	CML344(0.8523)	R230(0.8523)	R229(0.8519)	A680(0.8519)	NC328(0.8516)	NC330(0.8516)	NC316(0.8515)
CML392	KS2(0.9124)	CML204(0.9121)	CML214(0.8953)	M131(0.8952)	CML215(0.8948)	CML195(0.8843)	TZMI729(0.8836)	TZMI722(0.8813)	TZMI725(0.881)	TZMI723(0.8809)
CML394	CML319(0.9851)	CML264(0.9185)	CML9(0.9178)	CML503(0.9116)	CML451(0.9022)	CML495(0.8979)	CML271(0.8935)	CML450(0.893)	CML498(0.8895)	CML500(0.8846)
CML395	87036(0.9197)	TZSTRI122(0.9072)	90263(0.9027)	TZSTRI125(0.8982)	CML214(0.8944)	M131(0.8932)	CML215(0.8932)	TZMI729(0.8894)	90313(0.8871)	TZMI722(0.8868)
CML40	CML69(0.8593)	B73(0.859)	CML422(0.859)	CML361(0.8589)	CML228(0.8584)	CML347(0.8584)	CML32(0.8582)	MR26PolloS5(0.8582)	CML496(0.8577)	Mp708(0.8576)
CML416	CML233(0.8809)	CML234(0.8808)	CML231(0.8749)	CML230(0.8728)	CML344(0.8652)	CML10(0.865)	CML11(0.8647)	CML388(0.8644)	CML389(0.8642)	CML263(0.8641)
CML418	CML38(0.8574)	A6(0.8568)	CML449(0.8565)	B73(0.8561)	NC340(0.8561)	CML217(0.856)	CML298(0.8559)	CML268(0.8558)	CML236(0.8557)	NC300(0.8554)
CML419	B73(0.8574)	MR26PolloS5(0.8563)	CML38(0.8562)	MR11CubanFlintS6(0.8559)	CML238(0.8557)	CML223(0.8557)	CML236(0.8555)	CML449(0.8552)	CML360(0.8552)	CML298(0.855)
CML420	GEMN-0210(0.9227)	CML11(0.8564)	CML233(0.8562)	CML263(0.8561)	CML10(0.8559)	CML261(0.8557)	B73(0.8555)	CML490(0.855)	CML381(0.855)	Tzi8(0.8549)
CML421	CML425(0.8679)	CML426(0.8672)	A6(0.865)	B73(0.8616)	CML25(0.8608)	Hi34(0.8602)	NC354(0.8598)	CML363(0.8593)	CML422(0.8591)	CML362(0.8591)
CML422	A6(0.8721)	CML25(0.8669)	CML283(0.8657)	CML493(0.8628)	CML52(0.8605)	Tzi21(0.8604)	CML298(0.86)	Hi62(0.8599)	CML438(0.8597)	B73(0.8597)
CML423	Mp708(0.8608)	Mp707(0.8606)	CML282(0.8605)	CML289(0.8605)	B73(0.8603)	Mp706(0.8601)	Mp716(0.8593)	Tzi18(0.8592)	CML288(0.8586)	CML422(0.8585)
CML424	A6(0.8619)	CML25(0.861)	CML362(0.8593)	CML283(0.8592)	CML422(0.8586)	CML363(0.8585)	CML38(0.858)	CML36(0.8576)	CML238(0.8576)	CML360(0.8574)
CML425	CML426(0.9653)	CML421(0.8679)	B73(0.8605)	A6(0.8604)	Hi34(0.859)	CML69(0.8574)	CML328(0.8573)	GEMS-0161(0.8572)	NC330(0.857)	Ki14(0.8569)
CML426	CML425(0.9653)	CML421(0.8672)	A6(0.8615)	CML25(0.8598)	B73(0.8584)	CML328(0.858)	NC354(0.8574)	CML69(0.8574)	Mp707(0.8573)	CML268(0.8573)
CML427	Ki14(0.8606)	CML223(0.8582)	B73(0.8581)	CML227(0.8578)	CML474(0.8577)	CML229(0.8576)	Ki3(0.8569)	CML345(0.8568)	KUI2021(0.8563)	Ki11(0.8562)
CML429	CML227(0.8545)	CML223(0.8544)	B73(0.8543)	CML298(0.8539)	CML347(0.8537)	Ki3(0.8533)	GEMS-0011(0.8532)	CML228(0.8527)	CML496(0.8527)	A6(0.8526)
CML43	CML341(0.876)	CML342(0.8751)	CML277(0.8747)	CML45(0.8731)	CML494(0.8721)	CML310(0.8688)	CML46(0.8675)	CML339(0.8671)	CML340(0.867)	CML281(0.8662)
CML430	Ki3(0.8744)	Ki14(0.874)	CML223(0.8738)	CML229(0.8727)	Ki43(0.8724)	CML224(0.8722)	CML481(0.8713)	Ki2021(0.871)	CML228(0.8704)	NEI9008(0.8704)
CML431	CML226(0.866)	CML223(0.8659)	Ki14(0.8654)	Ki43(0.8647)	CML227(0.8635)	CML433(0.8633)	CML228(0.863)	NEI9008(0.8627)	CML224(0.8622)	CML430(0.8619)
CML433	Ki21(0.9057)	Ki44(0.8893)	KUI44(0.8873)	Ki3(0.8743)	Ki43(0.8733)	Ki14(0.8732)	CML228(0.8728)	Ki2021(0.8722)	KUI2021(0.8708)	CML227(0.8706)
CML434	CML359(0.9441)	CML358(0.9374)	CML357(0.8677)	A6(0.8589)	CML223(0.8563)	CML25(0.8562)	CML36(0.8562)	NC350(0.8561)	CML360(0.856)	CML421(0.8558)
CML436	CML372(0.996)	Mp706(0.8816)	Mp707(0.8814)	Mp705(0.8809)	CML371(0.8702)	Mp708(0.8695)	CML333(0.8682)	CML484(0.8669)	CML370(0.8649)	Mp714(0.863)
CML438	CML360(0.9843)	CML52(0.8609)	A6(0.8607)	CML422(0.8597)	Tx802(0.8597)	B73(0.8596)	CML223(0.8595)	CML69(0.8594)	CML366(0.8594)	CML228(0.8594)
CML440	CML43(0.8555)	TZEI5(0.8553)	A6(0.8548)	NC350(0.8546)	B73(0.8545)	MR26PolloS5(0.854)	Tzi10(0.8539)	CML309(0.8538)	CML422(0.8537)	CML490(0.8535)
CML441	B73(0.8575)	CML231(0.8566)	CML416(0.8563)	CML233(0.8559)	CML210(0.8557)	CML230(0.8552)	B73Htrhm(0.8545)	NL001(0.854)	N192(0.8539)	NC316(0.8539)
CML448	CML255(0.9127)	CML263(0.8701)	CML264(0.8693)	CML503(0.867)	CML309(0.8667)	CML5(0.8663)	CML9(0.8662)	CML258(0.8662)	CML261(0.8661)	CML234(0.8652)
CML449	CML36(0.8866)	CML38(0.8784)	CML236(0.8756)	CML238(0.8645)	CML92(0.8622)	CML269(0.8617)	CML69(0.8603)	MR26PolloS5(0.8602)	CML316(0.8599)	CML219(0.8592)
CML45	CML341(0.8758)	CML277(0.8739)	CML46(0.8737)	CML43(0.8731)	CML342(0.873)	CML310(0.8726)	CML281(0.8712)	CML494(0.8701)	CML340(0.8692)	CML343(0.8679)
CML450	CML264(0.9144)	CML9(0.9136)	CML503(0.9074)	CML269(0.9035)	CML451(0.8987)	CML495(0.8955)	CML394(0.893)	CML319(0.8925)	CML271(0.8898)	CML498(0.8837)
CML451	CML9(0.9354)	CML264(0.9306)	CML503(0.9256)	CML495(0.9086)	CML394(0.9022)	CML271(0.9016)	CML319(0.9006)	CML498(0.8999)	CML450(0.8987)	CML500(0.8909)
CML454	CML27(0.8655)	CML29(0.8588)	CML31(0.8587)	CML303(0.8586)	CML298(0.8581)	MR26PolloS5(0.8571)	CML287(0.857)	CML282(0.857)	CML28(0.857)	CML289(0.8567)
CML456	CML242(0.892)	B73(0.85)	A680(0.8465)	B109(0.8464)	NC326(0.8463)	B73Htrhm(0.8462)	NC280(0.8458)	N192(0.8455)	NC372(0.8454)	R229(0.8453)
CML46	CML341(0.8776)	CML342(0.8753)	CML45(0.8737)	CML343(0.8722)	CML340(0.8718)	CML310(0.8716)	CML339(0.8714)	CML277(0.8703)	CML494(0.8693)	88030(0.8681)
CML474	CML427(0.8577)	Ki3(0.8572)	CML223(0.8569)	CML228(0.8562)	A6(0.8558)	Ki43(0.8557)	Ki14(0.8557)	CML282(0.8556)	NEI9008(0.8556)	B73(0.8555)
CML476	CML5(0.8711)	CML254(0.8697)	CML309(0.8693)	CML263(0.869)	CML6(0.8686)	CML258(0.868)	CML255(0.8676)	CML8(0.8666)	CML10(0.8657)	CML11(0.8652)
CML48	CML273(0.884)	CML281(0.8831)	CML274(0.8827)	CML500(0.8742)	CML45(0.8614)	CML277(0.8587)	CML310(0.8586)	CML341(0.8582)	TZSTRI124(0.8581)	CML43(0.8579)
CML480	CML33(0.8759)	CML298(0.8745)	CML52(0.8738)	CML304(0.8693)	CML299(0.8685)	CML295(0.8682)	CML300(0.8671)	CML297(0.8667)	CML308(0.8659)	CML32(0.8633)
CML481	CML227(0.8925)	Ki3(0.8874)	CML223(0.8864)	CML229(0.8833)	NEI9008(0.8821)	Ki14(0.8809)	CML228(0.8799)	CML226(0.8789)	KUI2007(0.8783)	Ki2021(0.8781)
CML482	CML339(0.8675)	CML277(0.8664)	CML341(0.8664)	CML342(0.8638)	CML494(0.8627)	CML46(0.8623)	CML343(0.8619)	CML43(0.8606)	CML45(0.8602)	CML281(0.8593)
CML483	CML108(0.9078)	CML78(0.9073)	CML321(0.887)	CML381(0.8606)	CML377(0.859)	B73(0.8587)	CML315(0.8582)	CML383(0.8581)	CML384(0.8569)	CML378(0.8564)
CML484	Mp706(0.8751)	Mp705(0.875)	Mp707(0.875)	Mp716(0.8715)	Mp708(0.8695)	Mp714(0.868)	CML372(0.8678)	CML436(0.8669)	CML371(0.8667)	CML139(0.8667)
CML485	CML312(0.8628)	CML236(0.8592)	CML38(0.8587)	CML449(0.8582)	CML36(0.8582)	CML268(0.857)	CML368(0.8562)	CML69(0.8556)	B73(0.8552)	CML338(0.8543)
CML486	CML325(0.8686)	B73(0.8635)	R229(0.8625)	CML327(0.8621)	AusTRCF306309(0.8609)	58613B73MethBc5S4(0.8608)	A680(0.8607)	NC330(0.8606)	GEMS-0011(0.8605)	F42(0.8605)
CML487	B73(0.859)	CML315(0.8583)	CML379(0.8559)	CML261(0.8558)	CML380(0.8556)	A6(0.8555)	NC330(0.855)	CML288(0.8548)	B73Htrhm(0.8546)	Tzi2(0.8546)
CML49	TZSTRI123(0.9954)	89274(0.8972)	87036(0.876)	CML215(0.873)	TZMI721(0.873)	TZMI722(0.8723)	TZMI725(0.8719)	TZSTRI122(0.8719)	TZMI729(0.8716)	CML214(0.8715)
CML490	OBATANPAGH(0.865)	CML5(0.8635)	CML230(0.8626)	CML416(0.8623)	CML45(0.8621)	CML61(0.8621)	CML154Q(0.8615)	Tx807(0.8614)	CML158Q(0.8614)	B73(0.8613)
CML491	CML144(0.9633)	CML157Q(0.8631)	CML158Q(0.8618)	CML142(0.8604)	CML492(0.8589)	CML154Q(0.8565)	Tx802(0.8556)	CML9(0.8555)	Tx807(0.8546)	CML271(0.8542)
CML492	CML157Q(0.8782)	CML154Q(0.8649)	CML144(0.8606)	CML158Q(0.8603)	CML491(0.8589)	CML142(0.8586)	CML43(0.8578)	Tx807(0.8571)	CML20(0.8571)	B73(0.8565)
CML493	A6(0.8638)	CML422(0.8628)	CML25(0.8616)	Tzi21(0.8603)	Tx802(0.8595)	B73(0.8589)	CML224(0.8583)	CML121(0.8583)	Mp701(0.8581)	CML360(0.858)
CML494	CML341(0.9076)	CML342(0.9066)	CML340(0.8893)	CML343(0.8832)	CML277(0.8725)	CML43(0.8721)	CML281(0.8711)	CML310(0.8704)	CML45(0.8701)	CML339(0.8697)
CML495	CML264(0.9292)	CML9(0.9287)	CML503(0.9217)	CML451(0.9086)	CML498(0.8983)	CML394(0.8979)	CML271(0.8957)	CML450(0.8955)	CML319(0.8948)	CML500(0.8824)
CML496	CML69(0.8642)	CML295(0.8608)	CML20(0.8608)	CML304(0.8608)	CML289(0.8605)	CML299(0.8605)	CML32(0.8604)	CML298(0.8596)	B73(0.8595)	CML268(0.8593)
CML498	CML264(0.9271)	CML503(0.9223)	CML9(0.9126)	CML451(0.8999)	CML495(0.8983)	CML271(0.8932)	CML394(0.8895)	CML319(0.8891)	CML450(0.8837)	CML500(0.8825)
CML5	CML309(0.8812)	CML258(0.8807)	CML6(0.8783)	CML8(0.8746)	CML11(0.8729)	CML10(0.8722)	CML476(0.8711)	CML263(0.8704)	CML344(0.8675)	CML230(0.8675)
CML50	Mo18W(0.8783)	AusTRCF306244(0.8736)	AusTRCF306245(0.8722)	AusTRCF306242(0.8708)	AusTRCF306236(0.8705)	Mo22(0.8694)	AusTRCF305825(0.8662)	Mo12(0.8637)	AusTRCF306237(0.8622)	Mo14W(0.8622)
CML500	CML273(0.9263)	CML274(0.9203)	CML264(0.9139)	CML503(0.9084)	CML9(0.8968)	CML451(0.8909)	CML394(0.8846)	CML319(0.8834)	CML498(0.8825)	CML495(0.8824)
CML503	CML264(0.9848)	CML9(0.9576)	CML451(0.9256)	CML498(0.9223)	CML495(0.9217)	CML271(0.9122)	CML394(0.9116)	CML319(0.9102)	CML500(0.9084)	CML450(0.9074)
CML52	CML298(0.8822)	CML480(0.8738)	CML299(0.8712)	CML300(0.871)	CML295(0.8707)	CML33(0.8706)	CML304(0.8697)	CML303(0.8689)	CML308(0.8684)	CML305(0.8676)
CML54	CML45(0.8601)	CML261(0.8594)	CML377(0.8593)	CML61(0.8591)	CML277(0.8579)	CML309(0.8577)	CML319(0.8577)	CML394(0.8576)	CML495(0.8576)	B73(0.8572)
CML55	CML271(0.8999)	CML56(0.863)	A6(0.8595)	CML61(0.8583)	CML380(0.858)	CML314(0.8578)	CML490(0.8572)	CML236(0.8572)	CML230(0.857)	CML299(0.857)
CML56	CML55(0.863)	CML255(0.8619)	CML341(0.8608)	CML43(0.8596)	CML342(0.8593)	CML258(0.8592)	CML314(0.8592)	CML233(0.8591)	CML271(0.859)	CML247(0.8588)
CML6	CML258(0.9778)	CML309(0.974)	CML8(0.9654)	CML5(0.8783)	CML10(0.8741)	CML11(0.8734)	CML263(0.8732)	CML261(0.87)	CML476(0.8686)	CML255(0.8661)
CML61	CML9(0.8824)	CML264(0.8816)	CML503(0.8762)	CML495(0.8757)	CML451(0.873)	CML319(0.872)	CML450(0.8706)	CML394(0.8703)	CML3(0.8694)	CML271(0.8684)
CML69	CML496(0.8642)	B73(0.8623)	CML228(0.8621)	MR26PolloS5(0.8613)	CML360(0.8611)	CML52(0.8607)	MR11CubanFlintS6(0.8604)	CML449(0.8603)	Tzi18(0.8601)	Ki3(0.86)
CML77	B73(0.863)	R229(0.8591)	B73Htrhm(0.859)	NC330(0.8588)	N192(0.8584)	NC316(0.8584)	B109(0.8583)	NC326(0.8583)	A680(0.8583)	NC280(0.8581)
CML78	CML108(0.9931)	CML483(0.9073)	CML103(0.8704)	CML91(0.8689)	CML375(0.863)	CML101(0.8605)	B73(0.8601)	CML107(0.8595)	CML344(0.8581)	Tzi10(0.857)
CML79	B73(0.8597)	GEMS-0143(0.8568)	CS608(0.8559)	NC316(0.8559)	B109(0.8558)	B73Htrhm(0.8558)	NC330(0.8556)	NC280(0.8555)	NC326(0.8554)	GEMS-0053(0.8553)
CML8	CML6(0.9654)	CML258(0.9641)	CML309(0.9631)	CML264(0.8763)	CML9(0.8754)	CML5(0.8746)	CML503(0.874)	CML11(0.8725)	CML263(0.8721)	CML10(0.8716)
CML9	CML264(0.9653)	CML503(0.9576)	CML451(0.9354)	CML495(0.9287)	CML271(0.9235)	CML394(0.9178)	CML319(0.9162)	CML450(0.9136)	CML498(0.9126)	CML500(0.8968)
CML91	CML103(0.8748)	CML78(0.8689)	CML108(0.868)	CML375(0.864)	CML101(0.8632)	B73(0.8608)	LH196(0.8582)	CML107(0.8581)	GEMS-0074(0.8575)	B73Htrhm(0.8573)
CML92	B73(0.8672)	CML316(0.8655)	B14A(0.8649)	B14(0.8639)	NC328(0.8638)	N192(0.8631)	CML38(0.863)	R230(0.8629)	B73Htrhm(0.8629)	CS608(0.8629)
CML98	B14A(0.8692)	B14(0.8676)	A661N(0.8669)	WXB14(0.8664)	R924(0.8663)	A664N(0.8655)	B59(0.8653)	Hi25(0.8652)	LP1CMSHT(0.8649)	A641N(0.8649)
CMV3	CM48(0.9207)	CM37(0.9185)	A650(0.9159)	CM99(0.911)	CM169(0.911)	CM174(0.9104)	CM105(0.9073)	A638(0.9059)	SD63(0.8986)	A649(0.8984)
CO106	CO252(0.9559)	A575(0.9413)	A637(0.9142)	MS74(0.9046)	EP28(0.8934)	ND248(0.8841)	CSJ2(0.8811)	T141(0.8801)	PHR25(0.8787)	CL18(0.8745)
CO109	LH143CMS(0.9603)	CO252(0.8975)	RS710(0.8833)	CSJ3(0.8811)	CO125(0.875)	B73(0.866)	LP5(0.8642)	B73Htrhm(0.864)	ND247(0.864)	NC326(0.8634)
CO117	C49(0.9161)	C49A(0.9149)	CO150(0.8925)	CO159(0.8857)	A116(0.8833)	W59E(0.8781)	H8431(0.8759)	A260(0.8741)	991(0.8737)	W438(0.8695)
CO120	CO158(0.997)	A344(0.8855)	W153R(0.8833)	A424(0.883)	S63(0.878)	A666(0.8767)	S48(0.876)	A203(0.8741)	WM13R(0.8728)	A201(0.8712)
CO125	CO109(0.875)	S125(0.8721)	B73(0.8715)	A15(0.8705)	A96(0.8698)	LH143CMS(0.8693)	B109(0.8681)	A680(0.8678)	B73Htrhm(0.8677)	CO159(0.8677)
CO150	C49(0.9166)	C49A(0.9158)	CO117(0.8925)	W59E(0.8866)	A116(0.8862)	B73(0.871)	CO159(0.8707)	A260(0.8697)	A654(0.8689)	CO237(0.8686)
CO158	CO120(0.997)	A344(0.8845)	W153R(0.8833)	A424(0.8828)	S63(0.8771)	A666(0.8767)	S48(0.8763)	A203(0.8754)	WM13R(0.8736)	A572(0.8718)
CO159	CO117(0.8857)	C49(0.8825)	C49A(0.8808)	B73(0.8712)	CO150(0.8707)	A260(0.8698)	W438(0.8682)	H8431(0.8681)	B109(0.868)	A131(0.8678)
CO192	W9(0.9396)	T8445INBRED(0.8784)	MS74(0.8774)	VA102(0.8751)	A679(0.875)	W401(0.8738)	U123(0.8734)	A681(0.8731)	S22(0.8716)	CR14(0.8711)
CO216	MS1334(0.8912)	CO236(0.8878)	Ms100(0.8803)	ND30(0.8712)	A158(0.8712)	A15(0.8711)	A165(0.8704)	B73(0.8645)	MS141(0.8638)	A203(0.8627)
CO220	LH143Maintainer(0.9964)	A632HT(0.9847)	58610A632MethBc5S4(0.9831)	58609A632MethBc5S4(0.9819)	A632+/sh2(0.9818)	A632su/su(0.9817)	A632(0.9816)	A632sh2/sh2(0.9816)	A632HTN(0.9795)	EZ31(0.9779)
CO236	MS1334(0.8907)	CO216(0.8878)	R53(0.8749)	A15(0.8719)	MS141(0.87)	S59A(0.8682)	B73(0.8682)	A661(0.868)	ND261(0.8668)	S99(0.8665)
CO237	C49(0.8755)	C49A(0.8736)	PHK05(0.8732)	A509(0.8726)	3IBZ2(0.8722)	PHW20(0.8722)	B73(0.8719)	PHV37(0.8716)	A508(0.8716)	CO150(0.8686)
CO245	W182E(0.9209)	W182ETMS(0.9182)	W182D(0.9016)	WXW22(0.8888)	F7(0.8868)	W22(0.8852)	W22R(0.8846)	S2(0.8838)	W182B(0.883)	H71(0.883)
CO252	CO106(0.9559)	A575(0.9106)	CO109(0.8975)	MS74(0.8938)	A637(0.8922)	LH143CMS(0.892)	EP28(0.8802)	ND248(0.8719)	CSJ2(0.8716)	B73(0.8692)
CO255	PriorD(0.9929)	CSJ2(0.9062)	EP1(0.8982)	F7(0.8972)	S56(0.8826)	4562INBRED(0.8799)	4554INBRED(0.8772)	4550.INBRED(0.876)	4554.INBRED(0.8744)	EP37(0.8664)
CO256	B10(0.9018)	B37(0.8993)	H93(0.8987)	B37T(0.8972)	B37TRf(0.8972)	Mo401(0.8957)	B45(0.8943)	A509N(0.8937)	B101(0.8936)	B76(0.8919)
CO257	EZ38(0.9086)	B89(0.906)	B73(0.9043)	B110(0.9043)	CO258(0.9042)	58615B73MethBc5S4(0.9038)	B84(0.9031)	W8555(0.9031)	58614B73MethBc5S4(0.903)	58613B73MethBc5S4(0.903)
CO258	B121(0.9119)	B110(0.9111)	B104(0.9102)	B73(0.9099)	NC326(0.9074)	F42(0.9074)	B73Htrhm(0.9069)	W8555(0.9067)	GEMS-0101(0.9062)	58804Mo17MethBcS3(0.9061)
CR14	N192(0.9489)	B73(0.9475)	F42(0.9458)	B73Htrhm(0.9456)	58614B73MethBc5S4(0.9454)	794(0.9452)	58613B73MethBc5S4(0.9451)	GEMS-0101(0.9448)	NC326(0.9444)	NC372(0.9444)
CR1HT	S8326(0.9432)	Mo17T(0.9358)	Mo17(0.9356)	58801InbredMo17(0.9354)	SeagullSeventeen(0.9349)	AusTRCF305846(0.934)	Mo17+/su(0.9324)	58803Mo17MethBcS3(0.9322)	AusTRCF305849(0.932)	Hi60(0.9297)
CR22INBRED	W23(0.8999)	A407(0.8852)	T8144INBRED(0.8744)	B73(0.8698)	T8146INBRED(0.8695)	CR2INBRED(0.8684)	B109(0.8675)	CH701-30(0.8674)	NO.1004INBRED(0.8669)	NC280(0.8667)
CR2INBRED	W23(0.874)	T8144INBRED(0.8725)	A645(0.8702)	T8146INBRED(0.8696)	CR22INBRED(0.8684)	A646(0.8673)	CH701-30(0.8656)	B73(0.8651)	W182B(0.8641)	A679(0.8641)
CS405	LH132(0.942)	LH119(0.9393)	B73(0.9354)	F42(0.9338)	LH196(0.9331)	58614B73MethBc5S4(0.9328)	AusTRCF305840(0.9328)	B73Htrhm(0.9325)	LH195(0.9324)	LH193(0.9321)
CS608	B73(0.9552)	AusTRCF306308(0.9541)	F42(0.9539)	B73Htrhm(0.9533)	AusTRCF306309(0.9532)	793(0.9523)	DJ7(0.9519)	58613B73MethBc5S4(0.9516)	GEMS-0101(0.9511)	LH119(0.951)
CSJ2	PriorD(0.9069)	CO255(0.9062)	CO106(0.8811)	CO252(0.8716)	A575(0.8702)	A637(0.8666)	A673(0.8646)	MS74(0.8623)	F7(0.8622)	CL17(0.8621)
CSJ3	A661(0.9038)	CO109(0.8811)	A158(0.8777)	LH143CMS(0.8771)	A499(0.8707)	B73(0.8706)	A508(0.8697)	A498(0.8695)	A656(0.8694)	A509(0.8692)
CUB57c-2	Mo44(0.9128)	NC260(0.9033)	N199(0.9004)	N200(0.8978)	VEN981a-1(0.8957)	BAIIIId-2(0.8953)	B73(0.8902)	ECU770b-2(0.8889)	GEMS-0101(0.8886)	BAIIIIb-6(0.888)
D940Y	M37W(0.9309)	BO46W(0.9287)	KO679Y(0.9162)	AusTRCF305801(0.8871)	AusTRCF306254(0.886)	AusTRCF306327(0.8812)	AusTRCF305808(0.8807)	AusTRCF305803(0.877)	AusTRCF305821(0.877)	AusTRCF305817(0.8758)
DABATANGINB.JI0241	DAJINDINGJI0018(0.8925)	HUOBAOMIJI0235(0.8892)	BAITOUSHUANGIN.JI095(0.8741)	YANG(0.8689)	YE-CHI-HUNG(0.8687)	Shansino.60(0.8672)	Yellow3-4(0.8671)	Taun23(0.8665)	TZU-CHIAO-HSI-WU302(0.8642)	TUO229(0.8615)
DAJINDINGJI0018	DABATANGINB.JI0241(0.8925)	BAITOUSHUANGIN.JI095(0.8923)	Taun23(0.8666)	YANG(0.8649)	Yellow3-4(0.8647)	Shansino.60(0.8632)	TZU-CHIAO-HSI-WU302(0.8615)	YE-CHI-HUNG(0.8609)	TUO229(0.8576)	NIU11(0.8552)
DE1	DE2(0.9812)	PHP02(0.9262)	PHG29(0.9241)	PHP55(0.9231)	Q381(0.9216)	207(0.9216)	PHN11(0.9196)	PHK42(0.9184)	IBB15(0.9182)	L135(0.9169)
DE2	DE1(0.9812)	PHP02(0.9209)	PHP55(0.9193)	PHG29(0.9184)	Q381(0.9154)	PHN47(0.9151)	207(0.9148)	IBB15(0.9142)	PHN11(0.9135)	PHK42(0.913)
DE3	DelawareExperimentalInbred(0.9977)	PHW79(0.944)	PHN47(0.9113)	PHW65(0.8945)	DE1(0.8942)	LH1(0.894)	DE2(0.8939)	B37(0.8925)	Mo401(0.8905)	B114(0.8896)
DE4	GEMN-0134(0.9071)	LH123HT(0.9052)	GEMN-0195(0.9028)	LH212Ht(0.9003)	GEMN-0173(0.9)	GEMN-0172(0.8992)	GEMN-0127(0.897)	GEMN-0103(0.895)	GEMN-0152(0.8948)	GEMN-0104(0.8935)
DE5	B94(0.9335)	B105(0.9299)	B111(0.9265)	GEMS-0001(0.9223)	B89(0.9201)	R227(0.9128)	EZ37(0.907)	EZ38(0.9041)	CO257(0.8994)	B73(0.8974)
DE811	B68(0.9413)	Hi31(0.9369)	89S4117(0.924)	B14A(0.9238)	B14(0.9235)	WXB14(0.9219)	H91(0.9216)	R924(0.9202)	LP1CMSHT(0.9184)	LP1NRHT(0.9181)
DelawareExperimentalInbred	DE3(0.9977)	PHW79(0.9428)	PHN47(0.9108)	PHW65(0.8943)	DE1(0.894)	LH1(0.8937)	DE2(0.8929)	B37(0.891)	B114(0.8901)	B107(0.8898)
DJ7	B73(0.997)	GEMS-0101(0.9964)	F42(0.9961)	B73Htrhm(0.9956)	NC372(0.9932)	NC252(0.993)	58614B73MethBc5S4(0.9927)	58802Mo17MethBcS3(0.9925)	58804Mo17MethBcS3(0.9925)	58612InbredB73(0.9922)
E199-1-1INBREDS5SYN.ANVELD40	E205-1-1-1INBREDS5SYN.ANVELD(0.8743)	T163(0.8739)	B73(0.8677)	A680(0.8643)	B109(0.864)	NC280(0.864)	NC372(0.8639)	B73Htrhm(0.8638)	NC256(0.8635)	LH202(0.8635)
E205-1-1-1INBREDS5SYN.ANVELD	E199-1-1INBREDS5SYN.ANVELD40(0.8743)	B73(0.8692)	B109(0.8666)	A14INBREDPOTCHEFSTROOMPEARL(0.8666)	A13-2INBREDPOTCHEFSTROOMPEARL(0.8661)	B73Htrhm(0.8653)	A680(0.8652)	NC316(0.865)	NC280(0.8649)	F42(0.8649)
E2558W	M162W(0.9077)	CI64(0.8776)	A328NW(0.8736)	Mo5(0.8713)	A359NW(0.8711)	WXK64(0.8685)	A759NW(0.8681)	N6(0.8675)	B73(0.8667)	K64(0.8665)
E292-1-1-1INBS5SYNANVELDXMINN.706	A171(0.8901)	A34(0.8736)	A166(0.867)	B73(0.8661)	A188(0.8656)	A14INBREDPOTCHEFSTROOMPEARL(0.8635)	A680(0.8628)	A679(0.8626)	NC280(0.8624)	NC372(0.8623)
E680-2-1-3S5INBRED	E680-3-1-1S6INBRED(0.9975)	B73(0.8626)	A680(0.8595)	B73Htrhm(0.8595)	N192(0.8593)	NC280(0.8592)	NC316(0.8591)	NC326(0.859)	F42(0.8589)	NC292(0.8587)
E680-3-1-1S6INBRED	E680-2-1-3S5INBRED(0.9975)	B73(0.8637)	NC280(0.8607)	B73Htrhm(0.8606)	NC316(0.8602)	N192(0.86)	F42(0.8599)	NC292(0.8598)	A680(0.8597)	NC326(0.8597)
E683-1-2-1S5INBRED	B73(0.863)	NC316(0.8604)	B73Htrhm(0.8596)	A679(0.8591)	AusTRCF306308(0.8588)	AusTRCF306304(0.8588)	NC326(0.8587)	A680(0.8586)	NC372(0.8586)	NC280(0.8586)
E684-1-1-1S5INBRED	B73(0.8652)	B73Htrhm(0.8613)	NC280(0.8611)	A680(0.8609)	NC372(0.8607)	NC330(0.8606)	NC328(0.8606)	NC316(0.8605)	R229(0.8605)	NC310(0.8603)
E697-1-1-1S5INBRED	F2834T(0.8667)	E783-1-2-1S6STS.4222INBRED(0.8659)	BO385Y(0.8653)	F755-2-2-1S4INBREDTEKO(0.8641)	B73(0.8639)	R229(0.8627)	B73Htrhm(0.8607)	BO394Y(0.8605)	NC330(0.8602)	AusTRCF306352(0.8601)
E783-1-2-1S6STS.4222INBRED	E697-1-1-1S5INBRED(0.8659)	B73(0.8652)	I137TN(0.8634)	F755-2-2-1S4INBREDTEKO(0.8627)	F2834T(0.862)	R229(0.8616)	B73Htrhm(0.8611)	M37W(0.861)	NC330(0.8607)	BO385Y(0.8605)
E8501	Mo17(0.9136)	58803Mo17MethBcS3(0.9132)	AusTRCF305849(0.9131)	AusTRCF305846(0.9127)	Mo17T(0.9121)	SeagullSeventeen(0.912)	58801InbredMo17(0.9118)	Mo17+/su(0.9104)	LH51(0.9103)	ABPl5(0.908)
EA1070	NO.1070INBRED(0.9956)	EZ59(0.8608)	EP44(0.8601)	NO.1197INBRED(0.8583)	EP2008-04(0.8569)	B73(0.8551)	EZ4(0.855)	T146(0.8542)	AusTRCF305819(0.854)	EA2000(0.8536)
EA2000	EZ59(0.8692)	NO.1197INBRED(0.867)	EP44(0.8652)	LH119(0.8637)	GEMS-0085(0.8628)	H28w(0.8627)	EZ52(0.8618)	HY2(0.8617)	AusTRCF306310(0.8616)	LH214(0.8613)
EA2024	EZ50(0.9465)	4F-350CN2(0.8644)	4F-35BK(0.8604)	EZ6(0.8597)	4F-403JV15(0.8576)	INBRED42-492(0.8575)	4F-353CN33(0.8571)	EZ7(0.8569)	4F-345CN12(0.8568)	EZ30(0.8546)
EA2841	EP39(0.8554)	B73(0.8513)	INBRED42-492(0.8493)	4F-345CN12(0.8491)	4F-350CN2(0.8489)	AusTRCF305819(0.8485)	4F-374GE3(0.8485)	A680(0.8481)	T146(0.8481)	PHT10(0.848)
EA3076	A90(0.8807)	A652(0.8734)	NO.1037INBRED(0.8648)	A653(0.8642)	ND247(0.8603)	Mo305ae(0.8592)	Mo314ae(0.8591)	CI38B(0.8583)	38-11(0.858)	B73(0.8574)
East028	EAST028WHITECOB(0.9227)	A90(0.8921)	A652(0.884)	A677(0.8741)	A96(0.8733)	A375(0.8733)	A374(0.8725)	A321(0.8723)	H5(0.872)	A653(0.8708)
EAST028WHITECOB	East028(0.9227)	A375(0.8761)	A374(0.8755)	A96(0.8747)	W374B(0.8737)	H5(0.8735)	A321(0.8717)	A(0.8711)	A90(0.8711)	A223(0.8708)
ECU770b-2	Mo44(0.9096)	NC260(0.8976)	N199(0.8966)	N200(0.895)	VEN981a-1(0.895)	BAIIIId-2(0.8894)	CUB57c-2(0.8889)	BAIIIIb-6(0.8852)	B73(0.8824)	GEMS-0101(0.8814)
Eng-liChih	B73(0.8649)	58613B73MethBc5S4(0.8624)	F42(0.8622)	NC326(0.8621)	B73Htrhm(0.862)	B109(0.8619)	A680(0.8616)	58802Mo17MethBcS3(0.8616)	58615B73MethBc5S4(0.8616)	N201(0.8615)
EP1	4562INBRED(0.9343)	4554INBRED(0.9268)	4550.INBRED(0.9262)	4554.INBRED(0.921)	4564INBRED(0.9042)	PriorD(0.8986)	CO255(0.8982)	4566INBRED(0.8898)	EP37(0.8745)	EP80(0.8724)
EP10	B73(0.8654)	B73Htrhm(0.8626)	NC316(0.8619)	NC372(0.8619)	GEMS-0101(0.8618)	NC326(0.8616)	NC256(0.8616)	B109(0.8615)	F42(0.8615)	NC280(0.8613)
EP16	EP4(0.8817)	EP47(0.8764)	G14T133(0.8706)	EP3(0.87)	INBR.PLS14MS.STERILE(0.8684)	226(0.8683)	ND30(0.868)	Me244Wb(0.868)	T8302INBRED(0.868)	G6T123(0.8678)
EP2	B73(0.8673)	NC316(0.8642)	B73Htrhm(0.8636)	A679(0.8633)	A680(0.8632)	NC280(0.8632)	B109(0.8631)	GEMS-0101(0.8629)	NC256(0.8628)	F42(0.8628)
EP2008-03	EP42(0.8671)	EP1(0.8651)	EP43(0.8635)	EP40(0.8611)	EP2008-05(0.8606)	EP80(0.8602)	4562INBRED(0.8556)	F39(0.8549)	F7(0.8544)	EP32(0.8541)
EP2008-04	EP2008-05(0.879)	EZ59(0.8684)	EP44(0.8683)	NO.1197INBRED(0.8653)	NO.1070INBRED(0.8593)	EP2(0.8584)	EA1070(0.8569)	B73(0.8548)	4F-374GE3(0.8546)	T146(0.8536)
EP2008-05	EP2008-04(0.879)	EZ59(0.8648)	EP2008-03(0.8606)	NO.1197INBRED(0.8592)	EP44(0.8592)	EP42(0.8581)	NO.1201INBRED(0.8562)	B73(0.856)	EP86(0.8554)	INBRED309(0.8538)
EP28	CO106(0.8934)	A575(0.8917)	A637(0.881)	CO252(0.8802)	A650(0.8777)	A321(0.8758)	ND248(0.874)	MS78(0.8726)	Oh43(0.8723)	WXB14(0.872)
EP29	EP52(0.8998)	A659(0.8912)	A375(0.891)	A660(0.8885)	A73(0.8859)	A645(0.8855)	A548(0.8853)	A547(0.8851)	A646(0.8844)	W22(0.8827)
EP3	EP4(0.9214)	EP47(0.9092)	EP16(0.87)	MR14LongfellowFlint(0.8682)	INBR.PLS14MS.STERILE(0.8674)	Me244Wb(0.8671)	ND33(0.8668)	226(0.8668)	ND36(0.8663)	176(0.8662)
EP31	EP77(0.9199)	CMV3(0.8657)	A422(0.8612)	A90(0.8608)	A385(0.8606)	A480(0.8589)	A652(0.8577)	A661(0.8575)	B73(0.8573)	LH222(0.8562)
EP32	B164(0.8669)	B73(0.8669)	WXWF9(0.8669)	Wf9(0.8658)	LH1(0.8656)	I205(0.8654)	Wf9T(0.8647)	B73Htrhm(0.864)	NC280(0.8637)	A631(0.8633)
EP37	EP79(0.9233)	EP1(0.8745)	F7(0.8738)	CO255(0.8664)	PriorD(0.8657)	4564INBRED(0.8642)	4554INBRED(0.8632)	4562INBRED(0.8632)	S56(0.8614)	F49(0.8602)
EP39	B73(0.8556)	EA2841(0.8554)	4F-345CN12(0.8534)	INBRED624(0.8531)	NO.1201INBRED(0.8527)	4F-306108(0.8523)	4F-300AD3(0.8522)	INBRED1-1265(0.8518)	PHT10(0.8517)	EZ50(0.8515)
EP4	EP47(0.9573)	EP3(0.9214)	EP16(0.8817)	226(0.8737)	MR14LongfellowFlint(0.8731)	176(0.8731)	Me123(0.8707)	P51wx(0.8707)	ND30(0.8702)	Me100(0.8702)
EP40	EP2008-03(0.8611)	EP42(0.8594)	EP43(0.8574)	EP37(0.8572)	EP1(0.8563)	EP80(0.8553)	F39(0.8523)	F52(0.8521)	FC46(0.8505)	EP2008-05(0.8499)
EP42	EP2008-03(0.8671)	EP1(0.8617)	EP43(0.8615)	EP80(0.8597)	EP40(0.8594)	EP2008-05(0.8581)	EP37(0.8575)	B73(0.8564)	EP32(0.8559)	F52(0.8541)
EP43	EP2008-03(0.8635)	EP42(0.8615)	EP40(0.8574)	EP37(0.8563)	EP1(0.8555)	B73(0.8534)	EP80(0.8526)	4550.INBRED(0.8517)	EP2008-05(0.8516)	F52(0.8511)
EP44	EZ59(0.882)	NO.1197INBRED(0.8761)	EP2008-04(0.8683)	EA2000(0.8652)	TZU-CHIAO-HSI-WU302(0.8642)	NO.1070INBRED(0.864)	EP86(0.8631)	YE-CHI-HUNG(0.8626)	GE180(0.8612)	T146(0.8608)
EP45	B73(0.8539)	INBR.PLS14MS.STERILE(0.852)	226(0.8513)	Me100(0.8513)	Me121Wa(0.8512)	MR14LongfellowFlint(0.8509)	P51wx(0.85)	Inbred6-907(0.8499)	A680(0.8499)	S4(0.8498)
EP47	EP4(0.9573)	EP3(0.9092)	EP16(0.8764)	226(0.872)	MR14LongfellowFlint(0.8704)	Me121Wa(0.8696)	176(0.869)	4655INBRED(0.8688)	Me100(0.8687)	T8302INBRED(0.8681)
EP51	EP75(0.9574)	EP76(0.9473)	A498(0.8837)	A663(0.8802)	A427(0.8786)	A497(0.8706)	W24(0.8695)	A499(0.8694)	A495(0.8658)	B73(0.8653)
EP52	EP29(0.8998)	A73(0.8966)	A375(0.8946)	A(0.8896)	A548(0.889)	A659(0.8887)	A547(0.8886)	W32(0.8885)	A374(0.8866)	W22(0.8848)
EP53	B73(0.862)	Oh51A(0.86)	NC256(0.858)	NC372(0.8577)	NC280(0.8575)	58613B73MethBc5S4(0.8574)	F42(0.8574)	A679(0.8574)	AusTRCF306309(0.8572)	B73Htrhm(0.8571)
EP55	A239(0.8876)	A238(0.8795)	A73(0.8782)	A258(0.8768)	A407(0.8766)	A257(0.8754)	A251(0.8734)	A340(0.8729)	B73(0.8727)	A548(0.8711)
EP56	A498(0.8807)	A499(0.8734)	A509(0.873)	A508(0.8709)	A497(0.8708)	A480(0.8701)	A158(0.8701)	A662(0.8698)	A661(0.8696)	A165(0.8692)
EP57	W117HT(0.9132)	W117(0.9121)	778(0.8868)	SD43(0.8862)	807(0.8858)	779(0.8812)	CR1HT(0.8746)	B73(0.8668)	S8326(0.8645)	A680(0.8625)
EP58	STRAIN18B-5-69(0.9282)	Ia5125(0.9247)	Ia5125B(0.9211)	R825(0.9177)	EP82(0.9098)	W6462(0.9067)	W1736(0.9056)	W6728(0.9042)	Il731a(0.9032)	27A-317-68C(0.9025)
EP60	STRAIN18B-5-69(0.9344)	P51(0.9235)	C40(0.9197)	EP62(0.9111)	P51B(0.9096)	27A-317-68C(0.9054)	EP61(0.9033)	IaCG4189(0.9007)	EP58(0.8991)	277(0.8988)
EP61	EP62(0.959)	Ia453(0.9471)	P51(0.9378)	R853(0.9312)	277(0.9286)	C40(0.9274)	EP83(0.924)	P51B(0.9223)	S17(0.918)	P39(0.9174)
EP62	EP61(0.959)	Ia453(0.9502)	R853(0.9339)	P51(0.9338)	EP83(0.9317)	C40(0.9311)	277(0.9283)	P51B(0.9218)	W3722(0.9145)	W6366(0.9124)
EP64	EP65(0.8972)	EP71(0.8803)	B73(0.8622)	B73Htrhm(0.8588)	F42(0.8585)	A680(0.8582)	NC372(0.8581)	CI11B(0.858)	NC330(0.858)	NC326(0.8579)
EP65	EP64(0.8972)	33-16(0.8713)	EP71(0.8685)	WX33-16(0.8674)	Mo2RF(0.8627)	R134(0.8625)	B73(0.8612)	H30w(0.8602)	38-11(0.86)	CI38B(0.8599)
EP67	EP74(0.8707)	A637(0.8673)	A556(0.8667)	A654(0.8666)	LH85(0.8644)	EP73(0.864)	W182B(0.8637)	B73(0.8629)	A662(0.862)	SD65(0.8613)
EP69	EP74(0.8796)	A662(0.8763)	A637(0.8752)	EP73(0.8744)	A652(0.8742)	A654(0.8699)	A624(0.8692)	WXWF9(0.8692)	LH85(0.8687)	Wf9(0.8682)
EP71	EP64(0.8803)	EP65(0.8685)	38-11RPARENTHB19INB(0.8579)	B73(0.8536)	EP42(0.8533)	WXK64(0.8514)	EP2008-03(0.8511)	K64(0.8506)	B73Htrhm(0.8501)	A680(0.8495)
EP72	C103T(0.8781)	C103(0.8773)	R903B(0.8767)	MDF-13D(0.8763)	C123(0.8711)	A178N(0.871)	Mo41(0.8702)	Mo43(0.8693)	NC344(0.8679)	78551S(0.8676)
EP73	EP74(0.9744)	EP69(0.8744)	A654(0.8721)	A652(0.8697)	SD65(0.8682)	A653(0.8645)	A637(0.8644)	EP67(0.864)	B73(0.8632)	A662(0.8625)
EP74	EP73(0.9744)	EP69(0.8796)	A652(0.8734)	A654(0.8708)	EP67(0.8707)	A637(0.8671)	SD65(0.866)	A556(0.8657)	A624(0.8657)	A295(0.8655)
EP75	EP51(0.9574)	EP76(0.9127)	A295(0.8937)	A498(0.8748)	A288(0.8727)	A624(0.8707)	R917A(0.8699)	L317(0.8687)	A663(0.8685)	WXL317(0.8684)
EP76	EP51(0.9473)	EP75(0.9127)	A498(0.8777)	B73(0.8681)	A497(0.8677)	A499(0.8671)	B73Htrhm(0.8659)	NC326(0.8656)	A427(0.8655)	A663(0.8652)
EP77	EP31(0.9199)	Wf9(0.8863)	WXWF9(0.8859)	Wf9T(0.8856)	CM145(0.8842)	A629(0.8834)	R909(0.8831)	A655(0.8828)	R909TMS(0.8823)	H46(0.8822)
EP79	EP37(0.9233)	CM105(0.9137)	CM169(0.9122)	CM174(0.9118)	CM99(0.9102)	LH146Ht(0.908)	SD63(0.9075)	N190(0.9044)	LH145(0.9021)	LH222(0.8971)
EP80	EZ25(0.9022)	EP1(0.8724)	FC46(0.8627)	4562INBRED(0.8625)	EZ3(0.8612)	F52(0.8605)	EP2008-03(0.8602)	4554INBRED(0.8598)	EP42(0.8597)	F39(0.8586)
EP81	B73(0.8688)	A679(0.8663)	A188(0.8662)	A680(0.8649)	A310(0.8648)	LH74(0.8646)	A308(0.8646)	NC372(0.8645)	NC316(0.8642)	A357(0.8642)
EP82	EP83(0.9187)	IP39(0.914)	W6720-1(0.9114)	C38(0.9107)	W6720-2(0.9105)	Ia5125(0.9105)	277(0.91)	C31(0.9098)	EP58(0.9098)	P39A(0.9095)
EP83	Ia453(0.9708)	R853(0.9504)	IP39(0.9349)	W6720-1(0.9323)	EP62(0.9317)	W6728(0.9313)	W1736(0.9306)	C31(0.93)	C38(0.9293)	Ia2003(0.9261)
EP84	EP85(0.943)	IP39(0.9163)	C31(0.9144)	C38(0.9138)	P39M96(0.9115)	909(0.9112)	C30(0.9104)	A648(0.9102)	P39A(0.9096)	P39(0.9093)
EP85	EP84(0.943)	C31(0.9188)	C38(0.9179)	IP39(0.9172)	Ia453(0.9151)	Florida32(0.9121)	EP83(0.9115)	Ma32(0.9106)	909(0.9104)	C30(0.9102)
EP86	T146(0.8807)	T14F(0.8702)	AusTRCF305819(0.8645)	EP44(0.8631)	4581INBRED(0.863)	4580INBRED(0.8625)	EZ59(0.8615)	4578INBRED(0.861)	TZU-CHIAO-HSI-WU302(0.8601)	YE-CHI-HUNG(0.8595)
EZ1	EZ2(0.9955)	K148(0.9383)	B73(0.8609)	Mo7(0.858)	NC316(0.858)	GEMS-0160(0.8577)	B109(0.8576)	B73Htrhm(0.8573)	PHT10(0.8571)	AusTRCF306309(0.857)
EZ10	EZ6(0.8693)	4F-345CN12(0.8671)	EZ30(0.8656)	EZ9(0.8644)	EZ13(0.8621)	INBRED42-492(0.8605)	MR05CatetoS6(0.8568)	INBRED41-1781(0.8559)	4F-35BK(0.8557)	4F-353CN33(0.8554)
EZ11A	EZ46(0.9762)	B14A(0.8888)	B59(0.8884)	B14(0.8881)	WXB14(0.8879)	R924(0.8871)	H91(0.8868)	LP1NRHT(0.8858)	LP1CMSHT(0.8858)	R225(0.8857)
EZ12	Mo17(0.9695)	LH51(0.969)	Mo17T(0.969)	58801InbredMo17(0.9685)	AusTRCF305846(0.9685)	SeagullSeventeen(0.968)	58803Mo17MethBcS3(0.9676)	AusTRCF305849(0.9668)	Mo17+/su(0.9628)	Hi60(0.9621)
EZ13	EZ30(0.8736)	4F-345CN12(0.873)	EZ10(0.8621)	EZ9(0.8603)	INBRED1-1265(0.8576)	4F-350CN2(0.8575)	INBRED42-492(0.8569)	4F-300AD3(0.8552)	MR05CatetoS6(0.8551)	EZ8(0.8548)
EZ14	Tx772(0.9251)	GEMS-0203(0.9006)	EZ51(0.8663)	4F-350CN2(0.8571)	4F-345CN12(0.8563)	B73(0.8549)	EZ9(0.8549)	4F-35BK(0.8542)	EZ30(0.8541)	4F-353CN33(0.8536)
EZ16A	EZ17(0.8708)	CO120(0.8577)	CO158(0.8566)	B73(0.8565)	SD108(0.8537)	58615B73MethBc5S4(0.8534)	B73Htrhm(0.853)	PriorA(0.853)	NC330(0.8528)	58802Mo17MethBcS3(0.8527)
EZ17	EZ16A(0.8708)	EP1(0.8592)	EZ4(0.8581)	EP80(0.8569)	B73(0.8528)	F52(0.8525)	EZ3(0.8524)	T146(0.8522)	F39(0.8516)	4562INBRED(0.8514)
EZ18	38-11(0.9636)	AH83(0.962)	Mo314ae(0.9552)	WX38-11(0.9527)	H30w(0.95)	H50(0.9448)	Mo3(0.933)	Mo403(0.9329)	R76(0.9319)	CI38B(0.9306)
EZ19	CI21E(0.9947)	Mo303ae(0.9853)	R921E(0.9622)	Ill.Hy(0.9451)	WXHy(0.9406)	Hy(0.9391)	HY2(0.9379)	A564N(0.9369)	A579N(0.9366)	R902A(0.9331)
EZ2	EZ1(0.9955)	K148(0.9362)	B73(0.8579)	EZ59(0.8566)	EP44(0.856)	NC316(0.8557)	B109(0.8554)	Mo7(0.8554)	T202(0.8552)	GEMS-0160(0.855)
EZ21	A640(0.8709)	B14A(0.8706)	B14(0.8702)	A641N(0.8693)	LP1NRHT(0.8693)	A664(0.869)	R924(0.8688)	LP1CMSHT(0.8688)	A641(0.8686)	A665(0.8686)
EZ23	A619(0.9133)	A619Ht3(0.9132)	A619Ht2(0.9129)	A619HT(0.9122)	A619Ht1(0.9113)	EZ34(0.9108)	A619E(0.9044)	Oh43(0.9024)	H104W(0.9022)	Oh43T(0.9007)
EZ24	PHN29(0.932)	NC328(0.9144)	B73(0.914)	NC310(0.9137)	NC316(0.9134)	58804Mo17MethBcS3(0.9126)	B73Htrhm(0.9123)	W8304(0.912)	F42(0.9117)	NC326(0.9114)
EZ25	EP80(0.9022)	B14A(0.8788)	B14(0.8779)	WXB14(0.8778)	R924(0.8772)	LP1CMSHT(0.8762)	A661N(0.8761)	H91(0.8759)	A633(0.8758)	LP1NRHT(0.8753)
EZ29	PHP38(0.9145)	PHV78(0.9144)	PHG39(0.9017)	GEMN-0156(0.9006)	GEMN-0157(0.8995)	PHWG5(0.8992)	GEMN-0158(0.8966)	PHT55(0.8964)	PHW52(0.8958)	PHK35(0.8948)
EZ3	EZ4(0.9556)	F7(0.8772)	S2(0.8667)	F2(0.8645)	EZ21(0.862)	CO255(0.8612)	EP80(0.8612)	PriorD(0.8609)	S56(0.8608)	4533.INBRED(0.8594)
EZ30	4F-300AD3(0.8955)	EZ6(0.8899)	EZ13(0.8736)	EZ10(0.8656)	4F-345CN12(0.8639)	EZ9(0.8638)	INBRED42-492(0.8606)	4F-353CN33(0.8599)	INBRED41-1781(0.8585)	4F-35BK(0.858)
EZ31	A632sh2/sh2(0.9873)	A632+/sh2(0.9867)	A632su/su(0.986)	A632HT(0.9855)	A632(0.9843)	58609A632MethBc5S4(0.9842)	58610A632MethBc5S4(0.984)	A632HTN(0.9809)	A632RpRp(0.9802)	CO220(0.9779)
EZ32	EZ18(0.9093)	AH83(0.8977)	38-11(0.8975)	Mo314ae(0.8949)	WX38-11(0.8922)	H30w(0.8886)	CI38B(0.8885)	H50(0.8861)	R76(0.8845)	H52(0.8838)
EZ33	A14NW(0.9452)	Hi33(0.9395)	A98NW(0.9353)	A677(0.9351)	A57N(0.9345)	Oh43T(0.9274)	Oh43(0.9273)	R218(0.9256)	Oh43TRf(0.9246)	MS78(0.9246)
EZ34	A619(0.9926)	A619Ht1(0.9907)	A619HT(0.9896)	A619Ht3(0.9896)	A619Ht2(0.9884)	H104W(0.9781)	Oh43(0.968)	Oh43T(0.9679)	MS78(0.9653)	A619E(0.9634)
EZ37	EZ48(0.9294)	B73(0.9152)	EZ38(0.9149)	W8555(0.9143)	58804Mo17MethBcS3(0.9134)	B73Htrhm(0.9133)	F42(0.9131)	58613B73MethBc5S4(0.9129)	NC326(0.9127)	NC372(0.9124)
EZ38	EZ37(0.9149)	B104(0.9131)	B73(0.9123)	NC326(0.911)	B84(0.9108)	58614B73MethBc5S4(0.9108)	F42(0.9108)	58613B73MethBc5S4(0.9106)	58804Mo17MethBcS3(0.9105)	B121(0.9103)
EZ4	EZ3(0.9556)	F7(0.8752)	S2(0.8658)	F2(0.8657)	EZ59(0.8613)	EZ21(0.859)	S56(0.8586)	EZ17(0.8581)	EP44(0.8576)	EP80(0.8572)
EZ46	EZ11A(0.9762)	B14A(0.8902)	B14(0.8898)	WXB14(0.8898)	H91(0.8884)	R924(0.8881)	B59(0.888)	A661N(0.8866)	LP1CMSHT(0.8863)	LP1NRHT(0.8862)
EZ48	EZ37(0.9294)	B73(0.9041)	58614B73MethBc5S4(0.9037)	58613B73MethBc5S4(0.9034)	R227(0.9032)	58615B73MethBc5S4(0.9028)	NC326(0.9021)	B73Htrhm(0.9016)	N192(0.9016)	F42(0.9016)
EZ49	4F-35BK(0.8872)	EZ8(0.8829)	INBRED610(0.8592)	4F-345CN12(0.8563)	B73(0.8547)	INBRED39-1084(0.8539)	A3G-3-1-3(0.853)	INBRED317(0.8529)	EZ30(0.8526)	A243-1-2S10INBREDPERUVIAN(0.8523)
EZ5	B14A(0.9435)	B14(0.9434)	R924(0.9408)	WXB14(0.9406)	H91(0.9384)	A641N(0.9366)	Hi25(0.9363)	LP1CMSHT(0.9338)	LP1NRHT(0.9334)	A633(0.9329)
EZ50	EA2024(0.9465)	4F-350CN2(0.8672)	EZ6(0.8631)	4F-35BK(0.8621)	4F-353CN33(0.8619)	4F-345CN12(0.8604)	4F-403JV15(0.86)	INBRED42-492(0.8594)	INBRED1-1265(0.8584)	EZ7(0.8578)
EZ51	Tx772(0.8696)	Va35(0.8685)	Va35C(0.8666)	EZ14(0.8663)	EZ9(0.8653)	4F-35BK(0.865)	T8(0.8641)	Va58(0.8628)	EZ8(0.8626)	AusTRCF305823(0.861)
EZ52	AH83(0.9095)	38-11(0.9079)	WX38-11(0.9075)	Mo314ae(0.9037)	H50(0.903)	CI38B(0.9027)	R76(0.8943)	H30w(0.8931)	H51(0.892)	EZ18(0.8918)
EZ53	Oh51A(0.9107)	A96(0.8994)	A251(0.8866)	Oh599(0.8865)	H73(0.8861)	A340(0.8821)	MS1(0.8783)	R109B(0.8769)	NYRD4058(0.8768)	A90(0.8728)
EZ59	NO.1197INBRED(0.8844)	EP44(0.882)	EA2000(0.8692)	EP2008-04(0.8684)	INBRED627(0.8659)	EP2008-05(0.8648)	NO.1201INBRED(0.8646)	INBRED2-687(0.863)	NO.1070INBRED(0.8628)	INBRED39-1084(0.8623)
EZ6	EZ30(0.8899)	EZ10(0.8693)	AusTRCF305823(0.866)	EZ9(0.8641)	EZ50(0.8631)	GEMS-0054(0.8619)	H55(0.8616)	4F-353CN33(0.8604)	EA2024(0.8597)	Ill.Hy(0.8575)
EZ7	4F-350CN2(0.863)	4F-345CN12(0.8629)	4F-353CN33(0.8585)	EZ50(0.8578)	4F-35BK(0.8578)	INBRED42-492(0.8578)	INBRED1-1265(0.8573)	EA2024(0.8569)	EZ30(0.8555)	4F-306108(0.8553)
EZ8	4F-35BK(0.8914)	EZ49(0.8829)	EZ51(0.8626)	4F-374GE3(0.8622)	INBRED610(0.8602)	4F-350CN2(0.8584)	4F-345CN12(0.8584)	EZ50(0.8575)	4F-300AD3(0.8574)	INBRED309(0.8572)
EZ9	EZ51(0.8653)	EZ10(0.8644)	EZ6(0.8641)	EZ30(0.8638)	Tx772(0.8605)	EZ13(0.8603)	GEMN-0070(0.8583)	4F-350CN2(0.8566)	4F-345CN12(0.8565)	EZ14(0.8549)
F10	INBR.PLS14MS.STERILE(0.8874)	4655INBRED(0.887)	4659INBRED(0.8865)	G14T133(0.8857)	G3T5(0.8852)	G3T5a(0.8849)	G6T123(0.8835)	PriorC(0.8828)	T9(0.8815)	4664INBRED(0.881)
F115	A344(0.9272)	W153R(0.9163)	S51(0.9155)	A666(0.9107)	A288(0.9093)	A424(0.9016)	R223(0.9008)	A572(0.8966)	A295(0.8923)	A624(0.884)
F2	S2(0.9317)	4528.INBRED(0.8723)	4533.INBRED(0.8696)	F7(0.8694)	4537.INBRED(0.8673)	CO245(0.8665)	S56(0.8658)	EZ4(0.8657)	INBR.PLS14MS.STERILE(0.8652)	4664INBRED(0.8648)
F2834T	BO385Y(0.967)	BO394Y(0.9467)	E697-1-1-1S5INBRED(0.8667)	B73(0.8627)	E783-1-2-1S6STS.4222INBRED(0.862)	R229(0.8599)	I137TN(0.8597)	F755-2-2-1S4INBREDTEKO(0.8593)	M37W(0.8593)	AusTRCF306254(0.8585)
F39	F52(0.9194)	F7(0.8616)	F2(0.8602)	S2(0.8601)	EP80(0.8586)	EP1(0.8582)	FC46(0.858)	S56(0.858)	EZ3(0.8559)	EZ4(0.8557)
F42	B73(0.9989)	GEMS-0101(0.9983)	B73Htrhm(0.9976)	DJ7(0.9961)	NC372(0.9952)	58804Mo17MethBcS3(0.995)	NC252(0.9949)	58614B73MethBc5S4(0.9949)	58802Mo17MethBcS3(0.9949)	58613B73MethBc5S4(0.9942)
F431	A344(0.873)	CO192(0.8669)	W9(0.8664)	A666(0.8642)	T8445INBRED(0.8642)	S61(0.8637)	S63(0.8631)	W153R(0.8626)	WM13R(0.8626)	CO255(0.8623)
F44	GT118(0.9086)	SC44(0.9081)	Tzi26(0.8901)	GT115(0.8862)	SC343(0.8843)	GT113(0.8806)	Tzi28(0.8782)	SC91(0.8775)	SC357(0.8754)	F6(0.8742)
F49	ND256(0.8715)	WM13R(0.8686)	A203(0.8675)	A204(0.867)	A201(0.8655)	W153R(0.8646)	A152(0.8633)	A424(0.8625)	A344(0.8619)	EP37(0.8602)
F52	F39(0.9194)	EP80(0.8605)	EP1(0.859)	B73(0.8571)	EP37(0.8569)	S2(0.8569)	F2(0.8551)	F7(0.8548)	EZ4(0.8547)	EP42(0.8541)
F6	GT150(0.9282)	AB26A(0.9161)	Ab26(0.9142)	Ab18(0.9089)	GT118(0.9003)	SC343(0.8943)	GT115(0.8831)	GT119(0.8767)	SC357(0.8751)	F44(0.8742)
F7	S56(0.9375)	CO255(0.8972)	4533.INBRED(0.8962)	4537.INBRED(0.8937)	PriorD(0.8933)	4528.INBRED(0.8914)	CO245(0.8868)	S2(0.8825)	EZ3(0.8772)	EZ4(0.8752)
F755-2-2-1S4INBREDTEKO	E697-1-1-1S5INBRED(0.8641)	E783-1-2-1S6STS.4222INBRED(0.8627)	B73(0.8594)	F2834T(0.8593)	M37W(0.8573)	AusTRCF306254(0.8571)	BO394Y(0.8562)	R229(0.8562)	GEMS-0160(0.8561)	BO385Y(0.8561)
FAPW	B37(0.9539)	B37TRf(0.9528)	B37T(0.9528)	Mo401(0.9526)	H93(0.9487)	A509N(0.9407)	B76(0.939)	B47(0.9336)	H111(0.9292)	PHG39(0.929)
FBHJ	FBLA(0.94)	B14(0.9301)	B14A(0.9292)	WXB14(0.9272)	R924(0.9263)	H91(0.9248)	A641N(0.9238)	LP1CMSHT(0.9235)	LP1NRHT(0.9234)	B59(0.9224)
FBLA	FBHJ(0.94)	B14(0.9382)	B14A(0.9374)	R924(0.9356)	WXB14(0.9348)	H91(0.9339)	B59(0.9313)	LP1NRHT(0.9306)	A641N(0.9303)	LP1CMSHT(0.9294)
FC46	INBR.PLS14MS.STERILE(0.8696)	S14(0.8676)	F10(0.8676)	4659INBRED(0.8675)	G3T5a(0.8663)	4655INBRED(0.8663)	4664INBRED(0.8661)	S3(0.8659)	T9(0.8658)	PriorC(0.8657)
Fe	B21(0.943)	A260(0.9291)	197A-381-68A(0.9063)	B73(0.8801)	B104(0.8785)	B73Htrhm(0.8783)	NC316(0.8783)	F42(0.8777)	58802Mo17MethBcS3(0.8777)	B47(0.8776)
Florida32	IA2132(0.9794)	IA2132Goodman-Buckler(0.979)	P737M20(0.9479)	IaEv191(0.926)	EP85(0.9121)	IP39(0.909)	Ia2003(0.9085)	C31(0.9081)	C38(0.9072)	EP84(0.9063)
Florida56	MS67(0.9975)	IP39(0.9395)	C31(0.9358)	C38(0.9356)	P39A(0.9294)	W6720-1(0.9291)	P39M96(0.929)	277(0.9286)	P39(0.9285)	A648(0.9285)
FR19	A635(0.9397)	A635RpRp(0.9388)	A665(0.9334)	CH753-4(0.9291)	SD69(0.924)	LH143Maintainer(0.9231)	CO220(0.9226)	B14(0.9212)	B14A(0.921)	WXB14(0.9204)
FV181	ND211(0.8723)	B73(0.8696)	ND283(0.8694)	B73Htrhm(0.8666)	NC280(0.8661)	NC316(0.8656)	NC330(0.8651)	NC326(0.865)	A680(0.8649)	F42(0.8648)
G14T133	INBR.PLS14MS.STERILE(0.9045)	4659INBRED(0.904)	G3T5a(0.9033)	G6T123(0.9022)	G3T5(0.9018)	4655INBRED(0.9012)	T9(0.8979)	PriorC(0.8944)	4664INBRED(0.8899)	S14(0.8884)
G15T134	G15T134a(0.9442)	G22T122(0.9056)	PriorC(0.884)	G6T123(0.8825)	INBR.PLS14MS.STERILE(0.8824)	T9(0.8812)	4659INBRED(0.8812)	G14T133(0.8808)	ND30(0.8799)	4655INBRED(0.8798)
G15T134a	G15T134(0.9442)	G22T122(0.8932)	PriorC(0.8889)	INBR.PLS14MS.STERILE(0.888)	4655INBRED(0.8869)	T9(0.8866)	4659INBRED(0.8865)	G14T133(0.8864)	G6T123(0.8858)	G3T5a(0.8853)
G22T122	G15T134(0.9056)	G15T134a(0.8932)	U123(0.8924)	WD(0.8861)	CM37(0.8859)	ND30(0.8838)	ND33(0.8805)	226(0.8773)	176(0.8761)	CM48(0.876)
G3T5	G3T5a(0.9806)	G6T123(0.9142)	T9(0.9093)	INBR.PLS14MS.STERILE(0.9023)	G14T133(0.9018)	4659INBRED(0.9013)	4655INBRED(0.9002)	PriorC(0.8936)	S14(0.8907)	4664INBRED(0.8896)
G3T5a	G3T5(0.9806)	G6T123(0.9141)	T9(0.911)	G14T133(0.9033)	4659INBRED(0.9033)	INBR.PLS14MS.STERILE(0.903)	4655INBRED(0.9004)	PriorC(0.8939)	S14(0.8911)	4664INBRED(0.8904)
G6T123	T9(0.9167)	G3T5(0.9142)	G3T5a(0.9141)	INBR.PLS14MS.STERILE(0.9034)	G14T133(0.9022)	4659INBRED(0.9019)	4655INBRED(0.9007)	PriorC(0.8948)	S3(0.8907)	4664INBRED(0.8904)
G80	PHW51(0.9208)	PHV63(0.9188)	PHK29(0.9184)	BO9(0.9166)	PHV37(0.9155)	PHP85(0.9142)	GEMS-0100(0.9137)	PHWG5(0.9136)	PHN66(0.9103)	PHT69(0.9093)
GA152	Ab24E(0.9301)	T202(0.9271)	AR296(0.919)	Mo312ae(0.9077)	AR242(0.8976)	CI21E(0.8938)	EZ19(0.8936)	Mo303ae(0.8919)	K4(0.8905)	GE317(0.8886)
GA203	GA215(0.9823)	GA209(0.9609)	T61(0.9176)	T61w.c.(0.9156)	Va3A(0.8971)	Mp339(0.8922)	T220(0.8861)	SeparationfromSC84E(0.8837)	SC84E(0.8825)	Va5(0.8751)
GA209	GA203(0.9609)	GA215(0.9591)	T61(0.9152)	T61w.c.(0.9145)	Va3A(0.8971)	Mp339(0.8944)	T220(0.8926)	SC84E(0.8795)	SeparationfromSC84E(0.8773)	Va5(0.8745)
GA212	KYS(0.8972)	B73(0.8687)	NC292(0.8665)	NC330(0.8665)	NC310(0.866)	NC328(0.8659)	NC326(0.8654)	B109(0.8652)	A680(0.8651)	GEMS-0160(0.8651)
GA215	GA203(0.9823)	GA209(0.9591)	T61(0.9128)	T61w.c.(0.9114)	Va3A(0.894)	Mp339(0.891)	T220(0.8833)	SeparationfromSC84E(0.8803)	SC84E(0.8792)	T173(0.8709)
GA219	B73(0.8677)	B109(0.8639)	B73Htrhm(0.8638)	NC326(0.8637)	NC316(0.8632)	A680(0.8632)	A679(0.8631)	NC330(0.8631)	NC280(0.863)	58615B73MethBc5S4(0.8628)
GA220	Wf9(0.9058)	Wf9T(0.9051)	WXWF9(0.9045)	R909(0.9003)	A630(0.9003)	R909TMS(0.8997)	A629(0.8978)	Mo11(0.8974)	MO1W(0.893)	B65(0.8927)
GA221	Ab608A(0.9227)	K4(0.8766)	R904A(0.8724)	B73(0.8692)	NC220(0.8688)	AR204(0.868)	F44(0.8677)	NC316(0.8653)	B73Htrhm(0.8652)	A680(0.8651)
GA222	NC220(0.8836)	K4(0.8772)	R904A(0.8736)	T202(0.8721)	Mo312ae(0.87)	Tx601(0.8678)	Hi65(0.8657)	B73(0.8625)	Ab24E(0.8625)	GA152(0.862)
GA224	Wf9(0.9213)	WXWF9(0.9209)	Wf9T(0.9208)	R909(0.9153)	R909TMS(0.9138)	A629(0.9116)	A630(0.909)	H49(0.9085)	Mo11(0.9082)	A631(0.9081)
GE129	B73(0.8704)	B73Htrhm(0.8666)	NC280(0.8665)	58615B73MethBc5S4(0.8661)	NC372(0.8661)	N192(0.8661)	A680(0.866)	NC326(0.8659)	F42(0.8658)	NC316(0.8656)
GE180	YE-CHI-HUNG(0.8663)	TZU-CHIAO-HSI-WU302(0.865)	EP44(0.8612)	YANG(0.8599)	EP86(0.858)	EZ59(0.8577)	Yellow3-4(0.8573)	NO.1197INBRED(0.8573)	Taun23(0.8572)	T146(0.8557)
GE19	Mo301ae(0.9121)	K55(0.9108)	WXK55(0.9099)	Mo501(0.9069)	Va4(0.9028)	Va5(0.9018)	Mo5(0.8943)	CI66(0.8902)	AusTRCF305806(0.8896)	33-16(0.8849)
GE281	B73(0.8664)	B73Htrhm(0.8634)	A680(0.8633)	NC280(0.863)	58614B73MethBc5S4(0.8627)	NC316(0.8627)	N201(0.8625)	NC330(0.8625)	NC256(0.8624)	NC326(0.8624)
GE293	K64(0.8817)	WXK64(0.8813)	A759NW(0.8778)	CI64(0.8755)	A797NW(0.8738)	AusTRCF306238(0.8733)	AusTRCF306240(0.8731)	AusTRCF306241(0.8712)	M162W(0.8706)	R30(0.8702)
GE311	B73(0.8684)	B109(0.8652)	B73Htrhm(0.8648)	A680(0.8647)	NC316(0.8645)	NC330(0.8637)	A679(0.8636)	NC280(0.8635)	NC328(0.8635)	NC372(0.8634)
GE317	AR296(0.9162)	CI21E(0.8949)	EZ19(0.8937)	GA152(0.8886)	Mo303ae(0.8881)	R921E(0.8833)	GE72(0.8794)	Hi26(0.877)	Ill.Hy(0.8741)	Ab24E(0.8728)
GE335	CI7Goodman-Buckler(0.8806)	AR296(0.8798)	CI7(0.8772)	NC7(0.8754)	GE72(0.8741)	Mo308ae(0.8704)	CI21E(0.8704)	EZ19(0.8702)	CI7A(0.8701)	GA152(0.8698)
GE440	CI91C(0.9035)	CI92(0.9032)	H84(0.9005)	H106w(0.8928)	H123(0.8755)	R216(0.8688)	B73(0.8683)	H91(0.8678)	Lai1029(0.8676)	R216A(0.8662)
GE54	AR206(0.9396)	AR296(0.8878)	CI21E(0.8799)	EZ19(0.8777)	GE72(0.8772)	KYS(0.8772)	Ab608A(0.875)	AR254(0.8736)	Mo303ae(0.8733)	H28w(0.8722)
GE72	AR296(0.9043)	CI21E(0.8884)	EZ19(0.8869)	R921E(0.8803)	Mo303ae(0.8803)	Ill.Hy(0.8794)	GE317(0.8794)	H28w(0.8773)	GE54(0.8772)	H29w(0.8764)
GEMN-0033	GEMN-0207(0.9719)	GEMN-0208(0.9701)	GEMN-0036(0.9225)	GEMN-0043(0.9149)	LH123HT(0.9144)	GEMN-0039(0.9131)	GEMN-0038(0.9082)	LH212Ht(0.9079)	GEMN-0035(0.9078)	GEMN-0040(0.9035)
GEMN-0034	GEMN-0033(0.9035)	GEMN-0039(0.9018)	GEMN-0038(0.9018)	LH123HT(0.9007)	GEMN-0207(0.8994)	GEMN-0036(0.8991)	GEMN-0037(0.898)	GEMN-0043(0.8973)	GEMN-0208(0.897)	LH212Ht(0.8942)
GEMN-0035	GEMN-0039(0.9159)	LH123HT(0.9117)	GEMN-0043(0.9098)	GEMN-0207(0.9091)	GEMN-0165(0.909)	GEMN-0033(0.9078)	T179(0.9075)	LH212Ht(0.9055)	GEMN-0208(0.905)	GEMN-0040(0.904)
GEMN-0036	GEMN-0033(0.9225)	GEMN-0208(0.919)	GEMN-0207(0.9168)	GEMN-0039(0.9079)	LH123HT(0.907)	GEMN-0038(0.9065)	GEMN-0037(0.901)	GEMN-0043(0.9)	LH212Ht(0.8999)	GEMN-0034(0.8991)
GEMN-0037	GEMN-0039(0.911)	GEMN-0043(0.9088)	LH123HT(0.9082)	GEMN-0207(0.9066)	LH212Ht(0.9049)	GEMN-0035(0.9034)	GEMN-0208(0.901)	GEMN-0036(0.901)	GEMN-0040(0.8981)	GEMN-0034(0.898)
GEMN-0038	GEMN-0208(0.9119)	LH123HT(0.9117)	GEMN-0207(0.91)	GEMN-0033(0.9082)	GEMN-0036(0.9065)	LH212Ht(0.9033)	GEMN-0039(0.9031)	GEMN-0042(0.902)	GEMN-0034(0.9018)	GEMN-0035(0.9015)
GEMN-0039	GEMN-0035(0.9159)	LH123HT(0.9158)	GEMN-0033(0.9131)	GEMN-0037(0.911)	LH212Ht(0.91)	GEMN-0043(0.9094)	GEMN-0036(0.9079)	GEMN-0042(0.907)	GEMN-0207(0.9064)	GEMN-0038(0.9031)
GEMN-0040	GEMN-0035(0.904)	LH123HT(0.9037)	GEMN-0033(0.9035)	GEMN-0208(0.9033)	LH212Ht(0.9018)	GEMN-0207(0.9015)	GEMN-0043(0.9011)	GEMN-0038(0.9009)	GEMN-0037(0.8981)	GEMN-0039(0.8977)
GEMN-0041	LH119(0.941)	LH132(0.9374)	LH196(0.9358)	GEMS-0005(0.9323)	B73(0.9323)	GEMS-0101(0.9315)	B73Htrhm(0.9303)	GEMN-0211(0.93)	F42(0.9299)	AusTRCF306310(0.9296)
GEMN-0042	GEMN-0043(0.912)	GEMN-0039(0.907)	GEMN-0207(0.9041)	GEMN-0038(0.902)	GEMN-0165(0.8996)	GEMN-0208(0.8993)	GEMN-0033(0.8991)	GEMN-0035(0.8988)	LH123HT(0.8977)	GEMN-0040(0.8973)
GEMN-0043	GEMN-0033(0.9149)	GEMN-0207(0.9144)	GEMN-0042(0.912)	LH123HT(0.9109)	GEMN-0035(0.9098)	GEMN-0039(0.9094)	GEMN-0037(0.9088)	GEMN-0208(0.9084)	LH212Ht(0.9078)	GEMN-0165(0.9051)
GEMN-0044	PHG35(0.9313)	GEMN-0114(0.9005)	PHW43(0.899)	GEMN-0070(0.8988)	PHK56(0.8984)	PHW65(0.8968)	PHR62(0.8963)	GEMN-0045(0.8939)	GEMN-0060(0.8932)	PHG84(0.8839)
GEMN-0045	PHG35(0.9102)	GEMN-0114(0.8956)	GEMN-0044(0.8939)	GEMN-0070(0.8887)	PHK56(0.8884)	PHW65(0.886)	PHR62(0.8837)	GEMN-0060(0.8828)	PHG84(0.8792)	PHW43(0.8776)
GEMN-0046	L139(0.8961)	PHG47(0.8946)	GEMN-0071(0.8914)	11430(0.8841)	PHN73(0.882)	LH39(0.8818)	PHK56(0.8795)	PHJ89(0.8787)	PHBA6(0.8759)	Oh43E(0.8756)
GEMN-0047	LH123HT(0.9187)	LH212Ht(0.9148)	GEMN-0186(0.9117)	GEMN-0096(0.9081)	GEMN-0077(0.9078)	GEMN-0155(0.9059)	LH214(0.9052)	GEMN-0048(0.9043)	GEMN-0095(0.9039)	LH213(0.9034)
GEMN-0048	GEMN-0186(0.9159)	LH123HT(0.9159)	GEMN-0077(0.915)	GEMN-0094(0.915)	GEMN-0096(0.9128)	LH212Ht(0.911)	GEMN-0095(0.9074)	GEMN-0145(0.9052)	GEMN-0047(0.9043)	GEMN-0134(0.9024)
GEMN-0056	Mo17(0.9281)	Mo17T(0.9273)	LH51(0.9271)	58801InbredMo17(0.927)	SeagullSeventeen(0.9268)	AusTRCF305846(0.926)	AusTRCF305849(0.9255)	LH54(0.925)	58803Mo17MethBcS3(0.9234)	Mo17+/su(0.9225)
GEMN-0057	GEMN-0111(0.925)	GEMN-0190(0.9193)	LH213(0.9189)	LH51(0.9178)	GEMN-0058(0.9153)	LH123HT(0.9143)	Mo17(0.9124)	58803Mo17MethBcS3(0.9122)	LH214(0.912)	AusTRCF305846(0.9107)
GEMN-0058	GEMN-0057(0.9153)	LH51(0.9049)	GEMN-0190(0.9025)	LH123HT(0.8997)	GEMN-0111(0.8986)	Mo17(0.8968)	LH211(0.8965)	58803Mo17MethBcS3(0.8954)	EZ12(0.8952)	AusTRCF305849(0.8944)
GEMN-0059	LH38(0.9117)	Oh43E(0.9103)	GEMN-0191(0.9085)	GEMN-0159(0.9059)	GEMN-0205(0.9018)	MBST(0.9)	LH39(0.8989)	LH181(0.8972)	A619(0.8959)	LH214(0.8955)
GEMN-0060	PHG35(0.9241)	GEMN-0187(0.9002)	GEMN-0114(0.8979)	GEMN-0110(0.8964)	PHR62(0.8943)	GEMN-0123(0.8935)	GEMN-0044(0.8932)	PHK56(0.8894)	LH51(0.8887)	PHM49(0.8887)
GEMN-0070	PHG35(0.9141)	GEMN-0044(0.8988)	PHK56(0.8891)	GEMN-0045(0.8887)	GEMN-0060(0.8845)	PHR62(0.8827)	PHW65(0.8809)	GEMN-0114(0.8791)	PHN73(0.8786)	PHW43(0.8779)
GEMN-0071	L139(0.9115)	PHG47(0.9071)	LH39(0.8931)	GEMN-0046(0.8914)	PHK56(0.8886)	11430(0.8864)	Oh43E(0.8863)	LH38(0.8852)	PHJ89(0.8818)	PHN73(0.8815)
GEMN-0076	GEMS-0185(0.9221)	PHT10(0.9039)	ICI740(0.898)	ICI441(0.8978)	B73(0.8972)	58613B73MethBc5S4(0.8965)	58614B73MethBc5S4(0.8961)	DJ7(0.8952)	F42(0.8949)	B73Htrhm(0.8949)
GEMN-0077	GEMN-0186(0.9195)	GEMN-0048(0.915)	GEMN-0096(0.9105)	LH123HT(0.9097)	GEMN-0095(0.9091)	GEMN-0047(0.9078)	LH212Ht(0.9058)	GEMN-0145(0.8966)	GEMN-0134(0.8957)	GEMN-0133(0.895)
GEMN-0081	GEMN-0082(0.9402)	LH59(0.9332)	LH51(0.931)	Mo17(0.9309)	58803Mo17MethBcS3(0.9291)	58801InbredMo17(0.9286)	SeagullSeventeen(0.9285)	AusTRCF305849(0.9282)	AusTRCF305846(0.9281)	Mo17T(0.9276)
GEMN-0082	GEMN-0081(0.9402)	LH51(0.924)	Mo17(0.922)	LH59(0.921)	58801InbredMo17(0.92)	AusTRCF305846(0.9196)	Mo17T(0.9192)	58803Mo17MethBcS3(0.9191)	AusTRCF305849(0.9183)	SeagullSeventeen(0.9183)
GEMN-0083	LH119(0.9271)	B73(0.926)	LH132(0.9246)	B73Htrhm(0.9242)	LH196(0.9232)	F42(0.9227)	58613B73MethBc5S4(0.9227)	GEMS-0101(0.9226)	NC252(0.922)	58614B73MethBc5S4(0.9217)
GEMN-0087	LH93(0.905)	GEMN-0089(0.9012)	GEMN-0090(0.8984)	GEMN-0088(0.898)	LH82(0.878)	B73(0.8646)	GEMS-0101(0.8628)	B73Htrhm(0.8614)	AusTRCF306308(0.8613)	ICI740(0.8613)
GEMN-0088	GEMN-0087(0.898)	LH93(0.8976)	LH82(0.8954)	GEMN-0090(0.8948)	GEMN-0089(0.8917)	B73(0.8699)	GEMS-0101(0.8668)	N192(0.8666)	B109(0.8666)	83IBI3(0.8665)
GEMN-0089	GEMN-0090(0.9699)	GEMN-0087(0.9012)	GEMN-0088(0.8917)	LH93(0.8892)	LH82(0.8818)	B73(0.867)	B73Htrhm(0.8637)	NC372(0.8627)	NC328(0.8626)	LH119(0.8625)
GEMN-0090	GEMN-0089(0.9699)	GEMN-0087(0.8984)	LH93(0.8956)	GEMN-0088(0.8948)	LH82(0.8803)	B73(0.866)	NC316(0.8619)	NC310(0.8613)	B73Htrhm(0.8611)	B109(0.861)
GEMN-0094	GEMN-0048(0.915)	GEMN-0096(0.9056)	LH123HT(0.9053)	GEMN-0128(0.9026)	GEMN-0186(0.9002)	GEMN-0047(0.8999)	GEMN-0132(0.8989)	GEMN-0095(0.8985)	LH212Ht(0.8971)	GEMN-0130(0.8965)
GEMN-0095	GEMN-0096(0.9218)	LH123HT(0.9217)	LH212Ht(0.9159)	GEMN-0077(0.9091)	GEMN-0048(0.9074)	GEMN-0134(0.9071)	GEMN-0144(0.9064)	LH213(0.9061)	GEMN-0186(0.9057)	GEMN-0145(0.9053)
GEMN-0096	LH123HT(0.9244)	GEMN-0095(0.9218)	LH212Ht(0.915)	GEMN-0186(0.9134)	GEMN-0048(0.9128)	GEMN-0144(0.9123)	GEMN-0077(0.9105)	GEMN-0145(0.9092)	GEMN-0047(0.9081)	LH213(0.9067)
GEMN-0097	GEMS-0091(0.9142)	H8431(0.9057)	GEMN-0099(0.8993)	B73(0.8958)	991(0.8941)	GEMS-0220(0.8936)	ICI441(0.8929)	B73Htrhm(0.8927)	B14A(0.8925)	NC280(0.8923)
GEMN-0098	GEMN-0099(0.9126)	LH123HT(0.9097)	LH212Ht(0.9047)	GEMN-0193(0.898)	GEMN-0134(0.8967)	GEMN-0178(0.8964)	PHG35(0.8958)	LH213(0.8957)	GEMN-0155(0.8932)	GEMN-0177(0.8917)
GEMN-0099	LH123HT(0.9137)	GEMN-0098(0.9126)	LH212Ht(0.9097)	GEMN-0193(0.9025)	PHN73(0.9016)	GEMN-0097(0.8993)	PHG35(0.8987)	LH213(0.8981)	GEMN-0155(0.897)	LH214(0.8967)
GEMN-0103	GEMN-0104(0.9637)	GEMN-0212(0.9623)	GEMN-0173(0.9614)	GEMN-0105(0.9603)	GEMN-0195(0.9576)	GEMN-0169(0.9562)	GEMN-0108(0.9528)	GEMN-0167(0.9514)	GEMN-0217(0.9514)	GEMN-0166(0.9483)
GEMN-0104	GEMN-0212(0.9865)	GEMN-0173(0.9818)	GEMN-0195(0.9811)	GEMN-0105(0.9645)	GEMN-0103(0.9637)	GEMN-0170(0.9601)	GEMN-0217(0.9595)	GEMN-0167(0.9577)	GEMN-0168(0.9566)	GEMN-0166(0.9564)
GEMN-0105	GEMN-0104(0.9645)	GEMN-0173(0.9643)	GEMN-0212(0.9631)	GEMN-0103(0.9603)	GEMN-0217(0.9586)	GEMN-0195(0.9581)	GEMN-0108(0.9536)	GEMN-0168(0.9529)	GEMN-0166(0.952)	GEMN-0169(0.951)
GEMN-0106	GEMS-0016(0.9378)	GEMS-0020(0.9181)	GEMN-0107(0.9151)	GEMS-0017(0.9044)	GEMS-0102(0.9033)	GEMS-0019(0.9024)	GEMS-0125(0.9013)	GEMS-0015(0.9009)	LH196(0.9007)	GEMS-0021(0.8995)
GEMN-0107	GEMN-0106(0.9151)	GEMN-0127(0.9139)	GEMN-0177(0.9138)	GEMN-0167(0.913)	GEMN-0197(0.9112)	GEMN-0168(0.9089)	GEMN-0104(0.9086)	GEMN-0108(0.9085)	GEMN-0105(0.9078)	GEMN-0169(0.9076)
GEMN-0108	GEMN-0169(0.972)	GEMN-0217(0.9674)	GEMN-0166(0.965)	GEMN-0168(0.9626)	GEMN-0173(0.9623)	GEMN-0167(0.9618)	GEMN-0194(0.9614)	GEMN-0170(0.9584)	GEMN-0172(0.9582)	GEMN-0212(0.9576)
GEMN-0109	GEMN-0103(0.9073)	GEMN-0173(0.9066)	GEMN-0104(0.9054)	GEMN-0107(0.9049)	GEMN-0105(0.9022)	GEMN-0177(0.902)	GEMN-0127(0.9003)	GEMN-0134(0.9002)	GEMN-0131(0.8997)	GEMN-0212(0.8991)
GEMN-0110	LH51(0.9554)	Mo17(0.9479)	Mo17T(0.9467)	SeagullSeventeen(0.9455)	AusTRCF305846(0.9455)	58803Mo17MethBcS3(0.9454)	58801InbredMo17(0.9452)	AusTRCF305849(0.9441)	Mo17+/su(0.9404)	Hi60(0.9398)
GEMN-0111	GEMN-0057(0.925)	LH51(0.9075)	GEMN-0190(0.9073)	LH123HT(0.9062)	Mo17(0.9053)	SeagullSeventeen(0.9049)	58803Mo17MethBcS3(0.9047)	Mo17T(0.9044)	58801InbredMo17(0.9038)	AusTRCF305846(0.9028)
GEMN-0112	Oh43E(0.9079)	LH38(0.907)	B88(0.906)	MBST(0.8959)	MBUB(0.8913)	Oh43(0.8899)	A619(0.8889)	MS78(0.8881)	A619Ht1(0.8867)	R218(0.8863)
GEMN-0114	PHG35(0.9368)	PHK56(0.9109)	PHW65(0.9082)	PHN73(0.9008)	PHR62(0.9008)	PHW43(0.9005)	GEMN-0044(0.9005)	GEMN-0060(0.8979)	GEMN-0178(0.8961)	GEMN-0045(0.8956)
GEMN-0117	58803Mo17MethBcS3(0.9586)	Mo17(0.9575)	Mo17T(0.9563)	58801InbredMo17(0.9554)	AusTRCF305846(0.9553)	SeagullSeventeen(0.955)	AusTRCF305849(0.9544)	Mo17+/su(0.9515)	Hi60(0.9511)	LH51(0.9508)
GEMN-0119	GEMN-0151(0.9201)	GEMN-0122(0.9113)	GEMN-0120(0.9089)	LH51(0.9082)	Mo17(0.9038)	Mo17T(0.9026)	SeagullSeventeen(0.9026)	58801InbredMo17(0.9016)	AusTRCF305846(0.9006)	GEMN-0121(0.9005)
GEMN-0120	GEMN-0151(0.9622)	GEMN-0119(0.9089)	GEMN-0122(0.8946)	GEMN-0123(0.8845)	H108(0.8816)	Mo17(0.8811)	LH51(0.8808)	H99(0.8791)	58801InbredMo17(0.8786)	AusTRCF305849(0.8784)
GEMN-0121	GEMN-0123(0.9052)	GEMN-0119(0.9005)	LH51(0.895)	GEMN-0122(0.8924)	Mo17(0.8891)	Mo17T(0.8886)	SeagullSeventeen(0.8877)	58801InbredMo17(0.8876)	AusTRCF305846(0.8868)	AusTRCF305849(0.8862)
GEMN-0122	GEMN-0119(0.9113)	GEMS-0084(0.902)	LH51(0.8963)	GEMN-0151(0.8955)	GEMN-0120(0.8946)	GEMN-0123(0.8927)	GEMN-0121(0.8924)	Mo17(0.8905)	GEMN-0110(0.8903)	58803Mo17MethBcS3(0.8887)
GEMN-0123	GEMN-0121(0.9052)	GEMN-0151(0.8981)	GEMN-0119(0.895)	GEMN-0060(0.8935)	GEMN-0122(0.8927)	LH51(0.8918)	58803Mo17MethBcS3(0.8878)	Mo17(0.8877)	LH59(0.8872)	AusTRCF305849(0.8867)
GEMN-0124	GEMN-0164(0.9731)	GEMN-0152(0.9075)	GEMN-0127(0.8974)	GEMN-0134(0.896)	GEMN-0197(0.8936)	GEMN-0130(0.8935)	GEMN-0128(0.892)	GEMN-0194(0.8908)	GEMN-0167(0.8896)	GEMN-0172(0.889)
GEMN-0127	GEMN-0195(0.9307)	GEMN-0212(0.9286)	GEMN-0167(0.9284)	GEMN-0105(0.9283)	GEMN-0217(0.9275)	GEMN-0104(0.9268)	GEMN-0173(0.9265)	GEMN-0172(0.9247)	GEMN-0194(0.9239)	GEMN-0166(0.922)
GEMN-0128	GEMN-0129(0.9709)	GEMN-0132(0.9696)	GEMN-0130(0.9669)	GEMN-0131(0.9531)	GEMN-0133(0.9354)	GEMN-0134(0.9169)	GEMN-0136(0.9055)	GEMN-0213(0.905)	GEMN-0195(0.9032)	LH123HT(0.9031)
GEMN-0129	GEMN-0128(0.9709)	GEMN-0130(0.9669)	GEMN-0132(0.9665)	GEMN-0131(0.9491)	GEMN-0133(0.9378)	GEMN-0134(0.917)	GEMN-0213(0.9097)	GEMN-0136(0.9091)	LH123HT(0.9061)	GEMN-0195(0.9047)
GEMN-0130	GEMN-0128(0.9669)	GEMN-0129(0.9669)	GEMN-0132(0.964)	GEMN-0131(0.9496)	GEMN-0133(0.9377)	GEMN-0134(0.9201)	GEMN-0213(0.9117)	GEMN-0136(0.9104)	GEMN-0153(0.9057)	LH123HT(0.9046)
GEMN-0131	GEMN-0128(0.9531)	GEMN-0133(0.9519)	GEMN-0130(0.9496)	GEMN-0129(0.9491)	GEMN-0132(0.945)	GEMN-0134(0.9074)	GEMN-0136(0.9024)	LH123HT(0.9007)	GEMN-0195(0.9006)	GEMN-0109(0.8997)
GEMN-0132	GEMN-0128(0.9696)	GEMN-0129(0.9665)	GEMN-0130(0.964)	GEMN-0131(0.945)	GEMN-0133(0.9245)	GEMN-0213(0.9059)	GEMN-0134(0.9054)	GEMN-0172(0.9012)	GEMN-0094(0.8989)	GEMN-0195(0.8985)
GEMN-0133	GEMN-0131(0.9519)	GEMN-0129(0.9378)	GEMN-0130(0.9377)	GEMN-0128(0.9354)	GEMN-0132(0.9245)	GEMN-0136(0.9147)	GEMN-0134(0.9033)	LH123HT(0.903)	GEMN-0213(0.9001)	LH212Ht(0.8998)
GEMN-0134	LH123HT(0.9281)	GEMN-0195(0.9248)	LH212Ht(0.9235)	GEMN-0172(0.9226)	GEMN-0197(0.9213)	GEMN-0130(0.9201)	GEMN-0212(0.918)	GEMN-0129(0.917)	GEMN-0128(0.9169)	GEMN-0127(0.9151)
GEMN-0135	GEMN-0213(0.9606)	GEMN-0153(0.959)	GEMN-0136(0.9507)	GEMN-0132(0.8953)	GEMN-0134(0.891)	GEMN-0129(0.8905)	GEMN-0172(0.8886)	GEMN-0128(0.8883)	GEMN-0195(0.8878)	GEMS-0032(0.8877)
GEMN-0136	GEMN-0153(0.9631)	GEMN-0213(0.9554)	GEMN-0135(0.9507)	GEMN-0133(0.9147)	GEMN-0130(0.9104)	GEMN-0129(0.9091)	GEMN-0128(0.9055)	GEMN-0134(0.9038)	GEMN-0131(0.9024)	GEMN-0132(0.898)
GEMN-0138	GEMN-0139(0.9148)	GEMN-0081(0.898)	LH123HT(0.8905)	GEMN-0096(0.8887)	LH213(0.8883)	GEMN-0186(0.8877)	GEMN-0077(0.8876)	GEMN-0082(0.8853)	GEMN-0144(0.8847)	LH82(0.8845)
GEMN-0139	GEMN-0138(0.9148)	GEMN-0081(0.9034)	LH59(0.895)	LH57(0.8924)	GEMN-0144(0.8895)	GEMN-0082(0.889)	LH123HT(0.8881)	LH212Ht(0.8865)	GEMN-0174(0.8858)	GEMN-0186(0.8847)
GEMN-0140	LH59(0.9001)	LH57(0.8926)	Mo17(0.8914)	58803Mo17MethBcS3(0.8907)	Hi60(0.8898)	AusTRCF305849(0.8893)	Mo17T(0.8887)	58801InbredMo17(0.8881)	SeagullSeventeen(0.888)	AusTRCF305846(0.8871)
GEMN-0141	LH59(0.9151)	LH57(0.909)	GEMN-0081(0.8957)	Mo17(0.8939)	AusTRCF305846(0.8919)	AusTRCF305849(0.8916)	Mo17T(0.8913)	Hi60(0.8913)	58803Mo17MethBcS3(0.8912)	LH51(0.891)
GEMN-0144	GEMN-0096(0.9123)	GEMN-0145(0.911)	GEMN-0095(0.9064)	LH82(0.8989)	GEMN-0186(0.8975)	LH213(0.8951)	GEMN-0048(0.8941)	GEMN-0047(0.894)	LH123HT(0.893)	GEMN-0077(0.8916)
GEMN-0145	GEMN-0144(0.911)	GEMN-0096(0.9092)	GEMN-0095(0.9053)	GEMN-0048(0.9052)	LH82(0.9015)	GEMN-0077(0.8966)	GEMN-0186(0.8952)	GEMN-0094(0.8935)	LH123HT(0.8917)	GEMN-0047(0.891)
GEMN-0151	GEMN-0120(0.9622)	GEMN-0119(0.9201)	GEMN-0123(0.8981)	GEMN-0122(0.8955)	LH51(0.8864)	GEMN-0121(0.8851)	Mo17(0.8813)	H99(0.8813)	H108(0.8804)	Mo17T(0.8801)
GEMN-0152	GEMN-0172(0.9132)	GEMN-0134(0.9092)	GEMN-0198(0.9089)	LH123HT(0.9086)	GEMN-0124(0.9075)	GEMN-0194(0.9069)	GEMN-0197(0.9055)	GEMN-0164(0.904)	GEMN-0169(0.9036)	GEMN-0108(0.9032)
GEMN-0153	GEMN-0136(0.9631)	GEMN-0135(0.959)	GEMN-0213(0.9574)	GEMN-0130(0.9057)	GEMN-0134(0.9052)	GEMN-0133(0.8983)	GEMN-0195(0.8973)	GEMN-0127(0.8955)	GEMN-0129(0.8937)	GEMN-0132(0.8931)
GEMN-0154	GEMN-0155(0.9187)	LH123HT(0.9013)	LH212Ht(0.8963)	LH211(0.8918)	GEMN-0047(0.8878)	GEMN-0043(0.8873)	LH38(0.8869)	Oh43E(0.8858)	LH39(0.8834)	GEMN-0098(0.8833)
GEMN-0155	LH123HT(0.926)	LH212Ht(0.9201)	GEMN-0154(0.9187)	LH211(0.906)	GEMN-0047(0.9059)	LH213(0.9033)	PHN73(0.9029)	LH214(0.9012)	LH127(0.8987)	GEMN-0177(0.8986)
GEMN-0156	PHV78(0.9117)	GEMN-0158(0.9035)	EZ29(0.9006)	GEMN-0157(0.8983)	PHR58(0.8945)	PHW65(0.8921)	PHZ51(0.8892)	C103(0.8866)	C103T(0.886)	PHG35(0.8856)
GEMN-0157	EZ29(0.8995)	GEMN-0156(0.8983)	PHV78(0.8966)	GEMN-0158(0.8965)	PHR58(0.8873)	PHZ51(0.8808)	PHJ33(0.8804)	PHR63(0.8789)	Mo17(0.8782)	GEMN-0110(0.8781)
GEMN-0158	GEMN-0156(0.9035)	EZ29(0.8966)	GEMN-0157(0.8965)	PHV78(0.8934)	GEMN-0110(0.8916)	Mo17(0.8904)	AusTRCF305846(0.8892)	LH51(0.889)	SeagullSeventeen(0.8884)	Mo17+/su(0.8883)
GEMN-0159	LH214(0.9122)	LH181(0.9109)	LH213(0.9094)	LH38(0.9084)	Oh43E(0.9082)	LH123HT(0.9079)	GEMN-0059(0.9059)	GEMN-0205(0.9044)	LH212Ht(0.904)	LH127(0.9037)
GEMN-0164	GEMN-0124(0.9731)	GEMN-0152(0.904)	GEMN-0198(0.8941)	GEMN-0134(0.8927)	GEMN-0127(0.892)	GEMN-0197(0.8919)	GEMN-0194(0.8901)	GEMN-0167(0.8889)	GEMN-0130(0.8878)	GEMN-0128(0.8876)
GEMN-0165	GEMN-0035(0.909)	GEMN-0043(0.9051)	LH123HT(0.9031)	GEMN-0039(0.9012)	GEMN-0042(0.8996)	LH212Ht(0.8981)	GEMN-0040(0.8965)	GEMN-0221(0.8964)	GEMN-0037(0.893)	GEMN-0034(0.8896)
GEMN-0166	GEMN-0167(0.9696)	GEMN-0217(0.9687)	GEMN-0168(0.9661)	GEMN-0108(0.965)	GEMN-0172(0.9644)	GEMN-0194(0.9614)	GEMN-0170(0.961)	GEMN-0169(0.9568)	GEMN-0104(0.9564)	GEMN-0212(0.9559)
GEMN-0167	GEMN-0166(0.9696)	GEMN-0169(0.9689)	GEMN-0168(0.9675)	GEMN-0170(0.9654)	GEMN-0194(0.9634)	GEMN-0108(0.9618)	GEMN-0172(0.9616)	GEMN-0212(0.9591)	GEMN-0104(0.9577)	GEMN-0217(0.956)
GEMN-0168	GEMN-0217(0.9734)	GEMN-0170(0.9698)	GEMN-0169(0.969)	GEMN-0167(0.9675)	GEMN-0166(0.9661)	GEMN-0108(0.9626)	GEMN-0194(0.9593)	GEMN-0172(0.9593)	GEMN-0104(0.9566)	GEMN-0212(0.9548)
GEMN-0169	GEMN-0108(0.972)	GEMN-0168(0.969)	GEMN-0167(0.9689)	GEMN-0194(0.9676)	GEMN-0170(0.9625)	GEMN-0172(0.9613)	GEMN-0217(0.9598)	GEMN-0173(0.9587)	GEMN-0166(0.9568)	GEMN-0103(0.9562)
GEMN-0170	GEMN-0217(0.9732)	GEMN-0168(0.9698)	GEMN-0172(0.967)	GEMN-0167(0.9654)	GEMN-0194(0.9635)	GEMN-0169(0.9625)	GEMN-0166(0.961)	GEMN-0212(0.9609)	GEMN-0104(0.9601)	GEMN-0173(0.9596)
GEMN-0172	GEMN-0194(0.9708)	GEMN-0170(0.967)	GEMN-0166(0.9644)	GEMN-0217(0.9629)	GEMN-0167(0.9616)	GEMN-0169(0.9613)	GEMN-0168(0.9593)	GEMN-0108(0.9582)	GEMN-0195(0.956)	GEMN-0212(0.9527)
GEMN-0173	GEMN-0212(0.9834)	GEMN-0104(0.9818)	GEMN-0195(0.9814)	GEMN-0105(0.9643)	GEMN-0217(0.9631)	GEMN-0108(0.9623)	GEMN-0103(0.9614)	GEMN-0170(0.9596)	GEMN-0169(0.9587)	GEMN-0166(0.9552)
GEMN-0174	PHN73(0.8895)	LH39(0.8887)	LH123HT(0.8883)	LH82(0.8882)	GEMN-0144(0.8876)	GEMN-0095(0.8871)	GEMN-0047(0.8865)	11430(0.8861)	GEMN-0139(0.8858)	GEMN-0096(0.8856)
GEMN-0177	GEMN-0178(0.9139)	GEMN-0107(0.9138)	LH123HT(0.9134)	LH212Ht(0.9099)	GEMN-0134(0.908)	GEMN-0172(0.9026)	GEMN-0104(0.9025)	GEMN-0195(0.9024)	GEMN-0173(0.9022)	GEMN-0109(0.902)
GEMN-0178	GEMN-0177(0.9139)	PHG35(0.9116)	GEMN-0098(0.8964)	PHK56(0.8961)	GEMN-0114(0.8961)	GEMS-0215(0.8947)	GEMN-0155(0.8942)	LH123HT(0.892)	GEMN-0193(0.8907)	GEMN-0099(0.8902)
GEMN-0179	SeagullSeventeen(0.9364)	Mo17T(0.9352)	Mo17+/su(0.9351)	LH51(0.9323)	AusTRCF305846(0.932)	58801InbredMo17(0.9315)	Mo17(0.9315)	58803Mo17MethBcS3(0.9301)	Hi60(0.9288)	AusTRCF305849(0.9271)
GEMN-0186	GEMN-0077(0.9195)	GEMN-0048(0.9159)	GEMN-0096(0.9134)	GEMN-0134(0.9126)	GEMN-0047(0.9117)	LH123HT(0.91)	LH212Ht(0.9087)	GEMN-0095(0.9057)	GEMN-0094(0.9002)	GEMN-0129(0.8985)
GEMN-0187	LH51(0.9537)	Mo17T(0.9455)	Mo17(0.9451)	SeagullSeventeen(0.9441)	58801InbredMo17(0.9433)	58803Mo17MethBcS3(0.9432)	AusTRCF305846(0.943)	AusTRCF305849(0.9421)	Mo17+/su(0.9401)	Hi60(0.9375)
GEMN-0190	LH51(0.9404)	Mo17(0.935)	58803Mo17MethBcS3(0.9344)	AusTRCF305849(0.9333)	Mo17T(0.9326)	OQ603(0.9326)	58801InbredMo17(0.9325)	AusTRCF305846(0.9325)	SeagullSeventeen(0.9323)	Mo17+/su(0.93)
GEMN-0191	GEMN-0059(0.9085)	Mo17(0.9079)	Mo17T(0.9057)	LH54(0.9053)	GEMN-0205(0.9051)	AusTRCF305846(0.9048)	AusTRCF305849(0.9037)	58803Mo17MethBcS3(0.9036)	SeagullSeventeen(0.9034)	58801InbredMo17(0.9033)
GEMN-0192	GEMN-0191(0.9002)	LH38(0.8956)	Oh43E(0.8955)	LH54(0.888)	MBST(0.8856)	LH127(0.8847)	CR1HT(0.8842)	78551S(0.8841)	Mo17(0.884)	LH51(0.8835)
GEMN-0193	GEMN-0099(0.9025)	LH211(0.9006)	GEMN-0098(0.898)	LH123HT(0.8969)	PHG35(0.8931)	LH212Ht(0.8922)	LH213(0.8918)	GEMN-0178(0.8907)	LH181(0.8892)	LH214(0.8871)
GEMN-0194	GEMN-0172(0.9708)	GEMN-0169(0.9676)	GEMN-0217(0.9642)	GEMN-0170(0.9635)	GEMN-0167(0.9634)	GEMN-0108(0.9614)	GEMN-0166(0.9614)	GEMN-0168(0.9593)	GEMN-0195(0.949)	GEMN-0212(0.9488)
GEMN-0195	GEMN-0173(0.9814)	GEMN-0104(0.9811)	GEMN-0212(0.9794)	GEMN-0217(0.961)	GEMN-0105(0.9581)	GEMN-0103(0.9576)	GEMN-0170(0.9573)	GEMN-0172(0.956)	GEMN-0167(0.9557)	GEMN-0166(0.9552)
GEMN-0196	GEMS-0215(0.9363)	GEMN-0194(0.9232)	GEMN-0217(0.9185)	GEMN-0173(0.9164)	GEMN-0108(0.9156)	GEMN-0212(0.9137)	GEMN-0169(0.9135)	GEMN-0105(0.9131)	GEMN-0166(0.9129)	GEMN-0127(0.9127)
GEMN-0197	GEMN-0195(0.9349)	GEMN-0194(0.9313)	GEMN-0212(0.9273)	GEMN-0105(0.9273)	GEMN-0217(0.9247)	GEMN-0104(0.9245)	GEMN-0108(0.924)	GEMN-0172(0.9236)	GEMN-0173(0.9234)	GEMS-0215(0.923)
GEMN-0198	GEMN-0152(0.9089)	GEMN-0134(0.9046)	LH123HT(0.9035)	GEMN-0128(0.9016)	GEMN-0129(0.8993)	GEMN-0130(0.8989)	GEMN-0131(0.8981)	LH212Ht(0.8976)	GEMN-0195(0.8963)	GEMN-0133(0.8953)
GEMN-0205	58803Mo17MethBcS3(0.9251)	Mo17(0.9248)	Mo17T(0.9242)	SeagullSeventeen(0.9236)	AusTRCF305849(0.9223)	58801InbredMo17(0.922)	LH51(0.9217)	AusTRCF305846(0.9208)	Mo17+/su(0.9194)	Hi60(0.9161)
GEMN-0207	GEMN-0208(0.9847)	GEMN-0033(0.9719)	LH123HT(0.9174)	GEMN-0036(0.9168)	GEMN-0043(0.9144)	LH212Ht(0.9133)	GEMN-0038(0.91)	GEMN-0035(0.9091)	GEMN-0037(0.9066)	GEMN-0039(0.9064)
GEMN-0208	GEMN-0207(0.9847)	GEMN-0033(0.9701)	GEMN-0036(0.919)	LH123HT(0.9166)	GEMN-0038(0.9119)	LH212Ht(0.9111)	GEMN-0043(0.9084)	GEMN-0035(0.905)	GEMN-0040(0.9033)	GEMN-0039(0.9026)
GEMN-0209	Mo17(0.9089)	Mo17+/su(0.9087)	Mo17T(0.9082)	58801InbredMo17(0.9076)	58803Mo17MethBcS3(0.9075)	SeagullSeventeen(0.9073)	AusTRCF305849(0.9064)	AusTRCF305846(0.9055)	Hi60(0.9038)	LH51(0.9031)
GEMN-0210	CML420(0.9227)	J8606(0.8806)	Mo17(0.8721)	LH127(0.8711)	LH181(0.8702)	ABPl5(0.8693)	LH51(0.8693)	Mo17+/su(0.8692)	LH123HT(0.8692)	LH212Ht(0.869)
GEMN-0211	GEMS-0005(0.9821)	GEMN-0041(0.93)	B73(0.9264)	LH119(0.9257)	GEMS-0006(0.9249)	LH196(0.9245)	B73Htrhm(0.9238)	LH132(0.9237)	NC372(0.9232)	F42(0.923)
GEMN-0212	GEMN-0104(0.9865)	GEMN-0173(0.9834)	GEMN-0195(0.9794)	GEMN-0217(0.9639)	GEMN-0105(0.9631)	GEMN-0103(0.9623)	GEMN-0170(0.9609)	GEMN-0167(0.9591)	GEMN-0108(0.9576)	GEMN-0166(0.9559)
GEMN-0213	GEMN-0135(0.9606)	GEMN-0153(0.9574)	GEMN-0136(0.9554)	GEMN-0130(0.9117)	GEMN-0129(0.9097)	GEMN-0134(0.9067)	GEMN-0132(0.9059)	GEMN-0128(0.905)	GEMN-0133(0.9001)	GEMN-0131(0.8988)
GEMN-0214	LH59(0.9143)	LH57(0.9109)	Mo17(0.9033)	SeagullSeventeen(0.9023)	LH51(0.9021)	AusTRCF305846(0.9011)	Mo17T(0.9006)	58801InbredMo17(0.9001)	Mo17+/su(0.9001)	58803Mo17MethBcS3(0.8999)
GEMN-0216	83IBI3(0.9088)	207(0.9071)	Q381(0.9067)	L135(0.9065)	IBB15(0.9052)	IBC2(0.9049)	PHJ90(0.9019)	29MIBZ2(0.9018)	PHK42(0.901)	PHG29(0.9002)
GEMN-0217	GEMN-0168(0.9734)	GEMN-0170(0.9732)	GEMN-0166(0.9687)	GEMN-0108(0.9674)	GEMN-0194(0.9642)	GEMN-0212(0.9639)	GEMN-0173(0.9631)	GEMN-0172(0.9629)	GEMN-0195(0.961)	GEMN-0169(0.9598)
GEMN-0221	LH123HT(0.9099)	LH181(0.9032)	LH212Ht(0.9024)	LH213(0.9014)	LH214(0.9008)	PHN73(0.9006)	PHK56(0.8999)	GEMN-0039(0.8997)	GEMN-0035(0.8978)	GEMN-0155(0.8975)
GEMS-0001	B94(0.978)	B111(0.9285)	B105(0.9252)	DE5(0.9223)	B89(0.9149)	R227(0.91)	EZ37(0.9012)	B73(0.8951)	EZ38(0.8945)	LH196(0.8932)
GEMS-0002	GEMS-0219(0.9377)	LH132(0.9085)	LH222(0.9083)	LH119(0.9072)	LH196(0.9071)	LH74(0.9068)	LH205(0.9047)	B73(0.9042)	LH195(0.9039)	GEMS-0189(0.9034)
GEMS-0003	B14A(0.9234)	LP1CMSHT(0.9231)	B14(0.923)	B59(0.9218)	LP1NRHT(0.9215)	A632RpRp(0.9213)	A632(0.9201)	H91(0.9199)	A641N(0.9197)	WXB14(0.9196)
GEMS-0004	Tx325(0.985)	GEMS-0007(0.9285)	GEMS-0009(0.9218)	GEMS-0011(0.9196)	GEMS-0064(0.9189)	LH119(0.9186)	GEMS-0063(0.9169)	LH196(0.9159)	GEMS-0008(0.9157)	B73(0.9155)
GEMS-0005	GEMN-0211(0.9821)	GEMN-0041(0.9323)	GEMS-0006(0.9234)	B73(0.923)	LH196(0.9225)	GEMS-0101(0.9214)	DJ7(0.9209)	LH119(0.9207)	NC372(0.9207)	B73Htrhm(0.9204)
GEMS-0006	LH119(0.9406)	LH196(0.9339)	B73(0.9338)	GEMS-0009(0.9337)	LH132(0.9326)	B73Htrhm(0.9318)	GEMS-0008(0.9316)	NC372(0.9315)	F42(0.9315)	GEMS-0101(0.9313)
GEMS-0007	GEMS-0004(0.9285)	Tx325(0.9285)	GEMN-0041(0.925)	GEMS-0009(0.9203)	GEMN-0211(0.9196)	GEMS-0005(0.9195)	LH119(0.9184)	B73(0.918)	NC328(0.9162)	B73Htrhm(0.9161)
GEMS-0008	LH119(0.9553)	LH196(0.9487)	B73(0.9477)	GEMS-0101(0.9474)	LH132(0.9474)	B73Htrhm(0.9462)	GEMS-0063(0.9459)	F42(0.9457)	NC252(0.9451)	NC372(0.9448)
GEMS-0009	GEMS-0011(0.9357)	GEMS-0006(0.9337)	LH119(0.9315)	LH196(0.9266)	B73(0.9265)	B73Htrhm(0.9249)	GEMS-0101(0.9245)	F42(0.9242)	NC252(0.9242)	Tx325(0.924)
GEMS-0010	GEMS-0006(0.9286)	LH119(0.9278)	GEMS-0008(0.9244)	GEMS-0063(0.921)	LH196(0.9209)	GEMS-0064(0.9208)	LH132(0.9199)	B73(0.9195)	GEMS-0101(0.9193)	Tx325(0.9189)
GEMS-0011	GEMS-0009(0.9357)	LH119(0.9298)	LH196(0.9289)	GEMS-0063(0.9261)	B73(0.9257)	GEMS-0008(0.9239)	B73Htrhm(0.9239)	LH209(0.9234)	LH132(0.9231)	NC372(0.9229)
GEMS-0013	GEMS-0021(0.9203)	GEMS-0063(0.92)	GEMS-0019(0.9191)	LH119(0.9165)	GEMS-0014(0.9156)	GEMS-0008(0.915)	GEMS-0125(0.9146)	B73(0.9144)	GEMS-0015(0.9144)	GEMS-0020(0.9137)
GEMS-0014	LH119(0.9335)	LH196(0.9308)	LH132(0.93)	B73(0.9289)	GEMS-0008(0.9275)	B73Htrhm(0.9269)	F42(0.9263)	GEMS-0101(0.926)	NC330(0.9256)	NC252(0.9256)
GEMS-0015	GEMS-0016(0.9245)	LH119(0.923)	B73(0.9224)	B73Htrhm(0.9202)	GEMS-0009(0.9201)	GEMS-0101(0.9201)	F42(0.9199)	GEMS-0011(0.9197)	NC280(0.9196)	NC372(0.9192)
GEMS-0016	GEMN-0106(0.9378)	GEMS-0020(0.9322)	GEMS-0019(0.9267)	GEMS-0017(0.9257)	GEMS-0125(0.9252)	GEMS-0015(0.9245)	LH119(0.9175)	LH196(0.9164)	GEMS-0009(0.9149)	GEMS-0021(0.9135)
GEMS-0017	LH119(0.9361)	GEMS-0072(0.9301)	GEMS-0063(0.9299)	LH196(0.9293)	GEMS-0021(0.9284)	LH132(0.9282)	LH193(0.9275)	GEMS-0064(0.9265)	B73(0.9261)	GEMS-0016(0.9257)
GEMS-0019	GEMS-0125(0.9719)	GEMS-0016(0.9267)	GEMS-0020(0.9226)	GEMS-0013(0.9191)	GEMS-0015(0.9186)	GEMS-0017(0.9162)	GEMS-0014(0.9073)	LH119(0.906)	B73(0.9059)	GEMS-0063(0.905)
GEMS-0020	GEMS-0016(0.9322)	GEMS-0125(0.9265)	LH119(0.9252)	LH196(0.9236)	GEMS-0014(0.9234)	GEMS-0019(0.9226)	B73(0.9213)	GEMS-0021(0.9213)	GEMS-0063(0.9203)	AusTRCF306309(0.9195)
GEMS-0021	LH119(0.9505)	LH196(0.9451)	LH132(0.9431)	GEMS-0063(0.9426)	B73(0.9396)	B73Htrhm(0.9379)	GEMS-0101(0.9378)	GEMS-0146(0.9375)	F42(0.9371)	58612InbredB73(0.937)
GEMS-0024	H8431(0.9157)	GEMS-0026(0.9069)	GEMS-0091(0.9063)	991(0.9029)	GEMS-0030(0.8896)	B14A(0.8894)	B14(0.8888)	GEMS-0027(0.8887)	R924(0.8883)	WXB14(0.8882)
GEMS-0026	H8431(0.9244)	GEMS-0091(0.9136)	GEMS-0032(0.9118)	Mp07-158(0.9115)	Mp07-153(0.9101)	991(0.9089)	GEMS-0024(0.9069)	GEMS-0027(0.9067)	Mp07-121(0.9064)	GEMS-0030(0.9057)
GEMS-0027	Mp07-153(0.9812)	Mp07-158(0.98)	Mp07-121(0.9798)	GEMS-0028(0.9699)	GEMS-0030(0.9161)	H8431(0.9078)	GEMS-0026(0.9067)	GEMS-0031(0.9012)	GEMS-0032(0.8985)	GEMS-0091(0.8963)
GEMS-0028	Mp07-153(0.9735)	Mp07-121(0.9727)	Mp07-158(0.9721)	GEMS-0027(0.9699)	GEMS-0030(0.9143)	H8431(0.9118)	GEMS-0026(0.9057)	GEMS-0031(0.9054)	GEMS-0091(0.901)	GEMS-0032(0.8984)
GEMS-0030	Mp07-121(0.921)	GEMS-0027(0.9161)	Mp07-158(0.9153)	H8431(0.9144)	Mp07-153(0.9144)	GEMS-0028(0.9143)	GEMS-0026(0.9057)	GEMS-0031(0.9001)	GEMS-0032(0.8974)	991(0.8968)
GEMS-0031	Mp07-121(0.9114)	GEMS-0032(0.9092)	GEMS-0028(0.9054)	Mp07-158(0.9039)	GEMS-0026(0.9036)	Mp07-153(0.9022)	GEMS-0027(0.9012)	GEMS-0030(0.9001)	GEMS-0091(0.8903)	H8431(0.8899)
GEMS-0032	GEMS-0026(0.9118)	GEMS-0031(0.9092)	Mp07-121(0.9047)	H8431(0.9013)	GEMS-0027(0.8985)	GEMS-0028(0.8984)	GEMS-0091(0.8982)	GEMS-0030(0.8974)	Mp07-158(0.8957)	Mp07-153(0.8937)
GEMS-0049	78010(0.9342)	B73(0.9326)	AusTRCF306309(0.9303)	F42(0.9301)	W8304(0.9301)	GEMS-0050(0.9299)	B73Htrhm(0.9299)	AusTRCF306308(0.9298)	DJ7(0.9297)	NC280(0.9291)
GEMS-0050	GEMS-0115(0.9348)	AusTRCF306308(0.9327)	B73(0.9326)	GEMS-0116(0.9318)	B14(0.9312)	AusTRCF306310(0.9312)	AusTRCF306306(0.9309)	LH74(0.9309)	AusTRCF306309(0.9308)	F42(0.9308)
GEMS-0051	B73(0.9242)	LH196(0.9233)	GEMS-0052(0.9233)	GEMS-0101(0.9222)	F42(0.9219)	B73Htrhm(0.9215)	LH205(0.9215)	LH74(0.9211)	AusTRCF306308(0.921)	N192(0.9208)
GEMS-0052	LH196(0.9464)	GEMS-0101(0.9441)	LH132(0.9437)	B73(0.9435)	F42(0.9424)	B73Htrhm(0.9418)	AusTRCF306310(0.941)	LH119(0.941)	DJ7(0.9407)	AusTRCF306308(0.9407)
GEMS-0053	B73(0.9679)	F42(0.9664)	B73Htrhm(0.9657)	GEMS-0101(0.9648)	NC372(0.9638)	NC252(0.9636)	58614B73MethBc5S4(0.9632)	58802Mo17MethBcS3(0.9632)	58613B73MethBc5S4(0.9631)	NC280(0.9629)
GEMS-0054	B73(0.9124)	LH119(0.9103)	F42(0.9102)	B73Htrhm(0.9102)	58802Mo17MethBcS3(0.9085)	N201(0.9085)	NC372(0.9082)	R229(0.9081)	DJ7(0.908)	NC252(0.9079)
GEMS-0055	B73(0.9408)	LH119(0.9403)	F42(0.94)	B73Htrhm(0.9389)	58802Mo17MethBcS3(0.9378)	GEMS-0101(0.9368)	NC280(0.9367)	58612InbredB73(0.9363)	NC372(0.9362)	58804Mo17MethBcS3(0.9359)
GEMS-0061	B73(0.9193)	GEMS-0101(0.9174)	B73Htrhm(0.9174)	F42(0.9173)	NC372(0.9159)	NC280(0.9157)	LH119(0.9157)	NC326(0.9146)	58804Mo17MethBcS3(0.9144)	AusTRCF306307(0.9144)
GEMS-0062	GEMS-0101(0.9219)	B73(0.9212)	B73Htrhm(0.9199)	58614B73MethBc5S4(0.9195)	DJ7(0.9192)	F42(0.9191)	LH132(0.9191)	AusTRCF305839(0.9186)	NC328(0.9186)	LH119(0.9186)
GEMS-0063	LH119(0.9633)	GEMS-0101(0.9631)	B73(0.9627)	B73Htrhm(0.9618)	NC252(0.961)	F42(0.9608)	NC372(0.9606)	58802Mo17MethBcS3(0.9599)	LH196(0.9596)	NC280(0.9595)
GEMS-0064	LH119(0.9618)	LH196(0.9581)	B73(0.9573)	F42(0.9558)	GEMS-0101(0.9558)	NC372(0.9552)	B73Htrhm(0.9552)	GEMS-0063(0.955)	NC252(0.9545)	LH132(0.9541)
GEMS-0065	LH119(0.9573)	LH132(0.9531)	B73(0.9518)	LH195(0.9508)	LH196(0.9508)	F42(0.9501)	NC326(0.9496)	B73Htrhm(0.9484)	GEMS-0101(0.948)	DJ7(0.9479)
GEMS-0066	LH119(0.9503)	B73(0.9499)	LH196(0.948)	B73Htrhm(0.9478)	F42(0.9477)	DJ7(0.9462)	NC326(0.946)	NC372(0.946)	NC252(0.9455)	NC330(0.9453)
GEMS-0067	B73(0.9004)	LH196(0.9003)	GEMS-0101(0.8994)	LH119(0.8993)	NC330(0.899)	LH132(0.8983)	NC292(0.8977)	F42(0.8973)	NC280(0.897)	58613B73MethBc5S4(0.8969)
GEMS-0068	B73(0.951)	F42(0.9504)	B73Htrhm(0.95)	GEMS-0101(0.9489)	NC372(0.9477)	NC252(0.9472)	NC256(0.9472)	DJ7(0.9468)	NC326(0.9466)	NC280(0.9463)
GEMS-0069	NS701(0.9486)	W8304(0.9316)	B73(0.9298)	58615B73MethBc5S4(0.9287)	58804Mo17MethBcS3(0.928)	F42(0.9279)	58614B73MethBc5S4(0.9277)	B73Htrhm(0.9276)	58613B73MethBc5S4(0.9276)	NC280(0.9274)
GEMS-0072	LH119(0.9553)	LH132(0.9535)	LH196(0.9507)	B73(0.9489)	GEMS-0101(0.9488)	B73Htrhm(0.9481)	F42(0.9475)	DJ7(0.9469)	GEMS-0063(0.9463)	NC252(0.9458)
GEMS-0073	GEMS-0086(0.9554)	LH132(0.9345)	LH119(0.9331)	LH193(0.9288)	LH196(0.9275)	GEMS-0101(0.9271)	B73(0.927)	B73Htrhm(0.9259)	GEMS-0146(0.925)	GEMS-0091(0.9248)
GEMS-0074	LH205(0.9499)	LH74(0.9479)	LH196(0.946)	CS608(0.9437)	LH119(0.9427)	78010(0.9424)	LH132(0.942)	LH209(0.9412)	B73(0.9399)	GEMS-0183(0.9398)
GEMS-0075	B14(0.9354)	B14A(0.9351)	B59(0.9329)	WXB14(0.9324)	R924(0.9312)	H91(0.9308)	LP1NRHT(0.93)	LP1CMSHT(0.9294)	A632RpRp(0.9287)	A632(0.9278)
GEMS-0078	GEMS-0189(0.9218)	LH222(0.9207)	LH205(0.9184)	LH193(0.9182)	LH220Ht(0.9175)	LH196(0.9174)	LH132(0.9172)	LH74(0.9165)	LH119(0.9164)	LH146Ht(0.9147)
GEMS-0079	B73(0.9269)	NS701(0.9263)	F42(0.9254)	AusTRCF305840(0.9254)	NC326(0.9251)	AusTRCF306347(0.925)	B73Htrhm(0.9247)	AusTRCF306310(0.9246)	AusTRCF306309(0.9243)	58613B73MethBc5S4(0.9243)
GEMS-0080	GEMS-0079(0.9197)	LH119(0.917)	LH132(0.9167)	LH196(0.9167)	B73(0.9163)	F42(0.9156)	B73Htrhm(0.9149)	AusTRCF306347(0.914)	58613B73MethBc5S4(0.9139)	GEMS-0101(0.9135)
GEMS-0084	GEMN-0122(0.902)	GEMN-0119(0.8912)	GEMN-0060(0.8871)	LH51(0.8812)	Lp215D(0.8806)	LH57(0.8792)	Oh43(0.8788)	PHG50(0.8785)	Oh43E(0.8782)	MS78(0.8779)
GEMS-0085	FAPW(0.9164)	58614B73MethBc5S4(0.9091)	B73(0.9084)	PHT10(0.9079)	58613B73MethBc5S4(0.9076)	F42(0.9071)	58615B73MethBc5S4(0.9064)	B73Htrhm(0.906)	NC326(0.9058)	AusTRCF306303(0.9057)
GEMS-0086	LH132(0.9595)	LH119(0.9556)	GEMS-0073(0.9554)	LH196(0.9505)	GEMS-0101(0.947)	B73(0.9469)	LH193(0.9466)	GEMS-0147(0.9449)	B73Htrhm(0.9447)	F42(0.9447)
GEMS-0091	H8431(0.9462)	991(0.9276)	GEMS-0220(0.9272)	GEMS-0073(0.9248)	B73(0.9157)	W8304(0.9146)	GEMN-0097(0.9142)	AusTRCF306308(0.914)	GEMS-0026(0.9136)	AusTRCF306304(0.9135)
GEMS-0092	GEMS-0223(0.9733)	LH132(0.933)	B73(0.9305)	LH119(0.93)	PHT10(0.9298)	ICI740(0.9295)	LH193(0.9292)	F42(0.9286)	58802Mo17MethBcS3(0.9286)	B73Htrhm(0.928)
GEMS-0093	PHT10(0.9645)	GEMS-0175(0.944)	GEMS-0163(0.9331)	LH119(0.9313)	GEMS-0185(0.9311)	GEMS-0189(0.9311)	LH132(0.9293)	B73(0.9287)	58613B73MethBc5S4(0.9286)	58614B73MethBc5S4(0.9279)
GEMS-0100	R924(0.9218)	GEMS-0118(0.9206)	B14(0.9201)	B14A(0.9197)	H91(0.9175)	WXB14(0.9175)	B59(0.9148)	A641N(0.9142)	LP1CMSHT(0.9141)	LP1NRHT(0.914)
GEMS-0101	B73(0.9992)	F42(0.9983)	B73Htrhm(0.9975)	DJ7(0.9964)	58802Mo17MethBcS3(0.9954)	58804Mo17MethBcS3(0.9951)	58614B73MethBc5S4(0.995)	NC372(0.9949)	NC252(0.9946)	58613B73MethBc5S4(0.9943)
GEMS-0102	GEMS-0021(0.9313)	LH119(0.9302)	LH196(0.9239)	LH132(0.923)	B73(0.9211)	GEMS-0014(0.9209)	LH193(0.9208)	LH195(0.9197)	GEMS-0063(0.9191)	GEMS-0015(0.9186)
GEMS-0113	LH119(0.9486)	B73(0.9459)	LH196(0.9458)	B73Htrhm(0.9441)	F42(0.9434)	58612InbredB73(0.943)	GEMS-0101(0.9428)	NC372(0.9427)	AusTRCF306308(0.9426)	DJ7(0.9426)
GEMS-0115	B73(0.9382)	AusTRCF306310(0.9372)	F42(0.9365)	B73Htrhm(0.9359)	NC326(0.9351)	GEMS-0116(0.9348)	GEMS-0050(0.9348)	CS608(0.9346)	58804Mo17MethBcS3(0.9343)	DJ7(0.9341)
GEMS-0116	GEMS-0115(0.9348)	GEMS-0050(0.9318)	AusTRCF306310(0.9205)	GEMS-0049(0.9193)	B73(0.9192)	B14A(0.9192)	B14(0.9188)	AusTRCF306309(0.9183)	AusTRCF306308(0.918)	78010(0.9177)
GEMS-0118	PHT10(0.9293)	LH132(0.929)	PHK35(0.9275)	NL001(0.9268)	LH119(0.9258)	LH196(0.925)	N192(0.9244)	R924(0.9238)	PHG39(0.9236)	B14(0.9234)
GEMS-0125	GEMS-0019(0.9719)	GEMS-0020(0.9265)	GEMS-0016(0.9252)	GEMS-0015(0.9189)	GEMS-0013(0.9146)	GEMS-0017(0.908)	GEMN-0106(0.9013)	LH196(0.9009)	B73(0.8994)	GEMS-0014(0.8992)
GEMS-0142	LH132(0.942)	B73(0.9414)	DJ7(0.9409)	B73Htrhm(0.9402)	GEMS-0101(0.9399)	F42(0.9395)	LH205(0.9395)	LH196(0.9391)	NC280(0.9384)	NC372(0.938)
GEMS-0143	B73(0.9415)	N192(0.9415)	58614B73MethBc5S4(0.941)	58613B73MethBc5S4(0.9404)	B73Htrhm(0.9395)	F42(0.9394)	GEMS-0101(0.9386)	LH196(0.9378)	NC372(0.9377)	AusTRCF306308(0.9375)
GEMS-0146	LH132(0.9742)	LH119(0.9721)	LH196(0.9655)	LH195(0.9625)	ICI740(0.9614)	B73(0.9604)	ICI441(0.9591)	F42(0.9586)	GEMS-0101(0.9584)	B73Htrhm(0.958)
GEMS-0147	LH132(0.9749)	LH119(0.9701)	LH196(0.9667)	B73(0.9641)	B73Htrhm(0.9629)	F42(0.9629)	GEMS-0101(0.9612)	DJ7(0.9612)	NC372(0.9609)	58614B73MethBc5S4(0.9601)
GEMS-0148	LH132(0.963)	LH119(0.9563)	LH196(0.9489)	ICI441(0.9476)	GEMS-0101(0.9474)	LH193(0.9472)	LH195(0.9471)	GEMS-0146(0.947)	GEMS-0147(0.9466)	B73(0.9461)
GEMS-0149	B73(0.9791)	F42(0.9775)	GEMS-0101(0.977)	B73Htrhm(0.9769)	DJ7(0.976)	NC372(0.9747)	58614B73MethBc5S4(0.9745)	58613B73MethBc5S4(0.9743)	NC252(0.9738)	58802Mo17MethBcS3(0.9738)
GEMS-0150	B73(0.9591)	F42(0.9576)	B73Htrhm(0.9575)	58802Mo17MethBcS3(0.956)	GEMS-0101(0.9557)	DJ7(0.9553)	NC372(0.9541)	58612InbredB73(0.9541)	NC252(0.9539)	58804Mo17MethBcS3(0.9538)
GEMS-0160	B73(0.9722)	58804Mo17MethBcS3(0.9712)	GEMS-0101(0.9708)	F42(0.9707)	LH119(0.9701)	B73Htrhm(0.9701)	58614B73MethBc5S4(0.9694)	NC280(0.9687)	DJ7(0.9685)	58802Mo17MethBcS3(0.9683)
GEMS-0161	GEMS-0162(0.963)	LH119(0.958)	GEMS-0160(0.9579)	GEMS-0101(0.9576)	B73(0.9573)	F42(0.9559)	B73Htrhm(0.9555)	58804Mo17MethBcS3(0.9551)	NC372(0.9535)	NC280(0.953)
GEMS-0162	LH119(0.9709)	LH132(0.9642)	B73(0.9632)	GEMS-0161(0.963)	LH196(0.9627)	GEMS-0101(0.9626)	F42(0.9616)	B73Htrhm(0.9611)	GEMS-0160(0.9605)	DJ7(0.9602)
GEMS-0163	PHT10(0.9523)	GEMS-0175(0.9445)	ICI740(0.9426)	ICI441(0.9421)	58614B73MethBc5S4(0.9378)	B73(0.9375)	LH119(0.9374)	GEMS-0101(0.937)	LH132(0.9364)	58613B73MethBc5S4(0.9363)
GEMS-0175	PHT10(0.9593)	B73(0.9518)	LH119(0.9514)	LH132(0.9512)	F42(0.9506)	B73Htrhm(0.9498)	58614B73MethBc5S4(0.9494)	58613B73MethBc5S4(0.9492)	ICI740(0.9488)	DJ7(0.9485)
GEMS-0176	LH132(0.9565)	LH119(0.953)	ICI441(0.9488)	LH196(0.9487)	B73(0.9467)	LH193(0.9449)	ICI740(0.9448)	F42(0.9444)	B73Htrhm(0.9443)	LH195(0.9441)
GEMS-0180	B73(0.9405)	LH196(0.9405)	GEMS-0101(0.9396)	F42(0.9395)	B73Htrhm(0.9382)	GEMS-0183(0.9376)	LH119(0.9372)	LH132(0.9371)	DJ7(0.937)	58614B73MethBc5S4(0.9368)
GEMS-0181	B73(0.9392)	LH132(0.9385)	LH196(0.9375)	LH119(0.9372)	GEMS-0101(0.937)	F42(0.9369)	B73Htrhm(0.9367)	GEMS-0183(0.9362)	NC330(0.9358)	NC292(0.9357)
GEMS-0182	LH196(0.9441)	B73(0.9436)	LH74(0.9428)	LH205(0.9422)	B73Htrhm(0.9421)	F42(0.9419)	GEMS-0101(0.9414)	LH209(0.9409)	LH119(0.9406)	LH132(0.9403)
GEMS-0183	LH196(0.9437)	GEMS-0052(0.9404)	B73(0.9403)	W8304(0.94)	LH132(0.9399)	GEMS-0074(0.9398)	GEMS-0101(0.9394)	F42(0.9386)	AusTRCF306308(0.9386)	B73Htrhm(0.9383)
GEMS-0184	B73(0.9542)	B73Htrhm(0.9525)	F42(0.9522)	GEMS-0101(0.9517)	58614B73MethBc5S4(0.9516)	DJ7(0.9514)	58613B73MethBc5S4(0.9503)	NC292(0.9499)	NC372(0.9495)	N201(0.9493)
GEMS-0185	PHT10(0.9438)	ICI441(0.9425)	ICI740(0.9405)	LH132(0.9364)	LH119(0.9345)	B73(0.9336)	LH196(0.9326)	F42(0.9325)	LH195(0.9322)	GEMS-0101(0.9318)
GEMS-0188	PHT10(0.9296)	GEMS-0189(0.9257)	LH196(0.9218)	LH74(0.9202)	LH205(0.9198)	GEMS-0101(0.9191)	B73(0.918)	NL001(0.9174)	LH119(0.9165)	58613B73MethBc5S4(0.9162)
GEMS-0189	PHT10(0.953)	LH132(0.9391)	LH205(0.9356)	LH119(0.9351)	LH196(0.9334)	PHW52(0.9326)	LH74(0.9321)	LH193(0.9318)	PHG39(0.9318)	GEMS-0219(0.9316)
GEMS-0199	78010(0.9413)	794(0.9378)	LH74(0.9367)	GEMS-0183(0.9359)	LH196(0.9358)	W8304(0.9357)	LH205(0.9347)	B14A(0.9336)	B14(0.9335)	78002A(0.9333)
GEMS-0200	PHP38(0.9343)	GEMS-0201(0.9313)	LH132(0.9266)	LH196(0.9257)	LH195(0.9253)	LH119(0.9242)	PHG39(0.9241)	PHT10(0.9239)	PHK35(0.9235)	PHWG5(0.9227)
GEMS-0201	PHP38(0.9469)	PHG39(0.9361)	GEMS-0200(0.9313)	PHT10(0.9292)	PHW52(0.9279)	PHK35(0.9256)	PHT55(0.9253)	PHWG5(0.9231)	GEMS-0189(0.9208)	PHP85(0.9199)
GEMS-0202	B73(0.9608)	F42(0.9588)	B73Htrhm(0.9588)	GEMS-0101(0.9576)	DJ7(0.9572)	58804Mo17MethBcS3(0.9567)	NC372(0.9567)	NC280(0.9561)	NC252(0.9559)	58613B73MethBc5S4(0.9557)
GEMS-0203	B73(0.9021)	EZ14(0.9006)	NC310(0.9002)	B73Htrhm(0.9002)	GEMS-0101(0.9001)	Tx772(0.9001)	58615B73MethBc5S4(0.8999)	NC372(0.8997)	NC252(0.8993)	F42(0.8992)
GEMS-0206	B73(0.9499)	58613B73MethBc5S4(0.9493)	B73Htrhm(0.9492)	58614B73MethBc5S4(0.9492)	LH119(0.9481)	58615B73MethBc5S4(0.9479)	F42(0.9479)	NC372(0.9472)	58804Mo17MethBcS3(0.9467)	NC280(0.9463)
GEMS-0215	GEMN-0196(0.9363)	GEMN-0194(0.9306)	GEMN-0197(0.923)	GEMN-0170(0.9196)	GEMN-0127(0.9188)	GEMN-0169(0.9184)	GEMN-0108(0.9182)	GEMN-0105(0.9173)	GEMN-0217(0.9164)	GEMN-0212(0.916)
GEMS-0219	GEMS-0002(0.9377)	PHT10(0.9318)	GEMS-0189(0.9316)	LH132(0.926)	LH196(0.9258)	LH205(0.9255)	LH119(0.9251)	LH74(0.9227)	LH209(0.9223)	B73(0.9215)
GEMS-0220	B73(0.937)	GEMS-0113(0.9364)	LH132(0.9352)	LH119(0.9351)	B73Htrhm(0.9348)	GEMS-0101(0.9345)	NC280(0.9344)	F42(0.9343)	LH196(0.9343)	NC252(0.934)
GEMS-0222	LH74(0.9144)	LH205(0.912)	LH196(0.9116)	GEMS-0199(0.9115)	LH209(0.9097)	78010(0.9093)	LH222(0.908)	B73(0.9072)	B64(0.9071)	N218(0.9069)
GEMS-0223	GEMS-0092(0.9733)	PHT10(0.9406)	LH119(0.9348)	LH193(0.933)	B73(0.9327)	58614B73MethBc5S4(0.9326)	LH132(0.9321)	58613B73MethBc5S4(0.931)	NC280(0.9307)	DJ7(0.9301)
Gengke1	Honanno.7(0.8671)	TUO229(0.8636)	TwanxTzuh-S6(0.8612)	YANG(0.8611)	Yellow3-4(0.861)	TZU-CHIAO-HSI-WU302(0.8605)	Taun23(0.8601)	YE-CHI-HUNG(0.8596)	Shansino.60(0.8585)	S330(0.8557)
GT106	F6(0.8632)	B73(0.8629)	Ab18(0.8627)	F44(0.8605)	B73Htrhm(0.8599)	NC326(0.8593)	F42(0.8592)	A680(0.8592)	B109(0.8591)	794(0.8591)
GT112	NC248(0.9602)	AR208(0.9568)	NC238(0.9514)	SC213R(0.9443)	NC246(0.9435)	SC213(0.9402)	SC212M(0.9369)	SC16(0.9118)	SeparationfromSC16(0.9116)	SC15(0.9115)
GT113	GT115(0.8819)	F44(0.8806)	Ab18(0.8795)	GE72(0.8753)	B73(0.8727)	NC7(0.871)	CM105(0.8709)	SC213R(0.8702)	GT118(0.8702)	CM169(0.8702)
GT115	Ab18(0.931)	NC7(0.9013)	F44(0.8862)	GT112(0.8845)	F6(0.8831)	GT113(0.8819)	NC236(0.8774)	GT150(0.8773)	SC212M(0.8768)	NC248(0.8754)
GT118	F44(0.9086)	F6(0.9003)	GT150(0.8851)	SC44(0.8771)	GT119(0.874)	SC343(0.8709)	Ab18(0.8708)	GT113(0.8702)	GT115(0.8685)	Tzi26(0.8684)
GT119	F6(0.8767)	GT118(0.874)	81-1(0.8688)	GT150(0.8654)	B73(0.8593)	SC343(0.859)	F44(0.8582)	245(0.8568)	Ab18(0.8565)	NC330(0.8562)
GT150	F6(0.9282)	Ab26(0.8907)	Ab18(0.8906)	AB26A(0.889)	GT118(0.8851)	SC343(0.8784)	GT115(0.8773)	KYS(0.8708)	F44(0.8679)	B73(0.8657)
GT154	38-11(0.9311)	AH83(0.9308)	WX38-11(0.9289)	Mo314ae(0.9223)	H30w(0.9187)	Mo3(0.9177)	Mo403(0.9155)	H50(0.915)	Mo305ae(0.9135)	CI38B(0.9098)
GT169A	B73(0.8671)	CI88A(0.864)	NC316(0.8628)	NC330(0.8626)	B73Htrhm(0.8625)	NC292(0.8623)	NC326(0.8623)	58615B73MethBc5S4(0.8623)	N192(0.8622)	NC256(0.8621)
GT601	Mo401(0.9097)	GT602(0.9095)	B37(0.9091)	B37TRf(0.9077)	B37T(0.9069)	Lai1029(0.9035)	A509N(0.9025)	H93(0.9016)	B76(0.8988)	B47(0.8944)
GT602	Va58(0.923)	Lai1029(0.921)	Va23(0.9155)	B37(0.9126)	B37TRf(0.912)	B37T(0.9111)	H93(0.9104)	Mo401(0.9099)	GT601(0.9095)	A509N(0.9074)
GTS1	IP39(0.927)	Ia453(0.9268)	C31(0.9245)	909(0.924)	C38(0.9231)	P39M96(0.9228)	C30(0.9208)	A648(0.9207)	W6720-1(0.9202)	EP83(0.92)
H10	CI91BGoodman-Buckler(0.9299)	CI91B(0.9297)	CI540(0.9245)	R220(0.9146)	WX187-2(0.9137)	R221(0.9084)	CI187-2(0.8991)	Oh56A(0.8991)	Oh7(0.8989)	Oh7B(0.8964)
H100	H91(0.9654)	B14(0.9646)	B14A(0.9645)	WXB14(0.9625)	R924(0.9604)	Pa759(0.9563)	LP1NRHT(0.9551)	LP1CMSHT(0.9546)	A641N(0.9544)	Pa760(0.9525)
H101	IA28(0.9977)	IDS28(0.9826)	B-28(0.9735)	IA61(0.9691)	IADS61(0.9648)	R-28(0.9521)	R-28-2(0.945)	BR-28INBR.FR.YEL.PEARL(0.9339)	OC5(0.8922)	NP86(0.8817)
H102	C123(0.9141)	R903B(0.8959)	5707(0.8933)	C103(0.8922)	C103T(0.8909)	Mo43(0.8849)	H118w(0.8835)	Mo307ae(0.883)	H116(0.8801)	Va14A(0.8798)
H103	A334(0.9062)	A286(0.8939)	ND385(0.8912)	A264(0.891)	Oh7(0.885)	A502(0.8835)	Oh7B(0.8785)	N7A(0.8738)	H117(0.8729)	N7AGoodman-Buckler(0.8726)
H104W	A619(0.9782)	EZ34(0.9781)	A619Ht1(0.9775)	A619HT(0.9755)	A619Ht3(0.9744)	A619Ht2(0.9733)	Oh43T(0.9556)	Oh43(0.9554)	A619E(0.953)	MS78(0.9529)
H105W	A632+/sh2(0.9643)	A632sh2/sh2(0.9638)	A632su/su(0.9634)	58610A632MethBc5S4(0.9622)	58609A632MethBc5S4(0.9608)	A632HT(0.9607)	A632(0.9602)	A632HTN(0.9564)	A632RpRp(0.9563)	EZ31(0.9559)
H106w	H84(0.9731)	B37(0.9332)	H93(0.9325)	Mo401(0.9317)	B37T(0.9314)	B37TRf(0.9254)	A509N(0.9253)	B76(0.9221)	B47(0.9215)	H123(0.9188)
H107	H99(0.9577)	H112(0.9395)	B102(0.9375)	B100(0.9341)	B93(0.9301)	H98(0.9245)	ML606(0.919)	H108(0.8978)	H109(0.8973)	Oh43T(0.8969)
H108	Mo17(0.9451)	SeagullSeventeen(0.944)	58801InbredMo17(0.944)	58803Mo17MethBcS3(0.9436)	Mo17T(0.9436)	AusTRCF305846(0.9423)	Mo17+/su(0.9403)	AusTRCF305849(0.9397)	H109(0.9378)	Hi60(0.9369)
H109	Mo17(0.9524)	AusTRCF305846(0.9513)	58801InbredMo17(0.951)	Mo17T(0.9509)	SeagullSeventeen(0.95)	AusTRCF305849(0.948)	58803Mo17MethBcS3(0.9475)	Mo17+/su(0.9449)	Hi60(0.9447)	LH51(0.9439)
H110	H117(0.9018)	B14(0.8973)	B14A(0.8971)	H91(0.8952)	WXB14(0.8945)	R924(0.8939)	LP1NRHT(0.8933)	Pa760(0.8931)	LP1CMSHT(0.893)	Hi25(0.8928)
H111	FAPW(0.9292)	B37(0.9224)	H93(0.9211)	B37T(0.9208)	B37TRf(0.9195)	Mo401(0.9184)	B14A(0.9165)	B14(0.9164)	A509N(0.9156)	B76(0.9155)
H112	H98(0.952)	H107(0.9395)	H99(0.9203)	B93(0.9043)	B102(0.9039)	B100(0.9034)	ML606(0.9031)	Ill.Hy(0.9014)	H96(0.8999)	WXHy(0.8995)
H113	H60(0.9345)	H55(0.9324)	H96(0.9202)	WXHy(0.9117)	Ill.Hy(0.9113)	Hy(0.9113)	HY2(0.9109)	R902A(0.9079)	A564N(0.9045)	CI42B(0.9043)
H114	B37(0.9334)	B37T(0.9326)	Mo401(0.9307)	B37TRf(0.9305)	H93(0.9286)	FAPW(0.9241)	B76(0.9238)	B47(0.9213)	A509N(0.9206)	LH1(0.9137)
H116	C123(0.9089)	H60(0.8957)	5707(0.8875)	H113(0.8868)	H102(0.8801)	C102(0.8787)	R903B(0.8783)	C103(0.8782)	C103T(0.8756)	Mo307ae(0.8736)
H117	B14(0.9296)	B14A(0.9292)	WXB14(0.928)	A641N(0.9252)	R924(0.9243)	H91(0.9241)	Hi25(0.9234)	B59(0.923)	A661N(0.9218)	A664N(0.9197)
H118w	H102(0.8835)	H117(0.8817)	H110(0.8726)	H111(0.863)	H103(0.8625)	H116(0.8595)	B73(0.8582)	B73Htrhm(0.856)	NC316(0.8553)	NC326(0.855)
H119	B73(0.9586)	W8304(0.9579)	B73Htrhm(0.9578)	F42(0.9576)	GEMS-0101(0.9574)	NC372(0.9556)	58612InbredB73(0.9555)	DJ7(0.9554)	NC326(0.9553)	NC252(0.9543)
H121	Wf9(0.8804)	Wf9T(0.8804)	WXWF9(0.8801)	A630(0.8793)	R909TMS(0.8772)	R909(0.8772)	A631(0.8767)	B41(0.8761)	W64A(0.8749)	W64Aae(0.8747)
H122w	GEMS-0101(0.9414)	B73(0.941)	F42(0.9399)	B73Htrhm(0.9397)	NC256(0.9384)	NC372(0.9384)	58802Mo17MethBcS3(0.9383)	58804Mo17MethBcS3(0.938)	DJ7(0.9378)	NC252(0.9376)
H123	B73(0.9685)	GEMS-0101(0.9682)	F42(0.9675)	B73Htrhm(0.9674)	AusTRCF305840(0.9661)	58614B73MethBc5S4(0.9654)	58613B73MethBc5S4(0.9652)	NC372(0.965)	DJ7(0.9647)	58612InbredB73(0.9645)
H124w	KY228(0.8692)	Ky226(0.8685)	B73(0.8681)	T171(0.8663)	R30(0.8655)	MO1W(0.8648)	A680(0.8646)	GEMS-0160(0.8645)	B73Htrhm(0.8645)	AusTRCF306308(0.8641)
H125	B73(0.9456)	B73Htrhm(0.9446)	58804Mo17MethBcS3(0.9439)	F42(0.9437)	NC280(0.9436)	NC372(0.9436)	NC252(0.9427)	DJ7(0.9427)	58614B73MethBc5S4(0.9424)	58615B73MethBc5S4(0.9419)
H126W	58801InbredMo17(0.936)	Mo17T(0.9359)	Mo17(0.9356)	AusTRCF305846(0.935)	SeagullSeventeen(0.9349)	AusTRCF305849(0.9337)	58803Mo17MethBcS3(0.9332)	Mo17+/su(0.9303)	LH51(0.9302)	Hi60(0.9289)
H14	CI4A(0.8944)	L317(0.8928)	WXL317(0.8909)	R917A(0.8867)	Oh40B(0.8855)	MS89(0.8811)	MS201(0.8782)	Pa762(0.8778)	Oh43(0.8776)	R218(0.8776)
H19	B73(0.8719)	NC316(0.8691)	B73Htrhm(0.8686)	NC326(0.8681)	AusTRCF306302(0.868)	NC280(0.8679)	58802Mo17MethBcS3(0.8679)	AusTRCF306304(0.8679)	INBRED141(0.8678)	NC372(0.8677)
H21W	Va3A(0.9022)	B73(0.8696)	B109(0.8668)	Tx81(0.8663)	NC316(0.8658)	A680(0.8653)	F42(0.8649)	B73Htrhm(0.8649)	N192(0.8648)	NC330(0.8648)
H22w	B73(0.8708)	A680(0.8673)	B73Htrhm(0.8669)	NC280(0.8669)	NC328(0.8667)	F42(0.8665)	58613B73MethBc5S4(0.8664)	NC326(0.8663)	NC316(0.8663)	NC372(0.8658)
H23w	B73(0.8683)	NC316(0.8652)	A680(0.8649)	B73Htrhm(0.8649)	NC292(0.8647)	NC330(0.8645)	NC280(0.8644)	NC310(0.8643)	SD108(0.8643)	N201(0.8642)
H25W	B73(0.8684)	B109(0.8658)	B73Htrhm(0.8648)	A680(0.8646)	NC316(0.8642)	NC326(0.8641)	NC292(0.8639)	NC372(0.8637)	NC310(0.8636)	SD108(0.8636)
H26w	C8pseudo(0.9976)	M14(0.924)	WXM14(0.9182)	R914(0.9163)	R216(0.916)	R216A(0.9137)	H42(0.9077)	MS1(0.896)	MS106(0.895)	R901(0.8917)
H27w	L(0.9505)	Oh7(0.8956)	Oh7B(0.8908)	A286(0.883)	Mo304ae(0.8803)	N7A(0.8796)	R907(0.8782)	N7AGoodman-Buckler(0.8777)	Oh28(0.8771)	R2(0.8736)
H28w	H29w(0.9977)	Ill.Hy(0.9552)	WXHy(0.9507)	Hy(0.9435)	A564N(0.9432)	HY2(0.9405)	A579N(0.9389)	R902A(0.9377)	H55(0.9315)	R138(0.9252)
H29w	H28w(0.9977)	Ill.Hy(0.955)	WXHy(0.9496)	Hy(0.9439)	A564N(0.9435)	HY2(0.941)	A579N(0.9388)	R902A(0.9379)	H55(0.9317)	R138(0.9271)
H30w	38-11(0.9726)	AH83(0.9721)	WX38-11(0.9656)	Mo314ae(0.964)	H50(0.9541)	EZ18(0.95)	CI38B(0.9495)	Mo403(0.9403)	Mo3(0.94)	H52(0.9385)
H41	M14(0.9327)	R216(0.9282)	R216A(0.9276)	R914(0.9266)	H42(0.923)	WXM14(0.9196)	Oh28(0.9088)	R901(0.9087)	MS1(0.8992)	MS106(0.896)
H42	M14(0.9677)	R216(0.9638)	R914(0.9579)	R216A(0.9572)	WXM14(0.9536)	R901(0.9307)	MS106(0.9265)	H41(0.923)	MS1(0.9205)	CI90A(0.9091)
H45	Wf9(0.9536)	Wf9T(0.9525)	WXWF9(0.952)	R909(0.9446)	R909TMS(0.943)	A630(0.939)	A629(0.9377)	Mo11(0.9364)	R75(0.9352)	A631(0.9351)
H46	Wf9(0.9643)	WXWF9(0.9637)	Wf9T(0.9631)	R909(0.9539)	R909TMS(0.9535)	A630(0.9512)	Mo11(0.9482)	A629(0.9448)	H49(0.9444)	CI29B(0.9432)
H49	WXWF9(0.9719)	Wf9(0.9711)	Wf9T(0.9692)	R909TMS(0.9585)	R909(0.9582)	Mo11(0.9581)	A630(0.9538)	CI29B(0.9503)	A629(0.95)	B65(0.9496)
H5	A321(0.9514)	A375(0.939)	A374(0.9344)	A223(0.933)	A548(0.929)	A547(0.9286)	W374B(0.9269)	A(0.9257)	W374R2(0.9204)	A649(0.9203)
H50	38-11(0.972)	AH83(0.9687)	Mo314ae(0.9653)	WX38-11(0.9613)	H51(0.9587)	H30w(0.9541)	CI38B(0.9487)	EZ18(0.9448)	H52(0.9432)	R76(0.943)
H51	H50(0.9587)	38-11(0.9458)	AH83(0.9457)	Mo314ae(0.9419)	WX38-11(0.9397)	H30w(0.931)	CI38B(0.9245)	H52(0.9236)	Mo403(0.922)	Mo3(0.9215)
H52	38-11(0.9507)	AH83(0.9464)	Mo314ae(0.9441)	H50(0.9432)	WX38-11(0.942)	H30w(0.9385)	CI38B(0.9308)	Mo403(0.9299)	Mo3(0.9291)	Mo305ae(0.9289)
H55	H96(0.9733)	Ill.Hy(0.9678)	WXHy(0.9656)	Hy(0.9634)	HY2(0.9616)	A564N(0.9594)	R902A(0.9565)	A579N(0.9563)	CI42A(0.9445)	CI42B(0.9438)
H59	Mo21R(0.8934)	CI28A(0.8796)	CI28B(0.8746)	CI28(0.8738)	H51(0.8734)	B73(0.8716)	CI64(0.8708)	CI45(0.87)	NC316(0.8696)	CI28C(0.8694)
H60	H113(0.9345)	H116(0.8957)	Mo21R(0.8866)	LH192(0.886)	Oh51A(0.8835)	H73(0.8784)	LH194(0.876)	Oh28(0.8746)	H51(0.8738)	LH193(0.8738)
H71	W22(0.9644)	WXW22(0.9619)	W22R(0.9601)	A691N(0.9515)	W182ETMS(0.9414)	W182E(0.9405)	W182D(0.9397)	B46(0.9242)	A618(0.9238)	A617(0.9169)
H73	Oh599(0.952)	Oh51A(0.9409)	A251(0.905)	MS1(0.8988)	R109B(0.8914)	EZ53(0.8861)	H60(0.8784)	MS80(0.8775)	R103(0.872)	MS214(0.8716)
H84	H106w(0.9731)	B37(0.9517)	H93(0.9512)	B37T(0.9499)	Mo401(0.9484)	B37TRf(0.9453)	A509N(0.9417)	B76(0.9404)	B47(0.9388)	R802A(0.9293)
H8431	991(0.962)	GEMS-0091(0.9462)	B14A(0.9264)	B14(0.9261)	GEMS-0026(0.9244)	WXB14(0.9239)	R924(0.9238)	LP1NRHT(0.9226)	LP1CMSHT(0.9222)	H91(0.9218)
H88	CI90A(0.9365)	Oh43(0.9246)	Oh43T(0.9219)	MS78(0.9213)	Oh43TRf(0.9211)	Oh43sh2(0.9188)	Oh43su(0.9183)	H95(0.9178)	R218(0.9173)	R219(0.9149)
H91	B14(0.9886)	B14A(0.9882)	Pa759(0.988)	WXB14(0.9864)	R924(0.985)	Pa760(0.9824)	LP1NRHT(0.979)	A641N(0.9785)	LP1CMSHT(0.9784)	Hi25(0.9751)
H93	B37(0.9876)	B37T(0.987)	Mo401(0.9856)	B37TRf(0.9822)	A509N(0.9738)	B76(0.9716)	B47(0.9604)	NC250(0.9536)	H84(0.9512)	R802A(0.9495)
H95	SeparationfromTzi24(0.9676)	Tzi24(0.9592)	CI90A(0.935)	Oh43(0.9274)	Oh43T(0.9262)	R218(0.9255)	MS78(0.9242)	R219(0.9214)	Oh43TRf(0.9213)	Oh43sh2(0.9194)
H96	H55(0.9733)	Ill.Hy(0.9599)	WXHy(0.9571)	Hy(0.9561)	HY2(0.9552)	A564N(0.9525)	R902A(0.95)	A579N(0.9491)	CI42A(0.9416)	CI42B(0.9413)
H98	H112(0.952)	H107(0.9245)	A14NW(0.9213)	EZ33(0.9188)	Ill.Hy(0.9178)	A57N(0.9172)	B55(0.916)	WXHy(0.9151)	Hy(0.9139)	HY2(0.9138)
H99	B102(0.9656)	B100(0.9628)	B93(0.96)	H107(0.9577)	ML606(0.926)	H112(0.9203)	H108(0.9142)	IB014(0.9081)	H109(0.9069)	LH57(0.906)
HB8229	A634(0.9253)	LP1CMSHT(0.9192)	LP1NRHT(0.9174)	B14A(0.9154)	B14(0.9148)	A632RpRp(0.9141)	A632HT(0.9129)	WXB14(0.9126)	A632(0.9126)	R924(0.9123)
HBA1	PHW51(0.8956)	B64(0.8937)	PHW65(0.8922)	PHW79(0.8903)	B68(0.8883)	PHG35(0.888)	B14(0.8876)	Hi31(0.8873)	B14A(0.8872)	PHV78(0.8872)
Hi25	B14A(0.9787)	B14(0.9787)	WXB14(0.9759)	H91(0.9751)	R924(0.9743)	LP1CMSHT(0.97)	LP1NRHT(0.9698)	A641N(0.969)	Pa759(0.9659)	Pa760(0.9647)
Hi26	CI21E(0.9257)	EZ19(0.9249)	Mo303ae(0.9186)	R921E(0.9077)	Ill.Hy(0.901)	WXHy(0.8992)	Hy(0.8982)	HY2(0.8971)	AR296(0.8966)	A579N(0.8956)
Hi27	Hi27Goodman-Buckler(0.9576)	Hi25(0.8817)	B14A(0.8783)	B59(0.8777)	B14(0.8777)	B68(0.8775)	H91(0.8775)	Hi31(0.8773)	A641N(0.8768)	B64(0.8762)
Hi27Goodman-Buckler	Hi27(0.9576)	Hi25(0.8847)	B68(0.8843)	89S4117(0.8839)	Hi31(0.8836)	B14A(0.8832)	B64(0.8825)	B14(0.8822)	H91(0.8819)	R924(0.8813)
Hi28	B73(0.8706)	CI64(0.8674)	Hi27Goodman-Buckler(0.8673)	R229(0.8667)	NC330(0.8666)	B73Htrhm(0.8665)	NC326(0.8659)	AusTRCF306302(0.8658)	N192(0.8657)	NC292(0.8655)
Hi29	Tzi30(0.8856)	CI21E(0.8706)	Mo303ae(0.8668)	R921E(0.8664)	EZ19(0.8664)	Hi28(0.8628)	Hi26(0.8623)	B73(0.8619)	R229(0.8606)	AusTRCF306302(0.8606)
Hi30	B73(0.8663)	NC330(0.8626)	B73Htrhm(0.8625)	B14A(0.8624)	NC280(0.8622)	NC372(0.8621)	AusTRCF306302(0.8619)	R229(0.8617)	NC316(0.8615)	NC326(0.8615)
Hi31	B68(0.9872)	B14(0.9762)	B14A(0.9758)	WXB14(0.9726)	H91(0.9719)	R924(0.9716)	LP1CMSHT(0.9685)	LP1NRHT(0.9685)	A641N(0.9661)	Hi25(0.9633)
Hi33	EZ33(0.9395)	Oh43(0.9147)	MS78(0.9143)	Oh43TRf(0.9132)	R218(0.9131)	Oh43T(0.9127)	A14NW(0.9122)	MS79(0.9101)	Oh43sh2(0.9095)	R219(0.9085)
Hi34	Mp706(0.8855)	Mp707(0.8854)	Mp705(0.8852)	Hi39(0.8847)	Hi41(0.8809)	Mp708(0.8778)	Mp716(0.8754)	CML139(0.8699)	CML121(0.8689)	Mp714(0.8675)
Hi38C1	Hi30(0.8605)	B73(0.8568)	M14(0.8552)	GEMS-0161(0.8539)	B73Htrhm(0.8538)	R229(0.8532)	NC326(0.853)	58802Mo17MethBcS3(0.853)	NC372(0.8528)	R914(0.8528)
Hi39	B14A(0.9255)	B14(0.9251)	H91(0.9241)	WXB14(0.923)	Hi41(0.9215)	R924(0.9215)	LP1CMSHT(0.9214)	LP1NRHT(0.9208)	Hi25(0.9188)	Pa759(0.9185)
Hi41	Hi39(0.9215)	H91(0.9128)	B14(0.912)	B14A(0.912)	WXB14(0.911)	Hi25(0.9108)	Hi31(0.9103)	LP1CMSHT(0.9099)	A641N(0.9091)	LP1NRHT(0.9091)
Hi42	Hi43(0.9661)	CML223(0.8648)	Ki14(0.8636)	CML228(0.8625)	Mp706(0.8623)	Mp707(0.8622)	Mp716(0.861)	Mp708(0.8609)	Ki43(0.8609)	Mp705(0.8607)
Hi43	Hi42(0.9661)	CML223(0.8638)	Ki43(0.8623)	Ki14(0.8619)	CML228(0.861)	Mp706(0.8606)	Mp707(0.8604)	Mp708(0.8602)	Hi34(0.8598)	Hi64(0.8597)
Hi44	KUI2007(0.934)	Ki2021(0.9334)	KUI2021(0.9307)	Hi31(0.8969)	B68(0.8965)	B14(0.8924)	B14A(0.8923)	Hi25(0.8917)	H91(0.8915)	R924(0.8914)
Hi47	B73(0.9567)	F42(0.9554)	B73Htrhm(0.955)	GEMS-0101(0.9545)	NC252(0.9542)	NC372(0.9542)	58612InbredB73(0.9535)	58802Mo17MethBcS3(0.9535)	DJ7(0.9528)	NC280(0.9527)
Hi48	B73(0.8606)	NC330(0.8577)	GEMS-0160(0.8576)	NC326(0.8571)	NC292(0.857)	B73Htrhm(0.857)	B109(0.8568)	A680(0.8561)	A679(0.8559)	NC280(0.8559)
Hi50	CML118(0.8874)	NC366(0.8788)	AusTRCF306352(0.8611)	AusTRCF305817(0.8607)	B73(0.8602)	A6(0.8601)	Hi52(0.8599)	GEMS-0002(0.8593)	AusTRCF306351(0.8592)	AusTRCF306353(0.8584)
Hi52	CML118(0.8639)	NC366(0.8602)	B73(0.8601)	Hi50(0.8599)	NC330(0.857)	B73Htrhm(0.8568)	NC316(0.8568)	R229(0.8565)	NC326(0.8564)	F42(0.8564)
Hi56	B73(0.8631)	GEMS-0160(0.8597)	NC330(0.8591)	NC316(0.8588)	NC280(0.8588)	B73Htrhm(0.8587)	B109(0.8585)	NC328(0.8584)	GEMS-0161(0.8584)	F42(0.8583)
Hi60	Mo17T(0.9894)	58801InbredMo17(0.9891)	Mo17(0.989)	SeagullSeventeen(0.9879)	AusTRCF305846(0.987)	58803Mo17MethBcS3(0.9856)	AusTRCF305849(0.9841)	Mo17+/su(0.9819)	LH51(0.979)	740(0.9728)
Hi61	Ki14(0.8684)	B73(0.8684)	B73Htrhm(0.8657)	N192(0.8655)	A680(0.8652)	NC330(0.8651)	B109(0.8651)	58615B73MethBc5S4(0.8649)	N218(0.8646)	AusTRCF306309(0.8646)
Hi62	Hi64(0.8867)	Ki3(0.8711)	KUI2021(0.8698)	KUI2007(0.8697)	Ki2021(0.8695)	Ki14(0.8692)	CML228(0.8685)	CML227(0.8681)	CML225(0.8673)	CML229(0.8658)
Hi63	CML229(0.8634)	Ki14(0.8627)	GEMN-0211(0.8626)	CML227(0.8625)	GEMS-0009(0.8618)	CML223(0.8618)	GEMN-0164(0.8617)	GEMN-0124(0.8613)	CML228(0.8601)	CML345(0.86)
Hi64	Hi62(0.8867)	Ki3(0.8674)	CML228(0.8668)	CML223(0.8668)	CML481(0.8648)	Ki11(0.8645)	CML224(0.8639)	CML227(0.8635)	NEI9008(0.8634)	Ki2021(0.8629)
Hi65	Tx601(0.9799)	MP717(0.9352)	Tx706(0.8814)	AR272(0.88)	L605(0.8742)	1416-1(0.8727)	NC348(0.8687)	NC298(0.8673)	Mp715(0.8671)	SC76(0.8668)
Hi66	Tzi4(0.9734)	Tzi5(0.91)	Tzi3(0.8697)	TZAR103(0.8682)	KS2(0.8667)	TZAR102(0.8665)	CML204(0.8661)	Tzi8(0.863)	Tzi7(0.8597)	TZSTRI110(0.8591)
Hi67	Tzi18(0.9657)	TZAR102(0.8783)	TZSTRI109(0.8763)	TZSTRI110(0.8744)	TZSTRI111(0.8731)	Tzi1(0.8632)	Tzi8(0.8604)	CML33(0.8603)	KS2(0.8601)	Tzi2(0.8599)
Honanno.7	CI91B(0.9135)	CI91BGoodman-Buckler(0.9119)	WX187-2(0.8996)	R220(0.8947)	R221(0.8933)	CI187-2(0.8901)	Oh56A(0.8872)	H10(0.8833)	Mo17(0.8759)	SeagullSeventeen(0.8753)
HP301	IDS69(0.971)	IDS91(0.9696)	Sg18(0.9551)	AD440DS-1(0.9492)	B-17INBR.FR.SUPERGOLD(0.9491)	AD440DS-2(0.9489)	RB-17INBR.FR.SUPERGOLD(0.9464)	R-17INBR.FR.SUPERGOLD(0.9461)	BR-17INBR.FR.SUPERGOLD(0.945)	AD448DS(0.9419)
HP62-02	Sg1533(0.9657)	ADSg1501(0.9653)	ADSg1501-5(0.9651)	ADSg1501-3(0.9638)	ADSg1501-1(0.9637)	ADSg1501-6(0.9637)	ADSg1501-4(0.9633)	ADSg1501-2(0.963)	Sg18(0.9443)	B-17INBR.FR.SUPERGOLD(0.9391)
HP68-07	HP62-02(0.9162)	AD188LDS(0.9144)	SA24(0.9126)	ADSg1501-1(0.9126)	ADSg1501-2(0.9114)	ADSg1501-4(0.9112)	Sg1533(0.9109)	ADSg1501-6(0.9108)	ADSg1501-5(0.9099)	ADSg1501-3(0.9099)
HP72-11	ADSA5(0.9754)	ADSA15(0.9749)	ADSA14(0.9746)	ADSA8(0.9742)	ADSA7(0.9728)	ADSA11(0.9721)	ADSA4(0.9716)	ADSA12(0.9698)	ADSA1(0.9694)	ADSA10(0.969)
HUA94INBRED	CHI-69INB.(0.9972)	C40(0.8615)	P51(0.8604)	EP62(0.8596)	B73(0.8593)	NJ159(0.8589)	EP60(0.8566)	B73Htrhm(0.8566)	EP61(0.8564)	Ill101Q(0.8561)
Huanyao	Ye4(0.9945)	52220(0.9104)	Taun23(0.8693)	Yellow3-4(0.867)	YANG(0.8657)	YE-CHI-HUNG(0.8651)	TZU-CHIAO-HSI-WU302(0.8643)	Shansino.60(0.8607)	TUO229(0.8578)	HUOBAOMIJI0235(0.8553)
Huobai	YE-CHI-HUNG(0.8639)	TZU-CHIAO-HSI-WU302(0.8632)	Yellow3-4(0.8594)	YANG(0.8593)	Taun23(0.8593)	B73(0.8589)	Shansino.60(0.8577)	TUO229(0.8568)	NC316(0.8553)	58614B73MethBc5S4(0.8551)
HUOBAOMIJI0235	DABATANGINB.JI0241(0.8892)	YANG(0.8682)	YE-CHI-HUNG(0.8681)	Yellow3-4(0.8679)	Taun23(0.8669)	TZU-CHIAO-HSI-WU302(0.8659)	Shansino.60(0.8646)	TUO229(0.8615)	NIU11(0.86)	BAITOUSHUANGIN.JI095(0.8569)
Hwangno.525	YE-CHI-HUNG(0.8586)	B73(0.8583)	TZU-CHIAO-HSI-WU302(0.8563)	NC328(0.8546)	NC316(0.8545)	NC310(0.8543)	A680(0.8542)	B73Htrhm(0.8541)	NC280(0.854)	NC372(0.854)
Hy	HY2(0.9932)	R902A(0.9876)	Ill.Hy(0.9805)	WXHy(0.9765)	A564N(0.9711)	R138(0.9676)	A579N(0.9667)	H55(0.9634)	H96(0.9561)	A669(0.9558)
HY2	Hy(0.9932)	R902A(0.9904)	Ill.Hy(0.9783)	WXHy(0.975)	A564N(0.9691)	R138(0.9688)	A579N(0.9644)	H55(0.9616)	H96(0.9552)	A669(0.9539)
I137TN	E783-1-2-1S6STS.4222INBRED(0.8634)	B73(0.8616)	F2834T(0.8597)	E697-1-1-1S5INBRED(0.8587)	B73Htrhm(0.8584)	BO394Y(0.8582)	NC326(0.858)	NC280(0.8577)	A680(0.8576)	R229(0.8575)
I159	B73(0.8895)	R197(0.8881)	B104(0.888)	NC316(0.8873)	W8555(0.8871)	B73Htrhm(0.8869)	I205(0.8868)	F42(0.8867)	NC280(0.8861)	58612InbredB73(0.886)
I198	WXI198(0.986)	I159(0.8794)	B73(0.8771)	WXI205(0.8755)	GEMS-0101(0.8741)	B7(0.8739)	B73Htrhm(0.8738)	58804Mo17MethBcS3(0.8737)	NC280(0.8735)	NC252(0.8735)
I205	B06(0.9589)	WXB6(0.9457)	WXI205(0.9377)	H45(0.9052)	LH1(0.9016)	PHH93(0.9015)	PHK42(0.8997)	PHN11(0.8975)	PHG29(0.8959)	IBB15(0.8938)
I29	IADS43-W(0.8863)	CA-4(0.8838)	MINN5(0.8775)	IADS38-W(0.877)	R-22INBR.FR.SUPERGOLD(0.8756)	R-17INBR.FR.SUPERGOLD(0.8724)	R-RAH-2IN.FR.TOM-THUMB(0.8712)	SG30A(0.871)	BR-17INBR.FR.SUPERGOLD(0.8696)	Sg18(0.8695)
Ia2003	IP39(0.9473)	W6728(0.9418)	W1736(0.9416)	C31(0.9408)	C38(0.9399)	C30(0.9351)	909(0.9339)	P39A(0.9316)	A648(0.9312)	P39M96(0.9297)
Ia2076	IP39(0.959)	C30(0.9508)	C31(0.9505)	C38(0.9504)	909(0.948)	A648(0.9469)	P39M96(0.9461)	P39A(0.9457)	Ma32(0.9456)	P39(0.9442)
IA2132	IA2132Goodman-Buckler(0.9982)	Florida32(0.9794)	P737M20(0.967)	IaEv191(0.9298)	Ia2003(0.9102)	EP84(0.9073)	EP85(0.9072)	C31(0.9055)	IP39(0.9054)	C38(0.905)
IA2132Goodman-Buckler	IA2132(0.9982)	Florida32(0.979)	P737M20(0.9668)	IaEv191(0.9282)	Ia2003(0.9093)	EP84(0.9051)	IP39(0.9049)	C31(0.9047)	EP85(0.9043)	C38(0.9039)
IA28	H101(0.9977)	IDS28(0.9829)	B-28(0.9732)	IA61(0.9691)	IADS61(0.9648)	R-28(0.952)	R-28-2(0.9449)	BR-28INBR.FR.YEL.PEARL(0.9341)	OC5(0.8928)	AD139DS(0.8824)
Ia453	R853(0.973)	EP83(0.9708)	EP62(0.9502)	EP61(0.9471)	W6728(0.9361)	W1736(0.9349)	IP39(0.9349)	W6720-1(0.9321)	W6366(0.9309)	C31(0.9298)
Ia5125	Ia5125B(0.9871)	R825(0.9735)	W6462(0.9414)	W6757(0.9373)	W1736(0.9354)	W6728(0.9347)	C90(0.9346)	EP58(0.9247)	W6366(0.9244)	W5579(0.915)
Ia5125B	Ia5125(0.9871)	R825(0.977)	W6757(0.9392)	W6462(0.9382)	C90(0.9365)	W1736(0.9295)	W6728(0.9291)	W6366(0.923)	EP58(0.9211)	W5543(0.9131)
Ia5145	Ia5125(0.9075)	IaEv191(0.9065)	Ia5125B(0.9056)	R825(0.8939)	W1736(0.8921)	EP82(0.8918)	W6728(0.8914)	W6462(0.8896)	IA2132(0.8881)	W6757(0.8873)
IA61	IADS61(0.9908)	IA28(0.9691)	H101(0.9691)	IDS28(0.9578)	B-28(0.9488)	R-28(0.9301)	R-28-2(0.9266)	BR-28INBR.FR.YEL.PEARL(0.9189)	OC5(0.8834)	IADS53(0.8757)
IA88	IADS62(0.8976)	IDS91(0.8973)	SA24(0.8948)	IDS69(0.8947)	4722(0.8913)	HP301(0.8912)	CA-15-1DENTSTERILE(0.8909)	ADSA13(0.8907)	ADSA15(0.8898)	BR-15DENTSTERILE(0.8898)
IaCG4189	27A-317-68C(0.928)	STRAIN18B-5-69(0.9251)	STRAIN11D-586-68A(0.9027)	STRAIN451B-4-68B(0.9016)	EP60(0.9007)	S4(0.8997)	908(0.8996)	Il14H(0.8986)	14H-588-68B(0.8979)	13B-587-68A(0.8976)
IADS38-W	IADS43-W(0.9028)	MINN5(0.8903)	SA24(0.8847)	4722(0.8812)	R-4524(0.8805)	I29(0.877)	BR-1-1(0.8763)	IDS69(0.875)	B-15DENTSTERILE(0.8745)	IDS91(0.8745)
IADS43-W	IADS38-W(0.9028)	MINN5(0.8911)	I29(0.8863)	BR-1-1(0.8716)	OC17(0.8689)	R-RAH-2IN.FR.TOM-THUMB(0.8678)	CA-4(0.8664)	AD347DS-2(0.8644)	R-15DENTSTERILE(0.8635)	AD347DS-1(0.8628)
IADS53	RB-53INBR.FR.YELPEARL(0.9808)	R-53-2INBR.FR.YELPEARL(0.965)	CA-53INBR.FR.YELPEARL(0.9504)	R-53-1INBR.FR.YELPEARL(0.9402)	AD26DS(0.9206)	Sg18(0.9167)	AD221(0.9158)	AD157DS(0.9158)	SG30A(0.9157)	B-16INBR.FR.SUPERGOLD(0.9155)
IADS61	IA61(0.9908)	H101(0.9648)	IA28(0.9648)	IDS28(0.955)	B-28(0.9451)	R-28(0.9258)	R-28-2(0.9248)	BR-28INBR.FR.YEL.PEARL(0.9169)	OC5(0.8844)	AD402DS(0.8772)
IADS62	SA24(0.9554)	BR-15DENTSTERILE(0.9272)	4722(0.9248)	B-15DENTSTERILE(0.9214)	CA-15-1DENTSTERILE(0.9214)	RB-15DENTSTERILE(0.9208)	IDS91(0.9205)	IDS69(0.9185)	AD175(0.9177)	HP62-02(0.9177)
IADS70	Sg18(0.9007)	B-17INBR.FR.SUPERGOLD(0.8984)	ADSg1501-2(0.8978)	SG30A(0.8973)	ADSg1501-1(0.8972)	Sg1533(0.8971)	ADSg1501-5(0.8967)	AD330(0.8966)	ADSg1501-6(0.8966)	ADSg1501(0.8966)
IaEv191	IA2132(0.9298)	IA2132Goodman-Buckler(0.9282)	Florida32(0.926)	P737M20(0.9115)	Ia5145(0.9065)	W5552(0.8928)	STRAIN11D-586-68A(0.8875)	14H-588-68B(0.8859)	Il14H(0.8857)	13B-587-68A(0.885)
IaEv3004	14H-588-68B(0.9622)	Il14H(0.9616)	W6786(0.9495)	STRAINT35-388-68A(0.9146)	NJ159(0.9142)	STRAINT36101T-394-68(0.9141)	Ill101Q(0.9128)	STRAINT20-2-68B(0.9086)	STRAINT32-397-68B(0.908)	STRAINT33-399-68B(0.905)
IB014	Q381(0.9509)	207(0.9506)	IBB15(0.9481)	L135(0.9432)	83IBI3(0.9415)	PHG29(0.9414)	PHK42(0.9399)	IBC2(0.939)	PHP02(0.9379)	PHN11(0.9367)
IB02	Q381(0.9507)	207(0.9501)	IBB15(0.9481)	L135(0.9445)	PHG29(0.9364)	83IBI3(0.9352)	IBC2(0.9352)	PHP02(0.9334)	PHK42(0.9331)	L127(0.9322)
IBB14	Q381(0.9335)	207(0.9331)	L135(0.9298)	IBB15(0.9298)	NQ508(0.9295)	PHK42(0.9254)	PHG29(0.9248)	BO9(0.9245)	PHP02(0.9239)	SD46(0.9232)
IBB15	207(0.9913)	Q381(0.991)	L135(0.9833)	PHG29(0.9779)	83IBI3(0.9733)	PHP02(0.9709)	L127(0.9709)	IBC2(0.9706)	PHK42(0.9706)	PHN11(0.9699)
IBC2	83IBI3(0.9872)	207(0.9723)	Q381(0.9712)	IBB15(0.9706)	L135(0.9671)	PHG29(0.9578)	PHK42(0.9565)	PHN11(0.9565)	PHP02(0.9536)	PHH93(0.9523)
ICI193	B59(0.9314)	B14A(0.9277)	B14(0.9268)	R924(0.9259)	H91(0.9249)	WXB14(0.9244)	Hi31(0.9227)	MQ305(0.9215)	A641N(0.9213)	B68(0.9209)
ICI441	ICI740(0.9948)	LH132(0.9769)	LH195(0.97)	LH119(0.9689)	B73(0.965)	F42(0.9634)	NC328(0.9628)	B73Htrhm(0.9625)	58612InbredB73(0.9622)	DJ7(0.9621)
ICI740	ICI441(0.9948)	LH132(0.9776)	LH119(0.9692)	LH195(0.969)	B73(0.9648)	F42(0.964)	B73Htrhm(0.9633)	NC328(0.9633)	GEMS-0101(0.9626)	DJ7(0.9626)
ICI893	LH195(0.9548)	LH132(0.9522)	LH119(0.9513)	B73(0.9506)	F42(0.9487)	GEMS-0101(0.9479)	B73Htrhm(0.9479)	DJ7(0.9474)	NC372(0.9472)	NC280(0.9472)
IDS28	IA28(0.9829)	H101(0.9826)	B-28(0.9618)	IA61(0.9578)	IADS61(0.955)	R-28(0.9397)	R-28-2(0.9363)	BR-28INBR.FR.YEL.PEARL(0.9292)	OC5(0.8949)	AD139DS(0.8872)
IDS69	IDS91(0.9837)	HP301(0.971)	RB-15DENTSTERILE(0.9576)	CA-15-1DENTSTERILE(0.9572)	B-15DENTSTERILE(0.9551)	BR-15DENTSTERILE(0.9529)	AD440DS-2(0.9488)	AD440DS-1(0.9482)	CA-15-2DENTSTERILE(0.9435)	R-15DENTSTERILE(0.9426)
IDS91	IDS69(0.9837)	HP301(0.9696)	CA-15-1DENTSTERILE(0.9543)	RB-15DENTSTERILE(0.9535)	BR-15DENTSTERILE(0.9531)	B-15DENTSTERILE(0.9489)	AD440DS-2(0.9466)	AD440DS-1(0.9455)	R-15DENTSTERILE(0.9404)	HP72-11(0.9403)
Il101	Il101T(0.9952)	STRAINT36101T-394-68(0.9401)	21-396-68B(0.9331)	P51B(0.9324)	STRAINT20-2-68B(0.9308)	STRAINT24-395-68B(0.9282)	STRAINT33-399-68B(0.9275)	STRAINT35-388-68A(0.9267)	STRAINT32-397-68B(0.9261)	P39M96(0.92)
Il101T	Il101(0.9952)	STRAINT36101T-394-68(0.9411)	P51B(0.9349)	21-396-68B(0.9334)	STRAINT20-2-68B(0.9317)	STRAINT24-395-68B(0.9292)	STRAINT33-399-68B(0.9283)	STRAINT32-397-68B(0.9279)	STRAINT35-388-68A(0.9275)	A648(0.9203)
Il14H	14H-588-68B(0.9982)	IaEv3004(0.9616)	STRAINT35-388-68A(0.9424)	STRAINT36101T-394-68(0.9395)	Ill101Q(0.9356)	NJ159(0.9348)	STRAINT32-397-68B(0.932)	STRAINT20-2-68B(0.9318)	21-396-68B(0.9278)	STRAINT33-399-68B(0.9273)
Il677a	Il731a(0.9758)	Il767b(0.9368)	Il778d(0.9346)	442A-431-68D(0.934)	Il779a(0.9298)	EP58(0.9019)	Il14H(0.8982)	STRAIN18B-5-69(0.8974)	14H-588-68B(0.8971)	27A-317-68C(0.8964)
Il731a	Il677a(0.9758)	442A-431-68D(0.9417)	Il767b(0.9381)	Il778d(0.9354)	Il779a(0.933)	Il14H(0.9041)	EP58(0.9032)	14H-588-68B(0.9021)	STRAIN18B-5-69(0.8937)	27A-317-68C(0.8921)
Il767b	Il731a(0.9381)	Il677a(0.9368)	442A-431-68D(0.9105)	Il779a(0.9094)	Il778d(0.9088)	197A-381-68A(0.9035)	Il14H(0.8958)	STRAINT20-2-68B(0.8958)	14H-588-68B(0.8949)	STRAINT35-388-68A(0.8946)
Il778d	Il779a(0.9766)	Il731a(0.9354)	Il677a(0.9346)	Il767b(0.9088)	442A-431-68D(0.9069)	EP58(0.8857)	Ia2003(0.8849)	5261(0.8835)	EP83(0.8828)	Il14H(0.8824)
Il779a	Il778d(0.9766)	Il731a(0.933)	Il677a(0.9298)	Il767b(0.9094)	442A-431-68D(0.9064)	EP58(0.8867)	Il14H(0.8857)	14H-588-68B(0.885)	STRAINT20-2-68B(0.8837)	STRAINT32-397-68B(0.8833)
Ill.Hy	WXHy(0.9931)	A564N(0.986)	Hy(0.9805)	HY2(0.9783)	A579N(0.9758)	R902A(0.9729)	H55(0.9678)	H96(0.9599)	R138(0.9566)	H28w(0.9552)
Ill101Q	NJ159(0.9895)	14H-588-68B(0.9362)	Il14H(0.9356)	STRAINT35-388-68A(0.9287)	STRAINT36101T-394-68(0.9267)	STRAINT24-395-68B(0.9217)	STRAINT20-2-68B(0.9202)	STRAINT33-399-68B(0.9193)	STRAINT32-397-68B(0.918)	21-396-68B(0.9175)
INB101LFY/LFYA632XM16S5	A632sh2/sh2(0.966)	A632HT(0.9654)	A632+/sh2(0.9652)	A632(0.9639)	58610A632MethBc5S4(0.9637)	A632su/su(0.9636)	58609A632MethBc5S4(0.9622)	A632HTN(0.9601)	EZ31(0.9601)	A632RpRp(0.9588)
INBR.PLS14MS.STERILE	4659INBRED(0.9592)	4655INBRED(0.9183)	G14T133(0.9045)	G6T123(0.9034)	G3T5a(0.903)	G3T5(0.9023)	T9(0.9018)	PriorC(0.8954)	S14(0.89)	Inbred6-907(0.8894)
INBRED100	AusTRCF306254(0.8621)	AusTRCF305803(0.8612)	AusTRCF306259(0.8608)	B73(0.86)	M37W(0.8594)	AusTRCF306261(0.8589)	AusTRCF305808(0.8589)	AusTRCF305817(0.8586)	AusTRCF306352(0.8585)	AusTRCF305821(0.8582)
INBRED109	AusTRCF306254(0.8662)	AusTRCF306259(0.8644)	AusTRCF305808(0.8643)	AusTRCF305817(0.8639)	AusTRCF305803(0.8639)	AusTRCF306352(0.8639)	M37W(0.8635)	AusTRCF306354(0.8635)	AusTRCF306353(0.8627)	AusTRCF306351(0.8626)
INBRED1-1265	4F-345CN12(0.864)	INBRED42-492(0.8598)	INBRED41-1781(0.859)	EZ50(0.8584)	4F-306108(0.8578)	EZ13(0.8576)	4F-350CN2(0.8574)	EZ7(0.8573)	4F-300AD3(0.8572)	4F-342CM4(0.8571)
INBRED141	B73(0.8748)	AusTRCF306308(0.8717)	NC316(0.8713)	B73Htrhm(0.8712)	NC326(0.8706)	NC310(0.8705)	A679(0.8703)	W8555(0.8702)	NC330(0.8701)	A680(0.8701)
INBRED19-86	A3G-3-1-3(0.9524)	INBRED39-1084(0.9191)	INBRED627(0.8688)	INBRED305(0.8687)	INBRED605(0.8682)	INBRED309(0.8649)	4F-374GE3(0.8648)	INBRED2-687(0.8646)	4F-259HQ(0.8644)	4F-285TX15(0.8638)
INBRED2-687	INBRED34-1181(0.8975)	4F-374GE3(0.8722)	INBRED627(0.87)	INBRED309(0.87)	4F-203AM6(0.8689)	4F-240BX16(0.8674)	4F-285TX15(0.8671)	INBRED305(0.8666)	INBRED605(0.8658)	INBRED39-1084(0.8657)
INBRED305	INBRED605(0.9888)	INBRED309(0.9413)	INBRED610(0.8978)	INBRED627(0.8818)	INBRED381(0.8792)	INBRED624(0.875)	INBRED19-86(0.8687)	4F-240BX16(0.8685)	INBRED321(0.8677)	INBRED39-1084(0.8672)
INBRED309	INBRED605(0.9436)	INBRED305(0.9413)	INBRED610(0.9159)	INBRED627(0.8836)	INBRED624(0.8746)	INBRED381(0.874)	4F-285TX15(0.8703)	INBRED2-687(0.87)	INBRED34-1181(0.8676)	4F-240BX16(0.8674)
INBRED317	INBRED41-1781(0.8704)	INBRED309(0.8669)	INBRED305(0.8659)	INBRED605(0.8658)	INBRED627(0.8639)	INBRED610(0.8619)	INBRED624(0.8616)	INBRED379(0.8603)	INBRED2-687(0.8582)	INBRED381(0.8579)
INBRED321	INBRED619(0.8815)	INBRED305(0.8677)	INBRED605(0.8674)	INBRED309(0.865)	INBRED627(0.8644)	INBRED624(0.8637)	4F-345CN12(0.8596)	INBRED610(0.8594)	INBRED19-86(0.8593)	4F-350CN2(0.8591)
INBRED334	INBRED358(0.8641)	B73(0.863)	NC280(0.859)	B73Htrhm(0.859)	B109(0.859)	NC316(0.8589)	NC372(0.8588)	NC326(0.8588)	AusTRCF306302(0.8586)	A680(0.8586)
INBRED34-1141	INBRED34-1196(0.9029)	INBRED34-1181(0.8813)	INBRED305(0.8617)	4F-374GE3(0.8612)	INBRED627(0.8611)	4F-203AM6(0.8611)	INBRED605(0.8606)	INBRED309(0.8603)	INBRED2-687(0.8597)	INBRED624(0.8579)
INBRED34-1181	INBRED2-687(0.8975)	INBRED34-1141(0.8813)	INBRED34-1196(0.8704)	INBRED309(0.8676)	INBRED627(0.8664)	INBRED605(0.8656)	INBRED305(0.8654)	4F-203AM6(0.8648)	INBRED624(0.8644)	4F-374GE3(0.8634)
INBRED34-1196	INBRED34-1141(0.9029)	INBRED34-1181(0.8704)	4F-374GE3(0.8587)	INBRED627(0.858)	INBRED624(0.8574)	INBRED2-687(0.8567)	INBRED41-1781(0.8564)	INBRED305(0.8561)	4F-35BK(0.856)	4F-350CN2(0.856)
INBRED358	INBRED627(0.8644)	INBRED334(0.8641)	INBRED309(0.8637)	INBRED305(0.8631)	4F-234BX4(0.8624)	INBRED605(0.8622)	INBRED610(0.8579)	INBRED624(0.8566)	INBRED2-687(0.8563)	INBRED34-1181(0.8546)
INBRED378	MR14LongfellowFlint(0.8552)	226(0.8545)	MS91(0.8545)	INBR.PLS14MS.STERILE(0.8545)	Me244Wb(0.8542)	B73(0.8537)	G6T123(0.8537)	S14(0.8534)	S43(0.8534)	Inbred6-907(0.8531)
INBRED379	INBRED610(0.8882)	INBRED317(0.8603)	INBRED381(0.8584)	EA2000(0.8558)	4F-35BK(0.8535)	B73(0.8513)	4F-306108(0.8511)	EZ49(0.8505)	INBRED39-1084(0.8501)	4F-353CN33(0.8497)
INBRED381	INBRED605(0.8818)	INBRED305(0.8792)	INBRED309(0.874)	INBRED610(0.8737)	INBRED379(0.8584)	INBRED317(0.8579)	INBRED624(0.856)	INBRED627(0.8555)	B73(0.8554)	INBRED2-687(0.8553)
INBRED39-1084	A3G-3-1-3(0.9255)	INBRED19-86(0.9191)	INBRED627(0.8683)	INBRED305(0.8672)	INBRED605(0.8666)	4F-374GE3(0.8662)	INBRED2-687(0.8657)	4F-285TX15(0.8652)	4F-203AM6(0.8641)	INBRED624(0.864)
INBRED41	B73(0.8645)	NC330(0.8608)	58615B73MethBc5S4(0.8608)	NC280(0.8608)	GEMS-0101(0.8608)	B73Htrhm(0.8608)	NC316(0.8605)	58614B73MethBc5S4(0.8605)	NC256(0.8605)	NC292(0.8603)
INBRED41-1781	INBRED317(0.8704)	INBRED624(0.862)	4F-345CN12(0.8607)	INBRED42-492(0.8593)	INBRED1-1265(0.859)	EZ30(0.8585)	4F-300AD3(0.8575)	4F-350CN2(0.8569)	INBRED619(0.8565)	INBRED34-1196(0.8564)
INBRED42-492	4F-345CN12(0.8638)	4F-300AD3(0.8629)	EZ30(0.8606)	EZ10(0.8605)	INBRED1-1265(0.8598)	EZ50(0.8594)	INBRED41-1781(0.8593)	4F-350CN2(0.859)	4F-353CN33(0.859)	EZ7(0.8578)
INBRED45	L(0.8821)	H27w(0.8734)	B73(0.8656)	A679(0.8632)	Oh7(0.8631)	Oh7B(0.8628)	W23(0.8626)	NC316(0.8625)	A680(0.8624)	B73Htrhm(0.8622)
INBRED605	INBRED305(0.9888)	INBRED309(0.9436)	INBRED610(0.8997)	INBRED381(0.8818)	INBRED627(0.88)	INBRED624(0.8753)	INBRED19-86(0.8682)	INBRED321(0.8674)	4F-240BX16(0.8668)	INBRED39-1084(0.8666)
INBRED610	INBRED309(0.9159)	INBRED605(0.8997)	INBRED305(0.8978)	INBRED379(0.8882)	INBRED381(0.8737)	INBRED624(0.8667)	INBRED627(0.8663)	INBRED39-1084(0.8625)	INBRED19-86(0.8622)	INBRED317(0.8619)
INBRED619	INBRED321(0.8815)	INBRED309(0.8638)	INBRED624(0.8631)	INBRED627(0.863)	INBRED305(0.8618)	INBRED605(0.8614)	INBRED610(0.8608)	INBRED34-1181(0.857)	INBRED41-1781(0.8565)	4F-285TX15(0.8559)
INBRED624	INBRED627(0.8755)	INBRED605(0.8753)	INBRED305(0.875)	INBRED309(0.8746)	INBRED610(0.8667)	INBRED34-1181(0.8644)	INBRED2-687(0.8644)	INBRED39-1084(0.864)	INBRED321(0.8637)	INBRED619(0.8631)
INBRED627	INBRED309(0.8836)	INBRED305(0.8818)	INBRED605(0.88)	INBRED624(0.8755)	4F-374GE3(0.8712)	INBRED2-687(0.87)	INBRED19-86(0.8688)	4F-285TX15(0.8687)	INBRED39-1084(0.8683)	4F-240BX16(0.8676)
INBRED64	B73(0.8747)	B73Htrhm(0.8717)	AusTRCF306308(0.8714)	NC280(0.8713)	58613B73MethBc5S4(0.8713)	F42(0.8713)	NC292(0.8712)	A680(0.8712)	NC372(0.871)	NC330(0.871)
Inbred6-907	NO.380(0.9299)	INBR.PLS14MS.STERILE(0.8894)	4655INBRED(0.8887)	G14T133(0.8878)	4659INBRED(0.8868)	G3T5a(0.8866)	T9(0.8859)	G6T123(0.8854)	G3T5(0.8849)	4664INBRED(0.8845)
INBREDA-243-1	A242-2S10INBREDPERUVIAN(0.903)	A243-1-2S10INBREDPERUVIAN(0.8877)	INBRED39-1084(0.8608)	4F-203AM6(0.8584)	INBRED627(0.8584)	A325-1S10INBREDHOTNOT(0.8583)	INBRED2-687(0.8578)	INBRED305(0.8576)	INBRED19-86(0.8574)	INBRED309(0.8562)
IP39	C31(0.9841)	C38(0.984)	C30(0.9805)	909(0.9755)	Ma32(0.9715)	A648(0.9708)	P39M96(0.9692)	P39A(0.969)	P39(0.9656)	883(0.9601)
J47	H112(0.8675)	B73(0.8668)	GEMS-0160(0.863)	B73Htrhm(0.8627)	NC280(0.8625)	A680(0.8622)	NC330(0.862)	NC326(0.862)	NC316(0.8616)	NC292(0.8615)
J8606	207(0.9189)	Q381(0.9183)	IBB15(0.9163)	PHP02(0.9125)	L135(0.9124)	PHG29(0.9109)	IBC2(0.907)	L127(0.9055)	83IBI3(0.9051)	PHN11(0.905)
K	A401(0.9213)	MS216(0.8813)	MS199(0.8806)	MS214(0.8795)	B42(0.8788)	MS132(0.8761)	R105(0.8721)	B73(0.871)	B73Htrhm(0.8682)	B109(0.8677)
K10	N194(0.9851)	SD15(0.9156)	Oh56A(0.8931)	B41(0.8796)	N197(0.8795)	ABPl5(0.8794)	CI91B(0.8786)	Mo402(0.8784)	WXWF9(0.878)	Wf9(0.8777)
K11	K201(0.8692)	CI31(0.8688)	B57(0.8684)	CI31A(0.8678)	B73(0.8669)	B109(0.8661)	OH422(0.8644)	794(0.8629)	NC316(0.8627)	NC326(0.8627)
K148	EZ1(0.9383)	EZ2(0.9362)	Mo7(0.891)	B73(0.8703)	Mo312ae(0.8673)	B109(0.8673)	T202(0.867)	B73Htrhm(0.8666)	A680(0.8663)	NC280(0.8659)
K150	B73(0.8696)	NC326(0.8662)	F42(0.866)	A680(0.8658)	NC316(0.8657)	AusTRCF306309(0.8655)	B73Htrhm(0.8655)	NC330(0.8654)	NC256(0.8654)	A679(0.8653)
K155	Va26(0.9096)	Va14A(0.8803)	B85(0.8702)	Va16(0.8693)	Va21C(0.8687)	B73(0.868)	B87(0.8677)	NC316(0.8661)	B73Htrhm(0.8656)	Va21A(0.8654)
K201	R197(0.9064)	Mo10(0.8932)	R134(0.8736)	B57(0.8728)	B73(0.8719)	K11(0.8692)	NC316(0.8685)	B73Htrhm(0.8682)	NC280(0.8681)	B109(0.868)
K4	R904A(0.9695)	AR204(0.9395)	NC220(0.9356)	T202(0.9353)	Mo312ae(0.9186)	Ab24E(0.9081)	GA152(0.8905)	Va33(0.8899)	SC212M(0.8878)	AR242(0.8813)
K41	WXK44(0.9692)	Va6(0.8852)	B73(0.8692)	LH195(0.8656)	A679(0.8655)	B109(0.8654)	A680(0.8653)	F42(0.8652)	B73Htrhm(0.8649)	58615B73MethBc5S4(0.8649)
K47	SA24(0.9241)	IADS62(0.9023)	ADSA13(0.8955)	ADSA14(0.8955)	ADSA11(0.8949)	HP72-11(0.8948)	4722(0.8941)	ADSA20(0.894)	ADSA12(0.8935)	ADSA10(0.8933)
K55	WXK55(0.9907)	Mo501(0.9906)	Mo301ae(0.9875)	Va4(0.9668)	Va5(0.9612)	Mo5(0.9581)	AusTRCF305806(0.9439)	CI66(0.9438)	NC230(0.9263)	GE19(0.9108)
K64	WXK64(0.9806)	A797NW(0.9664)	A759NW(0.9609)	Va10(0.9607)	CI64(0.9547)	AusTRCF306241(0.9301)	A359NW(0.9294)	AusTRCF306238(0.9263)	A328NW(0.9258)	AusTRCF306240(0.9236)
Ki11	GEMN-0164(0.8855)	GEMN-0124(0.8816)	KUI2007(0.8814)	Ki2021(0.881)	KUI2021(0.8807)	CML223(0.8797)	GEMS-0005(0.8791)	GEMN-0211(0.8776)	CML227(0.8759)	GEMN-0152(0.8757)
Ki14	TZAR104(0.916)	Ki2021(0.9059)	KUI2007(0.9043)	KUI2021(0.9034)	Ki3(0.9024)	CML226(0.8837)	Hi44(0.882)	CML227(0.8819)	CML223(0.8812)	CML229(0.8811)
Ki2021	KUI2007(0.9976)	KUI2021(0.9914)	Hi44(0.9334)	Ki14(0.9059)	Ki3(0.8973)	Ki11(0.881)	CML223(0.8797)	CML229(0.8791)	NEI9008(0.8782)	CML481(0.8781)
Ki21	CML433(0.9057)	Mo17(0.9001)	58801InbredMo17(0.8983)	Mo17T(0.8976)	AusTRCF305846(0.8974)	AusTRCF305849(0.8968)	SeagullSeventeen(0.8967)	Hi60(0.8962)	58803Mo17MethBcS3(0.8959)	Mo17+/su(0.8953)
Ki3	Ki14(0.9024)	Ki2021(0.8973)	KUI2007(0.8962)	KUI2021(0.895)	CML228(0.8891)	CML481(0.8874)	CML223(0.8861)	CML227(0.8836)	CML224(0.8833)	CML229(0.8816)
Ki43	CML223(0.8763)	CML481(0.8758)	KUI2021(0.8753)	CML229(0.8751)	CML227(0.8751)	Ki2021(0.875)	KUI2007(0.8748)	Ki14(0.8746)	Ki3(0.8743)	CML228(0.8743)
Ki44	KUI44(0.9974)	CML433(0.8893)	CML228(0.8648)	CML226(0.8611)	Ki3(0.8608)	CML223(0.8587)	CML227(0.8585)	NEI9008(0.8585)	Ki43(0.8585)	B73(0.8584)
KO679Y	BO46W(0.9167)	D940Y(0.9162)	M37W(0.9153)	AusTRCF305801(0.8941)	AusTRCF306254(0.8856)	AusTRCF305821(0.882)	AusTRCF305808(0.8798)	AusTRCF306319(0.8787)	AusTRCF306354(0.8774)	AusTRCF306352(0.877)
KS2	CML204(0.9957)	CML392(0.9124)	88030(0.879)	90147(0.8769)	90143(0.8763)	90220(0.8743)	Tzi7(0.8737)	TZAR103(0.8717)	Tzi5(0.8709)	Tzi8(0.8702)
KUI2007	Ki2021(0.9976)	KUI2021(0.9909)	Hi44(0.934)	Ki14(0.9043)	Ki3(0.8962)	Ki11(0.8814)	CML223(0.8797)	CML229(0.8795)	NEI9008(0.8784)	CML481(0.8783)
KUI2021	Ki2021(0.9914)	KUI2007(0.9909)	Hi44(0.9307)	Ki14(0.9034)	Ki3(0.895)	Ki11(0.8807)	CML223(0.8792)	CML229(0.8783)	NEI9008(0.8778)	CML227(0.8771)
KUI44	Ki44(0.9974)	CML433(0.8873)	CML228(0.8626)	CML226(0.8601)	Ki3(0.859)	NEI9008(0.8577)	Ki43(0.8573)	CML223(0.8571)	B73(0.857)	CML481(0.8568)
KUNG-70	CHI-41(0.939)	M14(0.9026)	R216(0.8998)	R914(0.8967)	R216A(0.8965)	WXM14(0.8954)	TIEH84(0.893)	H42(0.8906)	WXWF9(0.8824)	MS106(0.8818)
Ky21	WFg3-9(0.9)	B73(0.8747)	B73Htrhm(0.8696)	NC280(0.8695)	NC326(0.8692)	A680(0.869)	58615B73MethBc5S4(0.8687)	58802Mo17MethBcS3(0.8686)	N201(0.8686)	B109(0.8685)
Ky226	Ill.Hy(0.8734)	WXHy(0.8715)	B73(0.8708)	H29w(0.8699)	R902A(0.8697)	Wf9(0.8696)	Hy(0.8694)	HY2(0.8694)	GEMS-0160(0.8692)	W64A(0.869)
KY228	H124w(0.8692)	B73(0.8676)	89S4098(0.8646)	B73Htrhm(0.8645)	NC326(0.8641)	NC280(0.864)	R229(0.8639)	NC316(0.8637)	AusTRCF306309(0.8636)	A680(0.8635)
KYS	GA212(0.8972)	AR206(0.8915)	GE54(0.8772)	GT150(0.8708)	GA220(0.8689)	B73(0.8685)	Va37(0.8658)	AR250(0.8653)	NC316(0.8651)	NC326(0.865)
L	H27w(0.9505)	Oh7(0.9123)	Oh7B(0.9055)	A286(0.8954)	R907(0.8932)	N7A(0.8916)	Mo304ae(0.8916)	N7AGoodman-Buckler(0.8893)	Oh28(0.8879)	R2(0.8852)
L127	207(0.9724)	Q381(0.9716)	IBB15(0.9709)	L135(0.9661)	PHG29(0.9576)	L155(0.9557)	PHP02(0.9534)	PHK42(0.9525)	83IBI3(0.952)	IBC2(0.9514)
L135	207(0.9877)	Q381(0.9866)	IBB15(0.9833)	PHG29(0.9735)	83IBI3(0.969)	PHN11(0.9689)	PHP02(0.9674)	PHK42(0.9673)	IBC2(0.9671)	L127(0.9661)
L139	11430(0.9302)	LH39(0.9244)	Q381(0.9241)	207(0.924)	PHK42(0.9224)	IBB15(0.9213)	L135(0.9194)	PHG29(0.9155)	Oh43E(0.9154)	PHH93(0.9146)
L155	Q381(0.9675)	207(0.9671)	IBB15(0.9638)	L135(0.9587)	PHG29(0.9583)	L127(0.9557)	PHP02(0.9503)	PHK42(0.95)	PHN11(0.9474)	83IBI3(0.9441)
L289	WXL289(0.9931)	T224(0.8662)	H14(0.8653)	B73(0.8637)	Oh40B(0.8625)	C123(0.8621)	CI4A(0.8618)	MS89(0.8609)	A680(0.8607)	B73Htrhm(0.8605)
L317	WXL317(0.9933)	R917A(0.9873)	R941(0.9663)	CI317B(0.9586)	CI32(0.9505)	R061(0.9402)	A295(0.9158)	A288(0.9156)	A624(0.9029)	H14(0.8928)
L578	NC240(0.9371)	SC54(0.9285)	NC240A(0.9255)	SC343(0.8972)	AR226(0.8866)	Ab610(0.8837)	SC357(0.8757)	AusTRCF306256(0.8757)	SC152(0.8729)	GT112(0.8719)
L605	Tx601(0.8789)	Tx706(0.8745)	Hi65(0.8742)	AusTRCF306269(0.8703)	Mp715(0.8683)	SC276Q2(0.8668)	SC76(0.8662)	MP717(0.8659)	SC276Q(0.8651)	NC264(0.8639)
L678	F6(0.8664)	B73(0.8627)	A679(0.8597)	A680(0.8596)	B73Htrhm(0.8593)	NC316(0.8593)	B109(0.8592)	NC328(0.859)	NC326(0.8589)	NC330(0.8589)
L690	SC55(0.8618)	B73(0.8611)	SC155(0.8604)	B109(0.8576)	NC316(0.8574)	A680(0.8572)	A679(0.8571)	B73Htrhm(0.8571)	F42(0.857)	NC310(0.8569)
L90	L605(0.86)	Tx601(0.8599)	Hi65(0.859)	B73(0.8577)	Tx706(0.8571)	CML234(0.8561)	Mp715(0.8558)	CML5(0.855)	CML341(0.8546)	R230(0.8545)
Lai1029	H84(0.9271)	Va58(0.9224)	GT602(0.921)	B37(0.9188)	Mo401(0.9175)	H93(0.9173)	B37T(0.9163)	B37TRf(0.9135)	B76(0.9134)	Va23(0.9134)
LH1	B37(0.9463)	B37T(0.9449)	Mo401(0.9433)	H93(0.9423)	B37TRf(0.941)	B76(0.9345)	A509N(0.9335)	B47(0.928)	LH195(0.9244)	H84(0.9238)
LH119	LH132(0.9894)	LH196(0.988)	B73(0.9832)	GEMS-0101(0.9825)	F42(0.9823)	B73Htrhm(0.9815)	DJ7(0.9803)	NC372(0.9798)	NC252(0.9796)	58613B73MethBc5S4(0.9795)
LH123HT	LH212Ht(0.9826)	LH214(0.9507)	LH213(0.9505)	LH211(0.9477)	LH127(0.9318)	GEMN-0134(0.9281)	GEMN-0155(0.926)	LH181(0.9257)	GEMN-0096(0.9244)	LH39(0.9235)
LH127	LH181(0.9546)	LH123HT(0.9318)	LH212Ht(0.9261)	LH214(0.9237)	LH213(0.9206)	LH211(0.9174)	PHK76(0.9144)	LH51(0.911)	Mo17(0.9103)	Mo17+/su(0.9095)
LH128	PHZ51(0.9346)	LH51(0.9305)	Mo17(0.9258)	Mo17T(0.9248)	58801InbredMo17(0.9242)	SeagullSeventeen(0.9238)	AusTRCF305846(0.9233)	58803Mo17MethBcS3(0.9226)	AusTRCF305849(0.9226)	Hi60(0.9198)
LH132	LH119(0.9894)	LH196(0.9831)	ICI740(0.9776)	LH195(0.9776)	ICI441(0.9769)	B73(0.9767)	F42(0.976)	GEMS-0101(0.976)	B73Htrhm(0.9753)	DJ7(0.9752)
LH143CMS	CO109(0.9603)	CO252(0.892)	RS710(0.8817)	CSJ3(0.8771)	MS1334(0.8744)	CO125(0.8693)	B73(0.8685)	A680(0.8658)	B73Htrhm(0.8653)	58615B73MethBc5S4(0.8646)
LH143Maintainer	CO220(0.9964)	A632HT(0.9839)	58610A632MethBc5S4(0.9833)	58609A632MethBc5S4(0.9825)	A632+/sh2(0.9819)	A632(0.9818)	A632sh2/sh2(0.9816)	A632su/su(0.9815)	A632HTN(0.9783)	EZ31(0.9777)
LH145	CM169(0.9715)	CM105(0.9703)	CM174(0.9696)	CM99(0.9681)	A632HT(0.9623)	A632(0.9617)	58610A632MethBc5S4(0.9617)	58609A632MethBc5S4(0.9603)	A632+/sh2(0.9586)	A632sh2/sh2(0.9585)
LH146Ht	CM105(0.964)	CM169(0.9639)	CM174(0.9628)	CM99(0.961)	N190(0.9566)	LH222(0.9561)	LH220Ht(0.9531)	LH145(0.9526)	SD63(0.95)	N192(0.9494)
LH149	GEMS-0101(0.972)	B73(0.9714)	LH202(0.9708)	F42(0.9706)	B73Htrhm(0.9704)	58802Mo17MethBcS3(0.9698)	58804Mo17MethBcS3(0.9688)	58612InbredB73(0.9687)	DJ7(0.9686)	NC372(0.9684)
LH150	AusTRCF305801(0.8921)	AusTRCF306327(0.8851)	HBA1(0.884)	PHG84(0.8823)	PHW65(0.8808)	PHG35(0.8803)	AusTRCF305817(0.8798)	AusTRCF306352(0.8776)	PHN47(0.8774)	PHW79(0.877)
LH156	Pa91(0.9393)	Pa91HT2(0.9354)	Pa91HT1(0.9353)	Pa91HT3(0.9336)	Va85(0.9188)	Pa891(0.9153)	Va99(0.8973)	Wf9(0.889)	WXWF9(0.8886)	Wf9T(0.8884)
LH160	ZS01250(0.9225)	ND245(0.922)	ND246(0.9213)	LH61(0.9089)	Mo17(0.9061)	SeagullSeventeen(0.9052)	58803Mo17MethBcS3(0.9047)	58801InbredMo17(0.9046)	AusTRCF305846(0.9044)	LH162(0.904)
LH162	ND246(0.9365)	ND245(0.9355)	LH61(0.9057)	LH160(0.904)	Mo17(0.9036)	ND252(0.902)	OQ101(0.902)	SeagullSeventeen(0.902)	58801InbredMo17(0.902)	AusTRCF305846(0.9018)
LH163	PHR36(0.9233)	PHG84(0.8987)	PHR55(0.8983)	B37(0.898)	B37T(0.8966)	Mo401(0.8948)	B37TRf(0.8936)	FAPW(0.8924)	H93(0.892)	A509N(0.8915)
LH181	LH127(0.9546)	LH213(0.9442)	LH214(0.9429)	LH211(0.9271)	LH123HT(0.9257)	LH212Ht(0.924)	Mo17(0.9197)	58803Mo17MethBcS3(0.918)	Mo17T(0.9175)	Hi60(0.9171)
LH190	B73(0.9747)	B73Htrhm(0.9738)	F42(0.9734)	GEMS-0101(0.9734)	DJ7(0.9728)	58614B73MethBc5S4(0.9717)	58613B73MethBc5S4(0.9714)	NC252(0.9714)	NC372(0.9713)	58804Mo17MethBcS3(0.9705)
LH191	LH132(0.9516)	LH119(0.9442)	LH195(0.9442)	ICI740(0.9435)	ICI441(0.9408)	LH196(0.9393)	GEMS-0148(0.9362)	B73(0.9343)	NC328(0.9339)	LH193(0.933)
LH192	LH193(0.9783)	LH132(0.965)	B73(0.963)	B73Htrhm(0.962)	F42(0.9619)	GEMS-0101(0.9615)	LH119(0.9609)	DJ7(0.9603)	NC316(0.9597)	58614B73MethBc5S4(0.9597)
LH193	LH192(0.9783)	LH119(0.9767)	LH132(0.9746)	B73(0.9723)	GEMS-0101(0.9716)	F42(0.9715)	B73Htrhm(0.971)	58614B73MethBc5S4(0.9698)	DJ7(0.9698)	58613B73MethBc5S4(0.9692)
LH194	LH195(0.9683)	LH119(0.9589)	NC328(0.9587)	B73(0.9582)	F42(0.9571)	B73Htrhm(0.9568)	58614B73MethBc5S4(0.9562)	58613B73MethBc5S4(0.9562)	LH132(0.9561)	NC330(0.9559)
LH195	LH132(0.9776)	LH119(0.9736)	ICI441(0.97)	ICI740(0.969)	LH194(0.9683)	LH196(0.9678)	NC328(0.9656)	B73(0.9646)	F42(0.9636)	B73Htrhm(0.9629)
LH196	LH119(0.988)	LH132(0.9831)	B73(0.9799)	F42(0.9788)	GEMS-0101(0.9787)	B73Htrhm(0.9781)	DJ7(0.9774)	LH209(0.977)	NC372(0.9765)	NC252(0.9763)
LH202	B73(0.9875)	GEMS-0101(0.9867)	F42(0.9867)	B73Htrhm(0.9863)	DJ7(0.9852)	58614B73MethBc5S4(0.9834)	NC252(0.9833)	58802Mo17MethBcS3(0.9832)	NC372(0.9832)	58804Mo17MethBcS3(0.9831)
LH205	LH74(0.9813)	LH209(0.9721)	LH196(0.97)	B73(0.9666)	F42(0.9657)	LH119(0.9654)	GEMS-0101(0.9652)	B73Htrhm(0.9649)	AusTRCF306308(0.9646)	NC372(0.9641)
LH206	B73(0.9564)	GEMS-0101(0.9549)	F42(0.9541)	B73Htrhm(0.9539)	LH196(0.9533)	LH74(0.9531)	NC280(0.953)	NC252(0.9527)	58614B73MethBc5S4(0.9527)	DJ7(0.9526)
LH208	LH209(0.9494)	LH206(0.9479)	N192(0.9467)	LH74(0.9452)	LH196(0.945)	B73(0.9442)	LH195(0.9436)	58613B73MethBc5S4(0.9428)	F42(0.9426)	LH205(0.9426)
LH209	LH196(0.977)	LH119(0.9735)	LH74(0.9735)	LH205(0.9721)	B73(0.9718)	F42(0.9706)	AusTRCF306307(0.9702)	DJ7(0.9698)	B73Htrhm(0.9697)	GEMS-0101(0.9693)
LH211	LH123HT(0.9477)	LH212Ht(0.9385)	LH214(0.9382)	LH213(0.9362)	LH181(0.9271)	Mo17(0.9234)	58803Mo17MethBcS3(0.9233)	AusTRCF305846(0.9217)	SeagullSeventeen(0.9216)	Mo17T(0.9215)
LH212Ht	LH123HT(0.9826)	LH213(0.9454)	LH214(0.9405)	LH211(0.9385)	LH127(0.9261)	LH181(0.924)	GEMN-0134(0.9235)	GEMN-0155(0.9201)	LH39(0.916)	GEMN-0095(0.9159)
LH213	LH214(0.9893)	LH123HT(0.9505)	LH212Ht(0.9454)	LH181(0.9442)	LH211(0.9362)	LH127(0.9206)	GEMN-0057(0.9189)	58803Mo17MethBcS3(0.9149)	Mo17(0.9147)	GEMN-0117(0.9144)
LH214	LH213(0.9893)	LH123HT(0.9507)	LH181(0.9429)	LH212Ht(0.9405)	LH211(0.9382)	LH127(0.9237)	Mo17(0.9156)	58803Mo17MethBcS3(0.9147)	Mo17T(0.9143)	AusTRCF305846(0.9136)
LH215	R177(0.9377)	Mo17(0.9207)	AusTRCF305849(0.9198)	Mo17T(0.9181)	EZ12(0.9179)	SeagullSeventeen(0.9176)	58803Mo17MethBcS3(0.9171)	58801InbredMo17(0.917)	AusTRCF305846(0.9162)	LH51(0.9158)
LH220Ht	LH74(0.9699)	LH222(0.964)	LH145(0.9578)	LH205(0.9571)	LH146Ht(0.9531)	A632HT(0.9519)	A632(0.9504)	A632su/su(0.9498)	58610A632MethBc5S4(0.9495)	A632RpRp(0.9495)
LH222	LH74(0.9743)	LH220Ht(0.964)	LH205(0.9622)	LH209(0.9579)	LH146Ht(0.9561)	LH196(0.9481)	N190(0.947)	AusTRCF306308(0.9457)	CM169(0.9448)	B73(0.9444)
LH38	Oh43E(0.9969)	MBST(0.9662)	A619Ht1(0.9638)	A619(0.9632)	A619Ht3(0.9625)	Oh43(0.9622)	A619Ht2(0.9614)	Oh43T(0.9604)	EZ34(0.9601)	A619HT(0.9597)
LH39	Oh43(0.9592)	Oh43T(0.9589)	Oh43sh2(0.9555)	Oh43E(0.9548)	Oh43TRf(0.9547)	MS78(0.9547)	LH38(0.9543)	R218(0.9536)	Oh43su(0.9522)	MS79(0.951)
LH51	58801InbredMo17(0.9878)	Mo17(0.9877)	Mo17T(0.9875)	SeagullSeventeen(0.9867)	AusTRCF305846(0.986)	58803Mo17MethBcS3(0.9848)	AusTRCF305849(0.9844)	Mo17+/su(0.9796)	Hi60(0.979)	740(0.9716)
LH52	Mo17(0.9605)	58803Mo17MethBcS3(0.9601)	58801InbredMo17(0.9598)	Mo17T(0.9597)	SeagullSeventeen(0.9595)	AusTRCF305846(0.9583)	AusTRCF305849(0.9574)	LH54(0.9565)	Mo17+/su(0.9544)	Hi60(0.9528)
LH54	Mo17(0.9639)	Mo17T(0.9635)	58801InbredMo17(0.963)	SeagullSeventeen(0.9627)	AusTRCF305846(0.9619)	AusTRCF305849(0.9607)	58803Mo17MethBcS3(0.9603)	LH51(0.9596)	LH52(0.9565)	Mo17+/su(0.9549)
LH57	LH59(0.9832)	Mo17(0.9466)	LH51(0.9459)	SeagullSeventeen(0.9458)	58801InbredMo17(0.9454)	58803Mo17MethBcS3(0.9454)	AusTRCF305846(0.9452)	Mo17T(0.9451)	AusTRCF305849(0.9437)	Hi60(0.941)
LH59	LH57(0.9832)	Mo17(0.949)	58803Mo17MethBcS3(0.9488)	Mo17T(0.9474)	AusTRCF305846(0.9471)	58801InbredMo17(0.947)	SeagullSeventeen(0.9466)	LH51(0.9464)	AusTRCF305849(0.9449)	Hi60(0.9425)
LH60	Va35C(0.9277)	Va35(0.9271)	Va58(0.9166)	58803Mo17MethBcS3(0.9131)	Va59(0.9126)	Mo17(0.9122)	AusTRCF305846(0.9117)	Va23(0.9114)	AusTRCF305849(0.9111)	SeagullSeventeen(0.9108)
LH61	SeagullSeventeen(0.9728)	Mo17(0.9726)	Mo17T(0.9721)	58801InbredMo17(0.9719)	AusTRCF305846(0.9702)	58803Mo17MethBcS3(0.9696)	AusTRCF305849(0.9672)	Hi60(0.9641)	Mo17+/su(0.964)	LH51(0.9632)
LH65	Mo17(0.9672)	SeagullSeventeen(0.9671)	58801InbredMo17(0.9668)	Mo17T(0.9668)	LH51(0.9662)	AusTRCF305846(0.9653)	58803Mo17MethBcS3(0.9638)	AusTRCF305849(0.9632)	Mo17+/su(0.9598)	Hi60(0.9592)
LH74	LH205(0.9813)	LH222(0.9743)	LH209(0.9735)	LH220Ht(0.9699)	LH196(0.9605)	B73(0.9577)	794(0.9572)	AusTRCF306307(0.9565)	F42(0.9563)	78010(0.9563)
LH82	GEMN-0096(0.9064)	GEMN-0145(0.9015)	GEMN-0095(0.8991)	GEMN-0144(0.8989)	W374B(0.8989)	PHK42(0.8974)	GEMN-0088(0.8954)	GEMN-0047(0.8953)	PHH93(0.8941)	PHJ90(0.894)
LH85	A654(0.9366)	SD65(0.9237)	PHM81(0.9044)	A653(0.8899)	A652(0.8898)	WXWF9(0.8852)	Wf9(0.8848)	A631(0.8843)	Wf9T(0.8832)	A116(0.8828)
LH93	GEMN-0087(0.905)	GEMN-0088(0.8976)	GEMN-0090(0.8956)	GEMN-0089(0.8892)	GEMN-0056(0.8793)	B98(0.878)	B115(0.8775)	B77(0.8758)	GEMN-0141(0.8738)	LH128(0.8719)
LIBC4	IBB15(0.9406)	207(0.9397)	Q381(0.9384)	L135(0.9354)	PHK42(0.9322)	83IBI3(0.9309)	PHG29(0.9308)	PHP02(0.9294)	29MIBZ2(0.9288)	IBC2(0.9279)
LP1CMSHT	LP1NRHT(0.9952)	B14(0.9873)	B14A(0.9868)	WXB14(0.9843)	R924(0.9825)	H91(0.9784)	A632RpRp(0.9783)	A632(0.978)	A632HT(0.9776)	A641N(0.9769)
LP1NRHT	LP1CMSHT(0.9952)	B14(0.9881)	B14A(0.9875)	WXB14(0.9846)	R924(0.9829)	H91(0.979)	A632RpRp(0.9776)	A641N(0.9775)	A632HT(0.9772)	A632(0.9769)
Lp215D	Mo17(0.9309)	Mo17T(0.9299)	AusTRCF305846(0.9298)	58803Mo17MethBcS3(0.9292)	LH51(0.9292)	58801InbredMo17(0.929)	SeagullSeventeen(0.9285)	AusTRCF305849(0.9284)	Hi60(0.9282)	Mo17+/su(0.9251)
LP5	B73(0.9748)	GEMS-0101(0.974)	F42(0.9736)	B73Htrhm(0.9732)	58614B73MethBc5S4(0.9731)	DJ7(0.9728)	58613B73MethBc5S4(0.9725)	58802Mo17MethBcS3(0.9725)	NC372(0.9724)	NC252(0.9721)
Luo3	A90(0.8916)	A652(0.8745)	East028(0.8706)	EAST028WHITECOB(0.8697)	ND247(0.8642)	A653(0.8633)	A677(0.8618)	A357(0.8609)	A166(0.8593)	B73(0.8593)
M131	CML214(0.9918)	CML215(0.9832)	TZMI729(0.9529)	CML195(0.9479)	TZMI722(0.9469)	TZMI721(0.9467)	TZSTRI119(0.9465)	TZMI719(0.9456)	TZMI725(0.9415)	TZMI723(0.9399)
M14	R914(0.9851)	R216(0.9805)	R216A(0.979)	WXM14(0.9731)	H42(0.9677)	MS106(0.9421)	R901(0.9383)	H41(0.9327)	MS1(0.9309)	H26w(0.924)
M162W	CI64(0.9222)	WXK64(0.9094)	E2558W(0.9077)	A359NW(0.9063)	A328NW(0.9048)	A797NW(0.904)	K64(0.9027)	A759NW(0.9)	A347NW(0.8954)	Va10(0.8922)
M23	C42(0.9295)	W3722(0.9194)	MS91(0.9158)	Me135(0.9156)	176(0.9141)	789(0.9124)	P51wx(0.9123)	829(0.9121)	Me1(0.9115)	884(0.9108)
M37W	BO46W(0.9612)	D940Y(0.9309)	KO679Y(0.9153)	AusTRCF305801(0.9102)	AusTRCF306254(0.9091)	AusTRCF305808(0.9006)	AusTRCF305821(0.8955)	AusTRCF306352(0.8944)	AusTRCF306353(0.8922)	AusTRCF306256(0.8914)
M45	W23(0.8919)	MS68(0.8911)	WXI205(0.8888)	MS72(0.8838)	MS57(0.8823)	MS24A(0.8811)	MS200(0.8808)	A407(0.8806)	MS24(0.8766)	H5(0.8764)
M6411	M6415(0.9242)	M6421(0.9166)	IP39(0.9117)	A648(0.9104)	C38(0.9102)	C31(0.9099)	P39M96(0.9092)	P39A(0.9081)	Ma32(0.9059)	883(0.9054)
M6415	M6421(0.9287)	M6411(0.9242)	IP39(0.9034)	C31(0.9028)	C38(0.9027)	P39M96(0.902)	A648(0.9009)	909(0.9003)	P39A(0.9003)	P39(0.899)
M6421	M6415(0.9287)	M6411(0.9166)	IP39(0.903)	C38(0.901)	C31(0.9008)	P39M96(0.8995)	A648(0.8993)	C30(0.8987)	P39(0.8985)	Ma32(0.8985)
Ma32	IP39(0.9715)	C31(0.9664)	C38(0.9656)	C30(0.9609)	A648(0.9593)	P39A(0.9554)	909(0.9552)	P39M96(0.955)	P39(0.9515)	883(0.9466)
MBNA	Mo17(0.9539)	LH51(0.9532)	Mo17T(0.9531)	AusTRCF305849(0.9529)	58801InbredMo17(0.9527)	SeagullSeventeen(0.9527)	AusTRCF305846(0.9524)	58803Mo17MethBcS3(0.9503)	Hi60(0.9469)	Mo17+/su(0.9459)
MBPM	MS78(0.9021)	Oh43(0.9019)	Oh43TRf(0.9009)	Oh43T(0.9001)	Oh43su(0.899)	R219(0.8967)	R218(0.896)	Oh43sh2(0.8959)	A619(0.8947)	A619HT(0.8943)
MBST	LH38(0.9662)	Oh43E(0.9659)	Oh43T(0.9509)	Oh43(0.95)	MS78(0.9499)	78371A(0.9485)	R218(0.9466)	A619Ht1(0.9463)	A619(0.9456)	A619Ht3(0.9452)
MBUB	Oh43E(0.9517)	LH38(0.9508)	MM402A(0.9335)	MBST(0.9291)	A619(0.9283)	A619Ht1(0.9273)	A619Ht2(0.9268)	A619Ht3(0.9265)	A619HT(0.924)	Oh43(0.9239)
MDF-13D	R903B(0.9249)	C103T(0.9237)	C103(0.9227)	78371A(0.9064)	B70(0.9055)	Mo307ae(0.9052)	Mo41(0.905)	78551S(0.9045)	B92(0.9043)	Mo43(0.9016)
Me1	T8302INBRED(0.9305)	C42(0.9164)	M23(0.9115)	W3722(0.9115)	W7151(0.9104)	176(0.9101)	C12-1(0.91)	829(0.9088)	P51wx(0.9079)	MS91(0.9076)
Me100	Me121Wa(0.9886)	Me123(0.9844)	Me244Wb(0.9188)	MS91(0.9114)	S43(0.9072)	C42(0.9069)	176(0.9047)	226(0.9044)	W3722(0.9039)	T8302INBRED(0.9023)
Me121Wa	Me100(0.9886)	Me123(0.9839)	Me244Wb(0.9178)	MS91(0.9096)	C42(0.9066)	226(0.9039)	S43(0.9038)	176(0.903)	T8302INBRED(0.9029)	P51wx(0.9014)
Me123	Me100(0.9844)	Me121Wa(0.9839)	Me244Wb(0.9146)	MS91(0.9102)	S43(0.906)	C42(0.9044)	226(0.9042)	176(0.9028)	T8302INBRED(0.901)	W3722(0.9008)
Me135	C30(0.9447)	909(0.9438)	IP39(0.9359)	C31(0.9325)	C38(0.9314)	Ma32(0.9275)	P39M96(0.927)	884(0.9263)	P39(0.9258)	P39A(0.9256)
Me244Wa	W3742(0.9959)	P51wx(0.9417)	IP39(0.9363)	C31(0.9354)	C38(0.9354)	C30(0.9307)	909(0.9282)	A648(0.9282)	P39A(0.9278)	Ma32(0.926)
Me244Wb	Me100(0.9188)	Me121Wa(0.9178)	Me123(0.9146)	C42(0.9099)	MS91(0.9099)	M23(0.9076)	176(0.9061)	S43(0.9053)	226(0.9045)	Me1(0.9036)
MEF156-55-2	STRAINT20-2-68B(0.891)	STRAINT36101T-394-68(0.8884)	STRAINT24-395-68B(0.8867)	STRAINT33-399-68B(0.8864)	21-396-68B(0.8854)	STRAINT32-397-68B(0.8847)	STRAINT35-388-68A(0.884)	IP39(0.8802)	P39(0.8797)	Il101(0.8793)
MINN5	IADS43-W(0.8911)	IADS38-W(0.8903)	I29(0.8775)	OC17(0.8599)	R-RAH-2IN.FR.TOM-THUMB(0.8565)	CA-4(0.8557)	BR-1-1(0.8528)	AD347DS-2(0.8479)	R-4524(0.8479)	B73(0.8477)
ML606	LH38(0.9534)	Oh43E(0.9531)	Oh43(0.9386)	MS78(0.9372)	Oh43T(0.936)	A619(0.9349)	MBST(0.9349)	R218(0.9346)	A619Ht1(0.9345)	A619Ht3(0.934)
MM402A	Oh43E(0.9387)	LH38(0.9387)	MBUB(0.9335)	MBST(0.9231)	A619(0.9161)	A619Ht1(0.9153)	Oh43(0.915)	MS78(0.9144)	A619Ht2(0.914)	Tx205(0.9139)
Mo10	K201(0.8932)	B73(0.8683)	CI31A(0.8674)	CI31(0.8671)	B109(0.8668)	R197(0.8655)	B57(0.8655)	NC280(0.8646)	F42(0.8645)	B73Htrhm(0.8645)
Mo11	Wf9(0.9783)	Wf9T(0.9768)	WXWF9(0.9753)	R909(0.9636)	R909TMS(0.9632)	A630(0.9607)	A629(0.9597)	H49(0.9581)	CI29B(0.9553)	B65(0.9523)
Mo12	Mo18W(0.9504)	Mo22(0.9408)	Mo14W(0.9269)	AusTRCF306242(0.9264)	MO1W(0.9155)	AusTRCF305825(0.9111)	AR250(0.906)	WXWF9(0.9057)	Wf9(0.9045)	Wf9T(0.9039)
Mo13	T8(0.9539)	Va35(0.9357)	Va35C(0.9341)	Va36A(0.9155)	Va60(0.9145)	Va46(0.9114)	Va30(0.9113)	Va24(0.9109)	Mo7(0.909)	Va58(0.9082)
Mo14W	Mo18W(0.9407)	Mo22(0.9382)	Mo12(0.9269)	MO1W(0.9225)	AusTRCF306242(0.914)	WXWF9(0.9082)	Mo11(0.9082)	Wf9(0.9077)	Wf9T(0.9062)	H49(0.9041)
Mo15W	Mo16W(0.9251)	Mo8W(0.8956)	Mo311ae(0.8915)	Mo9W(0.8863)	K4(0.874)	R904A(0.8715)	B73(0.8682)	B73Htrhm(0.8641)	NC330(0.864)	NC372(0.8639)
Mo16W	Mo15W(0.9251)	Mo8W(0.8984)	Mo311ae(0.8932)	Mo9W(0.8878)	B73(0.8676)	CI72(0.867)	NC326(0.864)	NC316(0.8639)	B73Htrhm(0.8637)	A680(0.8637)
Mo17	58801InbredMo17(0.9979)	Mo17T(0.9977)	SeagullSeventeen(0.9972)	AusTRCF305846(0.9959)	58803Mo17MethBcS3(0.9949)	AusTRCF305849(0.9926)	Mo17+/su(0.99)	Hi60(0.989)	LH51(0.9877)	740(0.9806)
Mo17+/su	Mo17(0.99)	Mo17T(0.9898)	58801InbredMo17(0.9898)	SeagullSeventeen(0.9894)	AusTRCF305846(0.988)	58803Mo17MethBcS3(0.9873)	AusTRCF305849(0.9846)	Hi60(0.9819)	LH51(0.9796)	740(0.9742)
Mo17T	58801InbredMo17(0.9979)	Mo17(0.9977)	SeagullSeventeen(0.9969)	AusTRCF305846(0.996)	58803Mo17MethBcS3(0.9947)	AusTRCF305849(0.9927)	Mo17+/su(0.9898)	Hi60(0.9894)	LH51(0.9875)	740(0.9801)
Mo17TRf	58801InbredMo17(0.9733)	Mo17(0.9726)	AusTRCF305846(0.9717)	Mo17T(0.9715)	SeagullSeventeen(0.9712)	58803Mo17MethBcS3(0.9707)	AusTRCF305849(0.9681)	Mo17+/su(0.967)	LH51(0.9649)	Hi60(0.9641)
Mo18W	Mo22(0.974)	AusTRCF306242(0.9549)	Mo12(0.9504)	AusTRCF305825(0.9421)	Mo14W(0.9407)	AusTRCF306236(0.9258)	AR250(0.9222)	AusTRCF306237(0.9204)	AusTRCF306245(0.9153)	AR258(0.9112)
MO1W	WXWF9(0.9597)	Wf9(0.9596)	Wf9T(0.9588)	Mo11(0.9515)	R909(0.9451)	R909TMS(0.9449)	A629(0.9446)	A630(0.9434)	H49(0.9411)	B65(0.9399)
Mo20W	N6(0.9493)	Mo22(0.8947)	Mo18W(0.894)	MS223(0.8933)	AusTRCF306242(0.8853)	AusTRCF306237(0.8826)	Mo12(0.8805)	AusTRCF305825(0.88)	AusTRCF306236(0.8781)	AusTRCF306244(0.8773)
Mo21R	H59(0.8934)	CI45(0.8886)	H60(0.8866)	CI28C(0.8861)	H51(0.886)	CI28A(0.8859)	CI64(0.879)	A359NW(0.8789)	H113(0.8776)	CI42B(0.8772)
Mo22	Mo18W(0.974)	Mo12(0.9408)	Mo14W(0.9382)	AusTRCF306242(0.9361)	AusTRCF305825(0.9207)	AusTRCF306236(0.9138)	AR250(0.9043)	AusTRCF306245(0.9033)	AusTRCF306237(0.8997)	AR258(0.8993)
Mo23W	Mo24W(0.8712)	B73(0.8662)	Mo502W(0.8648)	B73Htrhm(0.8634)	NC280(0.8633)	NC330(0.8632)	B109(0.8631)	NC372(0.8631)	Mo25W(0.8631)	CI49A(0.8629)
Mo24W	CI49A(0.8971)	Mo502W(0.8893)	Mo25W(0.8852)	Mo23W(0.8712)	B73(0.871)	B109(0.8671)	NC316(0.8668)	NC330(0.8667)	B73Htrhm(0.8665)	A680(0.8664)
Mo25W	CI49A(0.9223)	Mo502W(0.9126)	Mo24W(0.8852)	B73(0.8713)	NC316(0.8685)	B73Htrhm(0.8681)	A680(0.8679)	NC280(0.8677)	58615B73MethBc5S4(0.8675)	NC372(0.8674)
Mo27W	Mo28W(0.9375)	Mo31W(0.8928)	Mo30W(0.8811)	33-16(0.8725)	Mo2RF(0.8723)	Mo33W(0.8695)	R134(0.8688)	Mo29W(0.8686)	WX33-16(0.868)	B73(0.8651)
Mo28W	Mo27W(0.9375)	Mo31W(0.8835)	Mo30W(0.8737)	Mo33W(0.8729)	Mo29W(0.8716)	Mo2RF(0.867)	33-16(0.8663)	B73(0.8648)	CI41(0.8647)	R134(0.8635)
Mo29W	Mo2RF(0.8828)	WX33-16(0.8785)	33-16(0.8781)	R134(0.8727)	Mo28W(0.8716)	CI7Goodman-Buckler(0.8708)	Mo33W(0.8708)	Mo30W(0.8701)	Mo27W(0.8686)	Mo31W(0.8683)
Mo2RF	R134(0.9782)	33-16(0.9691)	WX33-16(0.9687)	CI7Goodman-Buckler(0.9272)	CI7(0.9173)	Mo308ae(0.9143)	CI7A(0.9068)	CI86B(0.8849)	Mo29W(0.8828)	B2(0.8809)
Mo3	Mo403(0.9955)	Mo305ae(0.9886)	38-11(0.9569)	AH83(0.9554)	Mo314ae(0.9511)	WX38-11(0.9488)	H30w(0.94)	H50(0.9389)	EZ18(0.933)	CI38B(0.9326)
Mo301ae	K55(0.9875)	Mo501(0.9848)	WXK55(0.9821)	Va4(0.9629)	Va5(0.959)	Mo5(0.9485)	AusTRCF305806(0.9425)	CI66(0.9423)	NC230(0.9234)	GE19(0.9121)
Mo303ae	CI21E(0.9864)	EZ19(0.9853)	R921E(0.9542)	Ill.Hy(0.942)	WXHy(0.9388)	Hy(0.9371)	HY2(0.9356)	A564N(0.9347)	A579N(0.9333)	R902A(0.9309)
Mo304ae	Oh7(0.9373)	Oh7B(0.9239)	N7A(0.9057)	OH7K(0.9037)	N7AGoodman-Buckler(0.9034)	R907(0.9026)	A286(0.8993)	CI540(0.8989)	L(0.8916)	CI11B(0.8909)
Mo305ae	Mo3(0.9886)	Mo403(0.9883)	38-11(0.9513)	Mo314ae(0.9502)	AH83(0.95)	WX38-11(0.9425)	H50(0.9387)	H30w(0.934)	CI38B(0.9318)	H52(0.9289)
Mo307ae	R903B(0.9686)	C103T(0.9682)	C103(0.9677)	Va14A(0.9441)	Mo41(0.9414)	Mo43(0.937)	B70(0.9265)	C123(0.9218)	Mo42(0.9218)	Mo6(0.9204)
Mo308ae	CI7Goodman-Buckler(0.9583)	CI7(0.9419)	CI7A(0.9289)	33-16(0.9194)	WX33-16(0.9163)	Mo2RF(0.9143)	R134(0.9074)	CI30(0.8809)	Mo312ae(0.8756)	AusTRCF305801(0.8744)
Mo30W	Mo31W(0.9227)	Mo33W(0.8817)	Mo27W(0.8811)	Mo28W(0.8737)	B73(0.8729)	B73Htrhm(0.8703)	Mo29W(0.8701)	NC326(0.8699)	AusTRCF306302(0.8694)	LH196(0.8694)
Mo311ae	Mo8W(0.9564)	Mo9W(0.9348)	Mo16W(0.8932)	Mo15W(0.8915)	B73(0.869)	NC268(0.8687)	Mo312ae(0.8684)	CI72(0.8681)	Mo308ae(0.867)	NC330(0.8664)
Mo312ae	T202(0.9669)	Ab24E(0.9275)	K4(0.9186)	GA152(0.9077)	R904A(0.9045)	AR242(0.9029)	SC212M(0.8929)	AR234(0.892)	AR204(0.8841)	AR224(0.8838)
Mo313ae	CI42B(0.9861)	CI42A(0.986)	Ill.Hy(0.9425)	WXHy(0.9417)	H55(0.9382)	Hy(0.9367)	HY2(0.9364)	A564N(0.9358)	A579N(0.9341)	H96(0.9336)
Mo314ae	AH83(0.9826)	38-11(0.9809)	WX38-11(0.9704)	H50(0.9653)	H30w(0.964)	EZ18(0.9552)	CI38B(0.9546)	Mo403(0.9524)	Mo3(0.9511)	Mo305ae(0.9502)
Mo31W	Mo30W(0.9227)	Mo27W(0.8928)	Mo28W(0.8835)	Mo33W(0.8742)	B73(0.8742)	B73Htrhm(0.8714)	AusTRCF306310(0.8708)	AusTRCF306302(0.8706)	NC256(0.8706)	NC330(0.8706)
Mo32W	B73(0.8702)	NC330(0.8671)	A680(0.8667)	B73Htrhm(0.8665)	NC292(0.8665)	NC326(0.8663)	F42(0.8663)	NC280(0.8663)	NC372(0.8661)	B109(0.866)
Mo33W	Mo30W(0.8817)	WX33-16(0.8776)	R134(0.8756)	33-16(0.8745)	Mo31W(0.8742)	Mo2RF(0.8738)	Mo28W(0.8729)	B73(0.8718)	Mo29W(0.8708)	Mo27W(0.8695)
Mo36	Mo37(0.9532)	Mo38(0.9475)	Mo39(0.9128)	B37(0.8872)	B37T(0.8843)	H93(0.8837)	Mo401(0.8837)	A509N(0.8827)	B76(0.8822)	MS222(0.8819)
Mo37	Mo36(0.9532)	Mo38(0.9401)	Mo39(0.904)	B37(0.881)	LH196(0.8806)	LH119(0.88)	B73(0.8791)	LH195(0.8785)	H93(0.8785)	Mo401(0.8785)
Mo38	Mo36(0.9475)	Mo37(0.9401)	Mo39(0.922)	B37(0.8895)	Mo401(0.8876)	H93(0.887)	A509N(0.8853)	B37T(0.885)	MS221(0.8829)	B76(0.8825)
Mo39	Mo38(0.922)	Mo36(0.9128)	Mo37(0.904)	B37(0.8951)	H93(0.8938)	Mo401(0.8913)	B37T(0.8909)	B76(0.8893)	LH1(0.8883)	B37TRf(0.8871)
Mo40	Mo17(0.9234)	58801InbredMo17(0.9224)	Mo17T(0.9224)	AusTRCF305849(0.9218)	AusTRCF305846(0.9217)	SeagullSeventeen(0.9214)	LH51(0.9213)	58803Mo17MethBcS3(0.9213)	C103T(0.9211)	Mo43(0.9196)
Mo401	B37(0.9922)	B37T(0.9918)	B37TRf(0.9864)	H93(0.9856)	A509N(0.9779)	B76(0.9722)	B47(0.9618)	A553NOrangeHalo(0.9554)	FAPW(0.9526)	NC250(0.9515)
Mo402	B41(0.9979)	Wf9(0.9496)	Wf9T(0.9487)	WXWF9(0.9479)	R909(0.9381)	Mo11(0.9378)	R909TMS(0.9375)	A630(0.9357)	CI29B(0.9357)	H49(0.9346)
Mo403	Mo3(0.9955)	Mo305ae(0.9883)	38-11(0.9573)	AH83(0.9562)	Mo314ae(0.9524)	WX38-11(0.9507)	H30w(0.9403)	H50(0.9393)	CI38B(0.9338)	EZ18(0.9329)
Mo41	C103(0.9504)	R903B(0.9502)	C103T(0.9476)	Mo43(0.9459)	Mo17+/su(0.9448)	Mo17(0.9435)	Mo17T(0.943)	SeagullSeventeen(0.9419)	AusTRCF305846(0.9418)	58801InbredMo17(0.9415)
Mo42	Mo17(0.939)	Mo17T(0.9387)	58801InbredMo17(0.9383)	SeagullSeventeen(0.9379)	Mo17+/su(0.9377)	AusTRCF305846(0.937)	58803Mo17MethBcS3(0.9359)	Mo43(0.9332)	Hi60(0.933)	AusTRCF305849(0.9328)
Mo43	Mo17(0.9648)	58801InbredMo17(0.9646)	Mo17T(0.9644)	Mo17+/su(0.9643)	SeagullSeventeen(0.9637)	AusTRCF305846(0.9633)	58803Mo17MethBcS3(0.9617)	AusTRCF305849(0.961)	Hi60(0.9574)	LH51(0.9559)
Mo44	NC260(0.9504)	N199(0.9485)	VEN981a-1(0.9405)	N200(0.9374)	BAIIIId-2(0.9355)	BAIIIIb-6(0.9275)	SAN349a-1(0.9152)	CUB57c-2(0.9128)	ECU770b-2(0.9096)	MS71(0.9026)
Mo45	Mo47(0.8973)	Mo46(0.888)	LH191(0.8879)	G80(0.8843)	PHP85(0.8832)	PHWG5(0.8829)	BO9(0.8821)	PHN66(0.8815)	PHW79(0.8814)	PHK35(0.8808)
Mo46	Mo47(0.8883)	Mo45(0.888)	PHV78(0.8833)	PHG35(0.8817)	PHW65(0.8793)	PHWG5(0.8788)	LH191(0.8788)	CI38B(0.8785)	PHW79(0.8784)	G80(0.8779)
Mo47	Mo45(0.8973)	Mo46(0.8883)	PHW65(0.882)	PHV78(0.8805)	PHJ31(0.8795)	PHG35(0.8785)	PHK35(0.8783)	BO9(0.8782)	PHWG5(0.8781)	LH191(0.8776)
Mo48	B52(0.8774)	SC213R(0.8754)	SC213(0.8749)	B73(0.8699)	R229(0.8692)	SC16(0.8678)	GT112(0.8678)	NC33(0.8676)	B109(0.8666)	NC310(0.8665)
Mo49	B73(0.8716)	AusTRCF305839(0.8695)	B73Htrhm(0.8688)	B109(0.8686)	NC280(0.8681)	LH119(0.8678)	58802Mo17MethBcS3(0.8677)	A680(0.8676)	NC326(0.8676)	NC292(0.8675)
Mo5	K55(0.9581)	WXK55(0.9564)	Mo501(0.954)	Mo301ae(0.9485)	Va4(0.9391)	Va5(0.9349)	CI66(0.9186)	AusTRCF305806(0.9185)	NC230(0.8984)	GE19(0.8943)
Mo501	K55(0.9906)	WXK55(0.9856)	Mo301ae(0.9848)	Va4(0.9625)	Va5(0.9573)	Mo5(0.954)	AusTRCF305806(0.9404)	CI66(0.9394)	NC230(0.9232)	GE19(0.9069)
Mo502W	CI49A(0.9498)	Mo25W(0.9126)	Mo24W(0.8893)	Mo506W(0.8865)	Mo512AW(0.8712)	B73(0.8685)	Mo512BW(0.8673)	NC316(0.8666)	B73Htrhm(0.8658)	NC326(0.8653)
Mo506W	Mo512AW(0.9303)	Mo512BW(0.927)	Mo508W(0.9021)	Mo502W(0.8865)	B73(0.8705)	58615B73MethBc5S4(0.8675)	A680(0.8674)	NC316(0.8671)	F42(0.8667)	NC330(0.8666)
Mo508W	Mo506W(0.9021)	Mo512AW(0.8791)	Mo22(0.8741)	SA24(0.8723)	H30w(0.8714)	Mo18W(0.8689)	Mo512BW(0.8686)	38-11(0.8684)	AH83(0.8669)	R76(0.8667)
Mo510W	N72-3-1-1INBRED(0.9606)	Mo511W(0.9034)	B73(0.86)	H126W(0.8586)	B73Htrhm(0.8579)	NC316(0.8578)	NC280(0.8572)	A679(0.8571)	NL001(0.857)	A680(0.8569)
Mo511W	N72-3-1-1INBRED(0.9204)	A508(0.9041)	A509(0.9036)	Mo510W(0.9034)	A661(0.8662)	A631(0.8656)	B73(0.8633)	A675(0.8617)	A679(0.8611)	A260(0.861)
Mo512AW	Mo512BW(0.9431)	Mo506W(0.9303)	W64Aae/wx(0.9255)	W64Aae(0.9244)	W64AT(0.9239)	W64A(0.9222)	SD60(0.9177)	R222A(0.9117)	SD41(0.9104)	R222(0.9089)
Mo512BW	Mo512AW(0.9431)	W64Aae(0.9286)	W64Aae/wx(0.9279)	Mo506W(0.927)	W64A(0.9265)	W64AT(0.9247)	SD60(0.9163)	R222A(0.9159)	SD41(0.9147)	R222(0.91)
Mo6	C103T(0.9326)	58803Mo17MethBcS3(0.9288)	Mo17(0.9285)	SeagullSeventeen(0.9284)	Mo17T(0.9284)	58801InbredMo17(0.9278)	C103(0.927)	LH51(0.9265)	AusTRCF305846(0.9265)	AusTRCF305849(0.9257)
Mo7	T8(0.9298)	Mo13(0.909)	Va35(0.9041)	Va36A(0.9039)	Va30(0.9022)	Va35C(0.9014)	Va17(0.9)	Va46(0.8996)	Va24(0.8989)	Va22B(0.8922)
Mo8W	Mo9W(0.9687)	Mo311ae(0.9564)	Mo16W(0.8984)	Mo15W(0.8956)	CI72(0.8727)	NC268(0.8722)	B73(0.867)	A679(0.865)	B109(0.8641)	A680(0.8638)
Mo9W	Mo8W(0.9687)	Mo311ae(0.9348)	NC268(0.891)	Mo16W(0.8878)	Mo15W(0.8863)	NC306(0.8811)	B73(0.8807)	NC312(0.8792)	NC268A(0.8791)	B73Htrhm(0.8781)
MoG	L317(0.8906)	R917A(0.8896)	WXL317(0.8857)	R941(0.8844)	CI317B(0.8817)	A288(0.8717)	R061(0.8715)	CI32(0.8682)	B73(0.8673)	A295(0.8652)
Mp04-97	Va35C(0.9179)	Va35(0.9176)	T8(0.9054)	Va58(0.9022)	Va59(0.8966)	Mp313E(0.8961)	Va23(0.8936)	T252(0.8868)	Mo13(0.8855)	Mp715(0.885)
Mp07-121	GEMS-0027(0.9798)	Mp07-158(0.977)	Mp07-153(0.9761)	GEMS-0028(0.9727)	GEMS-0030(0.921)	GEMS-0031(0.9114)	H8431(0.9094)	GEMS-0026(0.9064)	GEMS-0032(0.9047)	GEMS-0091(0.8993)
Mp07-153	Mp07-158(0.9915)	GEMS-0027(0.9812)	Mp07-121(0.9761)	GEMS-0028(0.9735)	GEMS-0030(0.9144)	H8431(0.9112)	GEMS-0026(0.9101)	GEMS-0031(0.9022)	GEMS-0091(0.8981)	991(0.8978)
Mp07-158	Mp07-153(0.9915)	GEMS-0027(0.98)	Mp07-121(0.977)	GEMS-0028(0.9721)	GEMS-0030(0.9153)	H8431(0.9126)	GEMS-0026(0.9115)	GEMS-0031(0.9039)	GEMS-0091(0.9032)	991(0.9001)
MP305	B73(0.8685)	T111(0.8681)	T234(0.8667)	T115(0.8664)	Mo47(0.8659)	AR270(0.8658)	T224(0.8654)	B109(0.8652)	NC316(0.865)	58615B73MethBc5S4(0.8649)
MP307	B73(0.8643)	N192(0.8619)	A680(0.8612)	NC326(0.8607)	LH193(0.8607)	NC372(0.8607)	B109(0.8604)	NC310(0.8602)	NC330(0.8601)	NC280(0.8601)
Mp313E	Mp04-97(0.8961)	B73(0.8621)	B73Htrhm(0.8583)	NC326(0.8582)	A680(0.858)	Tx601(0.858)	B109(0.8578)	NC330(0.8577)	NC316(0.8575)	F42(0.8575)
Mp339	T61(0.946)	T61w.c.(0.943)	T220(0.9215)	Va3A(0.9184)	T165(0.9072)	GA209(0.8944)	GA203(0.8922)	GA215(0.891)	SeparationfromSC84E(0.8903)	SC84E(0.8896)
MP420	MP717(0.9031)	Mp339(0.8879)	T220(0.8706)	B73(0.8667)	SeparationfromSC84E(0.8659)	B109(0.8633)	B73Htrhm(0.8632)	NC316(0.8631)	NC280(0.863)	NC326(0.863)
MP462	AR270(0.9697)	SC44(0.8764)	B73(0.8685)	T234(0.8665)	T111(0.865)	A679(0.8646)	NC330(0.8645)	NC292(0.8644)	NC280(0.8644)	NC326(0.8643)
Mp701	CML121(0.9115)	Mp716(0.8969)	CML139(0.8882)	Mp708(0.8847)	Mp707(0.8768)	Mp706(0.8763)	Mp705(0.8752)	CML331(0.8747)	CML332(0.874)	CML335(0.8693)
Mp705	Mp706(0.9951)	Mp707(0.9856)	Mp708(0.893)	Hi34(0.8852)	Mp714(0.884)	CML338(0.8824)	CML436(0.8809)	Mp716(0.8803)	CML372(0.8797)	CML333(0.8752)
Mp706	Mp705(0.9951)	Mp707(0.985)	Mp708(0.8942)	Hi34(0.8855)	Mp714(0.8838)	CML338(0.8829)	CML436(0.8816)	CML372(0.8813)	Mp716(0.8807)	Mp701(0.8763)
Mp707	Mp705(0.9856)	Mp706(0.985)	Mp708(0.8918)	Hi34(0.8854)	Mp714(0.8841)	CML436(0.8814)	CML372(0.8808)	CML338(0.8806)	Mp716(0.8792)	Mp701(0.8768)
Mp708	Mp716(0.9437)	CML121(0.9118)	CML139(0.9002)	Mp706(0.8942)	Mp705(0.893)	Mp707(0.8918)	Mp701(0.8847)	Hi34(0.8778)	Mp714(0.8746)	CML346(0.8722)
Mp710	Mp712(0.9036)	Mp711(0.8762)	B73(0.8677)	B109(0.8642)	NC326(0.8638)	A680(0.8637)	B73Htrhm(0.8635)	NC280(0.8634)	NC372(0.8632)	NC330(0.8632)
Mp711	Mp712(0.9152)	Mp710(0.8762)	B73(0.8674)	B109(0.8639)	B73Htrhm(0.8638)	NC326(0.8635)	58615B73MethBc5S4(0.8633)	58613B73MethBc5S4(0.8631)	AusTRCF306308(0.8631)	NC292(0.8631)
Mp712	Mp711(0.9152)	Mp710(0.9036)	B73(0.8682)	B73Htrhm(0.8648)	NC280(0.8643)	NC330(0.8642)	NC292(0.8642)	NC326(0.864)	F42(0.864)	A680(0.8638)
Mp714	Mp707(0.8841)	Mp705(0.884)	Mp706(0.8838)	CML333(0.8762)	Mp708(0.8746)	Mp716(0.8733)	CML334(0.8715)	CML484(0.868)	CML139(0.868)	Hi34(0.8675)
Mp715	Mp04-97(0.885)	Tx601(0.8707)	AusTRCF306269(0.8692)	L605(0.8683)	Hi65(0.8671)	Tx706(0.8661)	AusTRCF306068(0.8639)	1416-1(0.8602)	NC348(0.8594)	SC76(0.8586)
Mp716	Mp708(0.9437)	CML121(0.9326)	CML139(0.9171)	Mp701(0.8969)	CML332(0.8866)	CML331(0.8843)	Mp706(0.8807)	Mp705(0.8803)	Mp707(0.8792)	Hi34(0.8754)
MP717	Tx601(0.9466)	Hi65(0.9352)	MP420(0.9031)	AR272(0.8709)	Tx706(0.8681)	L605(0.8659)	1416-1(0.8655)	Mp339(0.863)	NC348(0.8615)	SC276Q(0.861)
MQ305	L155(0.934)	207(0.9335)	PHP55(0.9321)	Q381(0.9319)	IBB15(0.9304)	PHP02(0.9286)	L135(0.9286)	PHG72(0.9271)	PHG29(0.9269)	PHK42(0.9264)
MR01AraguitoS6	EZ59(0.8546)	EP44(0.8539)	MR08CostenoS6(0.8521)	B73(0.8518)	NO.1197INBRED(0.85)	Hi27Goodman-Buckler(0.8498)	KS2(0.8497)	Hi27(0.8495)	B73Htrhm(0.8492)	MR09CravoRiogranenseS6(0.8489)
MR02Assiniboine	MR14LongfellowFlint(0.8714)	176(0.8713)	226(0.8713)	ND30(0.8705)	MS91(0.8695)	PriorC(0.8694)	C7(0.8693)	C42(0.8693)	INBR.PLS14MS.STERILE(0.8691)	Me244Wb(0.8687)
MR05CatetoS6	4F-350CN2(0.8591)	B73(0.8585)	4F-353CN33(0.8584)	4F-345CN12(0.8575)	EZ50(0.8573)	INBRED42-492(0.8571)	4F-300AD3(0.857)	EZ30(0.857)	EZ10(0.8568)	4F-35BK(0.8562)
MR06ChapaloteS6	GEMS-0101(0.8847)	B73(0.8818)	B73Htrhm(0.8798)	58614B73MethBc5S4(0.8795)	58615B73MethBc5S4(0.8794)	58804Mo17MethBcS3(0.8793)	NC252(0.8792)	NC372(0.8789)	NC330(0.8789)	58802Mo17MethBcS3(0.8786)
MR08CostenoS6	B73(0.8592)	MR26PolloS5(0.8576)	MR11CubanFlintS6(0.857)	NC338(0.8568)	R229(0.8563)	CML227(0.8562)	NC296A(0.8562)	B73Htrhm(0.8561)	CML69(0.8559)	Mp708(0.8558)
MR09CravoRiogranenseS6	B73(0.8593)	CIRAD390(0.8589)	F2834T(0.858)	E783-1-2-1S6STS.4222INBRED(0.857)	NC338(0.8562)	BO394Y(0.8561)	MR11CubanFlintS6(0.856)	R229(0.8559)	NC358(0.8557)	E697-1-1-1S5INBRED(0.8557)
MR11CubanFlintS6	MR26PolloS5(0.9831)	PH17(0.8631)	B73(0.8609)	CML69(0.8604)	NC340(0.86)	CML38(0.86)	NC296(0.8599)	Hi28(0.8596)	NC296A(0.8594)	NC300(0.8593)
MR13HickoryKing	B2(0.8745)	CI28(0.8667)	B73(0.8667)	CI28A(0.8662)	CI28B(0.8661)	CI28C(0.8643)	B109(0.8636)	NC256(0.8636)	B73Htrhm(0.8633)	A680(0.8633)
MR14LongfellowFlint	ND33(0.8896)	Me244Wb(0.8891)	Me121Wa(0.8869)	ND30(0.8869)	226(0.8866)	PriorC(0.8863)	176(0.8862)	Me100(0.8858)	Me123(0.8856)	C42(0.8854)
MR15PalomerodeJaliscoS6	B68(0.8795)	B14(0.8775)	B14A(0.8775)	A632(0.8765)	LP1CMSHT(0.8764)	Hi31(0.8758)	LP1NRHT(0.8757)	58610A632MethBc5S4(0.8751)	89S4117(0.8751)	A641N(0.8749)
MR19SantoDomingo	B73(0.8423)	226(0.8405)	C42(0.8399)	P51wx(0.8395)	Me244Wb(0.8393)	789(0.8393)	A680(0.839)	INBR.PLS14MS.STERILE(0.839)	MR02Assiniboine(0.8389)	B73Htrhm(0.8387)
MR20ShoePegS7	B73(0.8668)	B73Htrhm(0.8636)	SD108(0.8633)	A680(0.8629)	NC280(0.8628)	NC326(0.8628)	NC316(0.8625)	GEMS-0160(0.8623)	B109(0.8622)	NC372(0.8622)
MR22TuxpenoS6	CML494(0.8632)	CML277(0.863)	CML340(0.8625)	CML339(0.8617)	CML343(0.8612)	CML43(0.861)	CML46(0.8604)	CML341(0.8597)	CML342(0.8592)	CML448(0.8591)
MR23ZapaloteChicoS6	B73(0.8521)	B73Htrhm(0.8481)	A680(0.8481)	R229(0.8477)	B109(0.8476)	NC280(0.8476)	GEMS-0160(0.8474)	NC292(0.8474)	R230(0.8473)	NC330(0.8472)
MR25PoropoS5	WH-PAH-2IN.FR.TOMTHUMB(0.8687)	R-PAH-2(0.866)	R-PAH-1IN.FR.TOM-THUMB(0.8654)	B73(0.862)	NC330(0.8579)	GEMS-0160(0.8578)	B73Htrhm(0.8578)	A680(0.8574)	NC328(0.8573)	A679(0.8573)
MR26PolloS5	MR11CubanFlintS6(0.9831)	PH17(0.8648)	NC340(0.8618)	B73(0.8618)	CML69(0.8613)	CML236(0.8605)	CML36(0.8604)	NC300(0.8603)	CML449(0.8602)	Hi28(0.8601)
MS1	M14(0.9309)	R216(0.9255)	R914(0.9252)	R216A(0.9224)	Oh51A(0.922)	WXM14(0.9206)	H42(0.9205)	R901(0.9004)	H41(0.8992)	H73(0.8988)
Ms100	MS1334(0.9215)	38-11(0.898)	Mo314ae(0.8963)	AH83(0.8963)	WX38-11(0.8945)	H30w(0.8913)	H50(0.8901)	Oh40B(0.8863)	CI38B(0.8855)	EZ18(0.885)
MS106	M14(0.9421)	R914(0.9363)	R216(0.9317)	WXM14(0.9267)	R216A(0.9265)	H42(0.9265)	R901(0.9058)	CI90A(0.8971)	H41(0.896)	H26w(0.895)
MS107	MS68(0.8833)	MS57(0.8735)	WXI205(0.872)	B73(0.8705)	Oh40B(0.8695)	Oh43(0.869)	MS72(0.8686)	B46(0.8684)	M45(0.868)	Pa762(0.8678)
MS116	B73(0.8689)	A679(0.8663)	A680(0.8651)	NC316(0.8651)	B73Htrhm(0.8649)	NC280(0.8647)	NC372(0.8644)	58804Mo17MethBcS3(0.8643)	B109(0.8643)	VA102(0.8643)
MS12	MS24(0.9023)	MS24A(0.8983)	MS200(0.8898)	B73(0.8685)	SD108(0.8657)	MS93(0.8656)	B73Htrhm(0.8654)	N192(0.8653)	N201(0.865)	NC326(0.8649)
MS132	Oh7B(0.8945)	Oh7(0.8934)	B42(0.8879)	A286(0.882)	N7A(0.882)	Mo304ae(0.8816)	N7AGoodman-Buckler(0.881)	OH33(0.8782)	MS226(0.8768)	R154(0.8763)
MS1334	Ms100(0.9215)	MS141(0.9044)	CO216(0.8912)	CO236(0.8907)	ND260(0.8767)	LH143CMS(0.8744)	A675(0.8725)	ND261(0.8722)	A662(0.8711)	ND300(0.8701)
MS141	MS1334(0.9044)	B8(0.8841)	ND-B8(0.882)	ND261(0.8795)	Oh51A(0.8768)	Ms100(0.8757)	MS80(0.8726)	A251(0.8703)	CO236(0.87)	CM182(0.8698)
MS142	R53(0.89)	Oh51A(0.8804)	ND257(0.8774)	MS93(0.8772)	MS206(0.876)	MS92(0.8751)	Oh599(0.8749)	MS72(0.8736)	MS68(0.8722)	A251(0.872)
MS153	MS81(0.9014)	MS75(0.8903)	PriorA(0.8863)	A203(0.8734)	A201(0.8729)	B73(0.8725)	WM13R(0.8718)	A152(0.8711)	NC316(0.8701)	A158(0.8691)
MS198	Oh43T(0.9537)	Oh43(0.9515)	MS78(0.9502)	Oh43TRf(0.9467)	MS79(0.9448)	R218(0.9442)	R219(0.9408)	A619Ht2(0.9406)	Oh43su(0.9401)	A619Ht3(0.9386)
MS199	MS216(0.9969)	MS214(0.995)	B87(0.8903)	W22(0.8903)	WXW22(0.889)	W22R(0.8887)	R113(0.8837)	R177(0.8829)	H71(0.8819)	R109B(0.8809)
MS200	MS24A(0.9429)	MS24(0.9413)	MS12(0.8898)	M14(0.8872)	R914(0.8824)	M45(0.8808)	R216(0.8794)	R216A(0.8792)	WXM14(0.8791)	H42(0.8787)
MS201	MS89(0.9775)	Oh40B(0.9701)	MS92(0.9218)	MS57(0.9152)	Oh43T(0.9121)	MS78(0.9113)	Oh43(0.9099)	MS79(0.9092)	A14NW(0.9079)	MS224(0.9078)
MS203	R53(0.9084)	Mo314ae(0.8998)	38-11(0.8997)	AH83(0.8995)	WX38-11(0.8993)	MS92(0.8966)	H30w(0.8953)	MS93(0.8925)	Mo3(0.8917)	Mo403(0.8913)
MS204	38-11(0.9354)	AH83(0.9339)	WX38-11(0.9318)	Mo314ae(0.9285)	H30w(0.927)	EZ18(0.9191)	H50(0.9186)	MS224(0.915)	CI38B(0.9149)	Mo403(0.9129)
MS206	MS72(0.8968)	MS142(0.876)	M45(0.8703)	A673(0.8691)	B73(0.8661)	NC316(0.8636)	MS1334(0.8628)	B73Htrhm(0.8627)	NC328(0.8626)	58615B73MethBc5S4(0.8626)
MS211	MS204(0.8955)	MS224(0.8708)	B73(0.8693)	A680(0.8674)	A679(0.8669)	AusTRCF306347(0.8661)	MS225(0.8661)	NC256(0.866)	NC316(0.8659)	AusTRCF306308(0.8658)
MS214	MS199(0.995)	MS216(0.9945)	B87(0.8909)	W22(0.8896)	W22R(0.8884)	WXW22(0.8872)	R113(0.8836)	R177(0.8831)	R109B(0.8821)	Oh51A(0.881)
MS215	Oh51A(0.8779)	MS80(0.8757)	38-11(0.8751)	B73(0.8738)	AH83(0.8736)	Mo314ae(0.8736)	WX38-11(0.8725)	H30w(0.8723)	H50(0.8712)	NC256(0.8707)
MS216	MS199(0.9969)	MS214(0.9945)	B87(0.8906)	W22(0.8898)	W22R(0.8888)	WXW22(0.8885)	R177(0.8827)	R113(0.882)	K(0.8813)	R004(0.8813)
MS221	MS222(0.9869)	MS76(0.9555)	MS77(0.9511)	B37(0.9264)	B37T(0.9262)	B14(0.9244)	B14A(0.9238)	WXB14(0.9233)	Mo401(0.9233)	R924(0.9231)
MS222	MS221(0.9869)	MS77(0.9481)	MS76(0.948)	B37(0.9246)	B37T(0.9232)	B14(0.9216)	B14A(0.9216)	Mo401(0.9214)	FAPW(0.9211)	WXB14(0.9206)
MS223	N6(0.9192)	B42(0.8965)	Mo20W(0.8933)	M45(0.8717)	B73(0.871)	WXI205(0.8696)	MS215(0.8693)	MS68(0.8691)	89S4157(0.868)	R004(0.8679)
MS224	MS225(0.9367)	Oh40B(0.916)	MS204(0.915)	MS201(0.9078)	MS89(0.906)	38-11(0.8924)	AH83(0.8918)	MS68(0.8904)	Pa91(0.8903)	WX38-11(0.8903)
MS225	MS224(0.9367)	Oh40B(0.9047)	MS89(0.9011)	MS201(0.898)	MS57(0.8868)	MS204(0.8851)	Pa762(0.8842)	MS68(0.884)	MS78(0.8838)	MS92(0.8831)
MS226	A632HT(0.9189)	58610A632MethBc5S4(0.9182)	58609A632MethBc5S4(0.9182)	A632(0.9181)	A632sh2/sh2(0.9168)	A632+/sh2(0.9166)	A632su/su(0.9165)	A632RpRp(0.9159)	A632HTN(0.9137)	EZ31(0.9136)
MS24	MS24A(0.9727)	MS200(0.9413)	MS12(0.9023)	M45(0.8766)	MS93(0.8734)	B73(0.8652)	MS226(0.8648)	B73Htrhm(0.8624)	A680(0.8622)	NC316(0.8618)
MS24A	MS24(0.9727)	MS200(0.9429)	MS12(0.8983)	M45(0.8811)	MS93(0.8749)	B73(0.8681)	MS226(0.8659)	A680(0.8652)	B73Htrhm(0.8647)	SD108(0.8645)
MS4	B73(0.8636)	NC316(0.8593)	A680(0.8592)	B73Htrhm(0.8591)	NC326(0.8589)	NC328(0.8588)	R229(0.8586)	NC372(0.8584)	NC280(0.8583)	B109(0.8582)
MS57	MS68(0.9325)	Oh40B(0.9239)	MS201(0.9152)	MS89(0.9128)	Oh43T(0.9033)	Pa762(0.9017)	Oh43(0.9014)	MS78(0.901)	R218(0.8998)	Oh43su(0.8997)
MS67	Florida56(0.9975)	IP39(0.9403)	C31(0.9363)	C38(0.9358)	P39A(0.9297)	P39M96(0.9296)	W6720-1(0.9293)	P39(0.9288)	277(0.9287)	C30(0.9286)
MS68	MS57(0.9325)	Oh40B(0.9096)	MS89(0.9006)	Pa762(0.8997)	Oh43T(0.8985)	Oh43(0.8977)	MS201(0.8976)	MS78(0.8973)	R218(0.8959)	R219(0.8951)
MS71	R168(0.9318)	A257(0.9105)	Mo44(0.9026)	A258(0.8994)	A73(0.896)	N199(0.895)	NC260(0.8942)	N200(0.8906)	Os420(0.8901)	WXOs420(0.8897)
MS72	MS206(0.8968)	M45(0.8838)	H5(0.8792)	MS68(0.8772)	A321(0.8766)	A375(0.8751)	B73(0.874)	MS142(0.8736)	A374(0.873)	A547(0.8727)
MS74	CO106(0.9046)	CO252(0.8938)	A575(0.8864)	W401(0.884)	W9(0.8795)	PriorA(0.879)	CO192(0.8774)	A637(0.8766)	A673(0.8721)	B73(0.8704)
MS75	B14(0.9001)	B14A(0.8999)	MS81(0.8993)	A641N(0.8982)	CH741-6(0.8981)	R924(0.8974)	WXB14(0.8974)	LH74(0.897)	A632(0.8966)	LP1CMSHT(0.8962)
MS76	MS221(0.9555)	MS222(0.948)	MS77(0.9469)	B14A(0.9318)	B14(0.9315)	WXB14(0.9302)	R924(0.9289)	A641N(0.9268)	H91(0.925)	A661N(0.9246)
MS77	MS221(0.9511)	MS222(0.9481)	MS76(0.9469)	B14A(0.9216)	B14(0.9213)	WXB14(0.9195)	R924(0.9187)	H91(0.9173)	LP1NRHT(0.9168)	6103(0.9163)
MS78	Oh43T(0.9896)	Oh43(0.988)	R218(0.9805)	Oh43TRf(0.9797)	R219(0.9767)	MS79(0.9745)	Oh43sh2(0.974)	Oh43su(0.9731)	A619Ht2(0.9697)	A619Ht1(0.9677)
MS79	Oh43T(0.9798)	Oh43(0.9758)	MS78(0.9745)	R218(0.9691)	Oh43TRf(0.9684)	R219(0.9662)	Oh43sh2(0.9643)	Oh43su(0.964)	A619Ht2(0.9601)	A619Ht3(0.9583)
MS80	A(0.8949)	Oh51A(0.8946)	W23(0.8875)	A374(0.8845)	W374B(0.883)	A321(0.8827)	A375(0.8818)	A251(0.8816)	A637(0.8807)	A548(0.8777)
MS81	MS153(0.9014)	CH741-6(0.9013)	MS75(0.8993)	B14(0.8901)	B14A(0.89)	WXB14(0.8891)	H91(0.8882)	Hi25(0.8877)	R924(0.8877)	LH146Ht(0.8876)
MS89	MS201(0.9775)	Oh40B(0.9662)	MS92(0.9301)	MS57(0.9128)	Oh43T(0.9068)	MS224(0.906)	Pa762(0.905)	MS78(0.9041)	A14NW(0.9037)	Oh43(0.9034)
MS91	S43(0.9349)	C42(0.9178)	M23(0.9158)	176(0.9121)	Me100(0.9114)	Me123(0.9102)	Me244Wb(0.9099)	Me121Wa(0.9096)	W3722(0.9094)	P51wx(0.909)
MS92	MS89(0.9301)	MS93(0.9248)	MS201(0.9218)	Oh40B(0.9194)	R53(0.9169)	MS203(0.8966)	A14NW(0.8931)	MS57(0.8907)	Pa762(0.8879)	MS78(0.8869)
MS93	MS92(0.9248)	R53(0.9161)	MS203(0.8925)	MS89(0.8914)	MS201(0.8894)	Oh40B(0.8843)	ND2000(0.8798)	MS142(0.8772)	MS24A(0.8749)	MS200(0.8746)
Mt42	A678(0.8978)	CM145(0.8789)	ND254(0.8772)	EP77(0.8767)	ND251(0.8761)	LP5(0.874)	B73(0.8718)	A633(0.8707)	ND249(0.8704)	NC316(0.8692)
N190	CM169(0.966)	CM105(0.9651)	CM174(0.9639)	CM99(0.9613)	LH146Ht(0.9566)	SD63(0.9504)	LH145(0.9481)	LH222(0.947)	N192(0.941)	LH220Ht(0.9396)
N192	58614B73MethBc5S4(0.9693)	58613B73MethBc5S4(0.9689)	B73(0.9686)	GEMS-0101(0.9677)	F42(0.9675)	B73Htrhm(0.967)	58615B73MethBc5S4(0.9661)	DJ7(0.9659)	58804Mo17MethBcS3(0.9655)	NC372(0.9654)
N193	W153R(0.9215)	R223(0.9064)	A344(0.9022)	80-2(0.8969)	A666(0.8858)	W552(0.8813)	BO9(0.8811)	A424(0.8811)	F115(0.8787)	Oh605(0.878)
N194	K10(0.9851)	SD15(0.9111)	Oh56A(0.8885)	N197(0.8773)	ABPl5(0.877)	CI91B(0.8745)	Wf9(0.8729)	R221(0.8723)	B41(0.8723)	WXWF9(0.8723)
N197	ABPl5(0.9974)	58803Mo17MethBcS3(0.97)	Mo17(0.9699)	SeagullSeventeen(0.9699)	Mo17T(0.9695)	58801InbredMo17(0.9693)	AusTRCF305846(0.9685)	AusTRCF305849(0.9664)	Mo17+/su(0.9658)	LH51(0.9626)
N199	N200(0.9534)	Mo44(0.9485)	NC260(0.9362)	VEN981a-1(0.9208)	BAIIIId-2(0.9136)	BAIIIIb-6(0.9083)	CUB57c-2(0.9004)	SAN349a-1(0.8996)	ECU770b-2(0.8966)	MS71(0.895)
N200	N199(0.9534)	Mo44(0.9374)	NC260(0.9301)	VEN981a-1(0.913)	BAIIIId-2(0.9112)	BAIIIIb-6(0.8988)	CUB57c-2(0.8978)	ECU770b-2(0.895)	NC230(0.8917)	MS71(0.8906)
N201	B73(0.9899)	GEMS-0101(0.9895)	F42(0.9892)	B73Htrhm(0.9888)	DJ7(0.9869)	NC372(0.9858)	58804Mo17MethBcS3(0.9856)	NC252(0.9856)	58802Mo17MethBcS3(0.9855)	58614B73MethBc5S4(0.9854)
N209	N552(0.9425)	B109(0.9057)	B73(0.9051)	N518(0.9048)	LH74(0.9035)	B73Htrhm(0.9031)	N525(0.903)	NC326(0.9029)	58802Mo17MethBcS3(0.9028)	58804Mo17MethBcS3(0.9026)
N211	LH123HT(0.9017)	LH212Ht(0.8941)	LH214(0.8923)	LH213(0.8922)	GEMN-0134(0.8835)	LH211(0.8829)	GEMN-0095(0.8815)	LH127(0.8807)	GEMN-0096(0.8805)	LH181(0.8803)
N215	N216(0.9234)	N533(0.9071)	N535(0.9057)	N532(0.9041)	N534(0.9038)	N529(0.9006)	N530(0.8994)	Wf9(0.8976)	Wf9T(0.897)	WXWF9(0.8953)
N216	N215(0.9234)	N533(0.9089)	N535(0.9074)	N532(0.9072)	N534(0.9056)	Wf9(0.9034)	Wf9T(0.9019)	N529(0.9018)	N530(0.9014)	WXWF9(0.9001)
N217	B14(0.9594)	B14A(0.9587)	B68(0.9579)	R924(0.9561)	WXB14(0.9552)	Hi31(0.9532)	A641N(0.9525)	LP1CMSHT(0.9524)	LP1NRHT(0.9522)	H91(0.9514)
N218	B68(0.9486)	Hi31(0.9439)	B14(0.9414)	B14A(0.941)	B64(0.9408)	89S4117(0.9406)	N217(0.94)	R924(0.9396)	WXB14(0.9384)	LP1NRHT(0.9356)
N28	N28Ht(0.978)	H100(0.9153)	H119(0.9079)	B101(0.9041)	B109(0.9027)	Tzi16(0.9021)	Tzi6(0.9021)	B73(0.9008)	B84+/su(0.9002)	58613B73MethBc5S4(0.9001)
N28Ht	N28(0.978)	H100(0.9124)	H119(0.9037)	B119(0.9011)	B101(0.8995)	B109(0.8989)	B73(0.8983)	Tzi16(0.8978)	B69(0.8975)	B84(0.8973)
N501	N510(0.9637)	N502(0.9118)	B104(0.9091)	W8555(0.9085)	B73(0.9067)	B73Htrhm(0.9041)	NC326(0.9039)	NC372(0.9038)	LH74(0.9037)	B119(0.9035)
N502	N510(0.9128)	N501(0.9118)	AusTRCF306302(0.9103)	AusTRCF306304(0.9102)	AusTRCF306303(0.9097)	B73(0.9094)	B119(0.9081)	58804Mo17MethBcS3(0.9077)	58614B73MethBc5S4(0.9074)	AusTRCF306347(0.9072)
N503	N515(0.9779)	N511(0.9776)	N504(0.9118)	N542(0.9091)	N544(0.9069)	N516(0.9068)	N543(0.9068)	N541(0.9062)	B73(0.9028)	N509(0.9024)
N504	N515(0.9136)	N503(0.9118)	N537(0.9106)	N511(0.9102)	N513(0.9095)	N545(0.909)	N518(0.9086)	N514(0.9082)	N544(0.9081)	N543(0.9075)
N505	N508(0.9869)	N512(0.9847)	N514(0.9085)	N513(0.907)	N545(0.9068)	N537(0.9067)	N540(0.9061)	N518(0.9059)	N536(0.9059)	N541(0.9055)
N506	N537(0.9322)	N514(0.9308)	N545(0.9307)	N513(0.9302)	N538(0.9302)	N540(0.9299)	N539(0.9294)	N536(0.9291)	N541(0.9254)	N544(0.9246)
N507	N509(0.9172)	N528(0.9143)	N520(0.9087)	N517(0.9086)	N506(0.9086)	N518(0.9073)	N521(0.9069)	N526(0.9066)	N515(0.9036)	N537(0.9033)
N508	N512(0.9925)	N505(0.9869)	N518(0.9057)	N514(0.9049)	N515(0.9048)	N537(0.904)	N545(0.903)	N513(0.9029)	N536(0.9029)	N511(0.9021)
N509	N520(0.919)	N521(0.9187)	N507(0.9172)	N526(0.9129)	N528(0.911)	N506(0.9108)	N545(0.9108)	N519(0.9102)	N538(0.9101)	N537(0.91)
N510	N501(0.9637)	N502(0.9128)	B73(0.9118)	W8555(0.9114)	NC326(0.9094)	B73Htrhm(0.9092)	F42(0.9091)	GEMS-0101(0.9088)	NC372(0.9083)	NC280(0.9082)
N511	N515(0.9921)	N503(0.9776)	N542(0.9111)	N504(0.9102)	N544(0.9102)	N543(0.9096)	N541(0.9093)	N516(0.9089)	N512(0.904)	N509(0.9031)
N512	N508(0.9925)	N505(0.9847)	N514(0.9062)	N515(0.9061)	N537(0.9057)	N513(0.9053)	N545(0.9046)	N518(0.9046)	N540(0.9043)	N511(0.904)
N513	N514(0.9973)	N545(0.9962)	N537(0.9904)	N536(0.9886)	N540(0.9882)	N539(0.9879)	N538(0.9864)	N543(0.9452)	N541(0.9448)	N544(0.9433)
N514	N513(0.9973)	N545(0.9952)	N537(0.9904)	N536(0.9886)	N540(0.9884)	N539(0.9879)	N538(0.986)	N543(0.946)	N544(0.9451)	N541(0.9442)
N515	N511(0.9921)	N503(0.9779)	N504(0.9136)	N542(0.9122)	N541(0.9112)	N543(0.9106)	N544(0.9096)	N516(0.9089)	N512(0.9061)	N537(0.9052)
N516	N517(0.9267)	N538(0.9111)	N536(0.9094)	N511(0.9089)	N515(0.9089)	N540(0.9082)	N539(0.908)	N518(0.9078)	N521(0.9078)	N514(0.9072)
N517	N516(0.9267)	N538(0.9145)	N545(0.9129)	N514(0.9128)	N513(0.9125)	N540(0.9121)	N539(0.9109)	N536(0.9106)	N537(0.9089)	N521(0.9089)
N518	N524(0.9248)	N525(0.9245)	N520(0.9153)	N526(0.9139)	N521(0.9135)	N540(0.9113)	N513(0.9112)	N538(0.9112)	N539(0.9108)	N545(0.9107)
N519	N542(0.9162)	N541(0.9156)	N526(0.9142)	N540(0.9141)	N537(0.9129)	N544(0.9126)	N543(0.9126)	N545(0.9124)	N536(0.9121)	N539(0.912)
N520	N521(0.984)	N522(0.9519)	N527(0.9493)	N509(0.919)	N537(0.9186)	N545(0.9177)	N513(0.9174)	N514(0.9165)	N518(0.9153)	N538(0.9132)
N521	N520(0.984)	N522(0.9526)	N527(0.9484)	N509(0.9187)	N545(0.9178)	N537(0.9178)	N514(0.9171)	N513(0.9168)	N538(0.9156)	N539(0.9142)
N522	N527(0.9858)	N521(0.9526)	N520(0.9519)	N528(0.9123)	N545(0.9094)	N514(0.9092)	N537(0.9091)	N509(0.9088)	N506(0.9087)	N525(0.9083)
N523	N537(0.912)	N538(0.9113)	N545(0.9109)	N519(0.9103)	N513(0.9101)	N518(0.91)	N514(0.9093)	N540(0.9091)	N526(0.9085)	N524(0.9085)
N524	N525(0.974)	N518(0.9248)	N506(0.9126)	N526(0.9095)	N523(0.9085)	N545(0.9075)	B69(0.9072)	N522(0.907)	N514(0.9069)	N513(0.9064)
N525	N524(0.974)	N518(0.9245)	N506(0.9115)	N522(0.9083)	N542(0.9082)	N541(0.9077)	N526(0.9075)	N513(0.9074)	N504(0.9072)	B73(0.9072)
N526	N519(0.9142)	N518(0.9139)	N509(0.9129)	N541(0.9126)	N542(0.9111)	N544(0.9099)	N520(0.9098)	N521(0.9097)	N524(0.9095)	N523(0.9085)
N527	N522(0.9858)	N520(0.9493)	N521(0.9484)	N528(0.9129)	N509(0.9075)	N537(0.9074)	N506(0.9072)	N545(0.9067)	N525(0.9061)	N514(0.906)
N528	N507(0.9143)	N527(0.9129)	N520(0.9123)	N522(0.9123)	N509(0.911)	N521(0.9095)	N517(0.9083)	N506(0.9064)	N525(0.9056)	N524(0.9046)
N529	N530(0.9831)	N534(0.9203)	N532(0.915)	N533(0.9143)	N535(0.9126)	Wf9(0.9031)	WXWF9(0.902)	N216(0.9018)	Wf9T(0.9015)	N215(0.9006)
N530	N529(0.9831)	N534(0.9176)	N532(0.9123)	N535(0.9108)	N533(0.9106)	Wf9(0.9022)	N216(0.9014)	Wf9T(0.9012)	WXWF9(0.901)	N215(0.8994)
N532	N533(0.9792)	N535(0.9641)	N529(0.915)	N530(0.9123)	N534(0.9098)	N216(0.9072)	Wf9(0.9048)	N215(0.9041)	Mo314ae(0.9026)	Wf9T(0.9024)
N533	N532(0.9792)	N535(0.9635)	N529(0.9143)	N534(0.9106)	N530(0.9106)	N216(0.9089)	N215(0.9071)	Wf9(0.9065)	Wf9T(0.9043)	WXWF9(0.9036)
N534	N529(0.9203)	N530(0.9176)	N535(0.9112)	N533(0.9106)	N532(0.9098)	N216(0.9056)	Wf9(0.9039)	N215(0.9038)	Wf9T(0.9025)	WXWF9(0.9022)
N535	N532(0.9641)	N533(0.9635)	N529(0.9126)	N534(0.9112)	N530(0.9108)	N216(0.9074)	Wf9(0.9065)	N215(0.9057)	Wf9T(0.9056)	WXWF9(0.904)
N536	N540(0.9957)	N539(0.9954)	N538(0.9931)	N513(0.9886)	N514(0.9886)	N545(0.9869)	N537(0.9845)	N541(0.9486)	N543(0.947)	N544(0.9463)
N537	N545(0.9905)	N514(0.9904)	N513(0.9904)	N539(0.9862)	N540(0.9854)	N536(0.9845)	N538(0.9841)	N541(0.9473)	N543(0.9468)	N544(0.9466)
N538	N540(0.9943)	N539(0.9937)	N536(0.9931)	N513(0.9864)	N545(0.9862)	N514(0.986)	N537(0.9841)	N541(0.946)	N544(0.9453)	N543(0.9445)
N539	N540(0.9959)	N536(0.9954)	N538(0.9937)	N513(0.9879)	N514(0.9879)	N545(0.9876)	N537(0.9862)	N541(0.9479)	N543(0.946)	N544(0.9459)
N540	N539(0.9959)	N536(0.9957)	N538(0.9943)	N514(0.9884)	N513(0.9882)	N545(0.9875)	N537(0.9854)	N541(0.9492)	N544(0.9475)	N543(0.9464)
N541	N542(0.9879)	N544(0.9856)	N543(0.9853)	N540(0.9492)	N536(0.9486)	N539(0.9479)	N537(0.9473)	N538(0.946)	N513(0.9448)	N514(0.9442)
N542	N541(0.9879)	N543(0.9857)	N544(0.9844)	N537(0.9407)	N540(0.9405)	N514(0.9405)	N539(0.9395)	N536(0.9388)	N513(0.9385)	N538(0.938)
N543	N544(0.9919)	N542(0.9857)	N541(0.9853)	N536(0.947)	N537(0.9468)	N540(0.9464)	N539(0.946)	N514(0.946)	N513(0.9452)	N538(0.9445)
N544	N543(0.9919)	N541(0.9856)	N542(0.9844)	N540(0.9475)	N537(0.9466)	N536(0.9463)	N539(0.9459)	N538(0.9453)	N514(0.9451)	N513(0.9433)
N545	N513(0.9962)	N514(0.9952)	N537(0.9905)	N539(0.9876)	N540(0.9875)	N536(0.9869)	N538(0.9862)	N543(0.9434)	N541(0.9433)	N544(0.9418)
N546	B73(0.8694)	AusTRCF305839(0.867)	AusTRCF306302(0.8668)	H123(0.8666)	PHWG5(0.8665)	2369(0.8663)	B73Htrhm(0.8662)	AusTRCF306309(0.8662)	AusTRCF306304(0.8659)	PHP85(0.8659)
N551	B68(0.9358)	89S4117(0.9337)	N218(0.9301)	Hi31(0.9297)	B14A(0.9266)	B14(0.9263)	R924(0.9237)	WXB14(0.9233)	AusTRCF306303(0.9226)	N217(0.9223)
N552	N209(0.9425)	N545(0.905)	N538(0.9049)	N513(0.9043)	N514(0.9034)	N537(0.9024)	N540(0.9021)	N536(0.9021)	N539(0.9019)	N524(0.9008)
N6	Mo20W(0.9493)	MS223(0.9192)	Mo5(0.8852)	MS225(0.8714)	B73(0.8707)	MS215(0.8678)	E2558W(0.8675)	A680(0.8671)	B73Htrhm(0.8669)	NC280(0.8667)
N72-3-1-1INBRED	Mo510W(0.9606)	Mo511W(0.9204)	B73(0.8665)	B73Htrhm(0.8641)	H126W(0.8639)	NC316(0.8638)	NC326(0.8636)	F42(0.8634)	GEMS-0160(0.8634)	NC280(0.8631)
N7A	N7AGoodman-Buckler(0.994)	Oh7(0.9201)	Oh7B(0.9163)	Mo304ae(0.9057)	B14A(0.901)	A286(0.901)	H100(0.9009)	B14(0.9003)	R924(0.9002)	WXB14(0.8991)
N7AGoodman-Buckler	N7A(0.994)	Oh7(0.917)	Oh7B(0.9121)	Mo304ae(0.9034)	B14A(0.9011)	H100(0.901)	R924(0.9009)	B14(0.9007)	WXB14(0.8994)	A286(0.8974)
N801w	B121(0.8985)	B104(0.8981)	B119(0.8977)	B110(0.8934)	B73(0.8926)	B73Htrhm(0.8889)	NC310(0.8884)	NC326(0.8884)	NC280(0.8883)	NC316(0.888)
NC13	NC230(0.9099)	R35(0.904)	NC201(0.8995)	SC144(0.8951)	NC7(0.8921)	Ab18(0.8809)	NC89(0.88)	NC236(0.8765)	GA220(0.873)	GT115(0.8709)
NC201	R35(0.9134)	NC13(0.8995)	SC144(0.8955)	NC7(0.8921)	NC89(0.8787)	Ab18(0.8786)	NC236(0.8756)	NC230(0.8749)	B73(0.8675)	GT115(0.8673)
NC220	K4(0.9356)	R904A(0.9157)	AR204(0.8996)	T202(0.8939)	GA222(0.8836)	Mo312ae(0.8835)	Ab24E(0.8784)	SC212M(0.8707)	GA152(0.8707)	AR242(0.87)
NC222	NC242(0.9678)	NC244(0.9636)	NC276(0.896)	SC353(0.8944)	NC83(0.8763)	R12(0.8738)	B73(0.871)	NC87(0.8677)	B73Htrhm(0.8669)	A680(0.8668)
NC224	NC33(0.9035)	NC234(0.8749)	H73(0.8702)	B73(0.8687)	NC236(0.8672)	CI7A(0.8664)	AR254(0.8659)	SC213R(0.8654)	A680(0.8653)	B73Htrhm(0.865)
NC230	K55(0.9263)	WXK55(0.9237)	Mo301ae(0.9234)	Mo501(0.9232)	NC13(0.9099)	Va4(0.9081)	Va5(0.9071)	CI66(0.9033)	AusTRCF305806(0.9026)	Mo5(0.8984)
NC232	T204(0.9316)	NC234(0.9308)	AR272(0.927)	AR266(0.9153)	T101(0.9151)	AR254(0.8848)	Wf9T(0.884)	WXWF9(0.884)	Wf9(0.8839)	A630(0.882)
NC234	NC232(0.9308)	AR254(0.9166)	T204(0.8942)	AR266(0.8919)	NC236(0.8902)	T101(0.8861)	AR272(0.885)	NC224(0.8749)	W64A(0.8707)	WXWF9(0.8705)
NC236	NC7(0.9393)	Ab18(0.9043)	NC234(0.8902)	R35(0.88)	GT115(0.8774)	SC144(0.8766)	NC13(0.8765)	NC201(0.8756)	B73(0.8724)	NC89(0.8696)
NC238	AR208(0.9615)	GT112(0.9514)	NC248(0.9502)	NC246(0.9382)	SC213(0.929)	SC213R(0.9286)	SC212M(0.9264)	SC16(0.9037)	SeparationfromSC16(0.9036)	SC15(0.8989)
NC240	NC240A(0.9482)	L578(0.9371)	SC54(0.9329)	AR226(0.919)	AusTRCF306256(0.8914)	SC343(0.8821)	Ab610(0.8708)	SC357(0.8707)	SC152(0.8693)	B73(0.8648)
NC240A	NC240(0.9482)	L578(0.9255)	SC54(0.9201)	AR226(0.8973)	SC343(0.8813)	AusTRCF306256(0.8783)	Ab610(0.8706)	SC357(0.8689)	B73(0.8685)	NC238(0.8674)
NC242	NC222(0.9678)	NC244(0.963)	NC276(0.9015)	SC353(0.888)	R12(0.8722)	B73(0.8704)	NC83(0.8701)	B73Htrhm(0.8668)	A680(0.8664)	F42(0.8663)
NC244	NC222(0.9636)	NC242(0.963)	NC276(0.91)	SC353(0.8847)	K4(0.8733)	B73(0.871)	NC83(0.8702)	T202(0.8695)	R12(0.8689)	R904A(0.8682)
NC246	NC248(0.9577)	AR208(0.9464)	GT112(0.9435)	NC238(0.9382)	SC213(0.9221)	SC213R(0.9219)	SC212M(0.9164)	SeparationfromSC16(0.8955)	SC16(0.893)	SC15(0.8914)
NC248	GT112(0.9602)	NC246(0.9577)	AR208(0.9562)	NC238(0.9502)	SC213R(0.9354)	SC213(0.9329)	SC212M(0.9294)	SC16(0.9044)	SeparationfromSC16(0.9034)	SC15(0.9026)
NC250	B37(0.9545)	B37T(0.9545)	H93(0.9536)	Mo401(0.9515)	B37TRf(0.9493)	NC324(0.9464)	B76(0.9442)	NC314(0.9429)	NC270(0.9425)	A509N(0.9424)
NC252	NC372(0.9976)	NC280(0.9961)	B73(0.9956)	F42(0.9949)	GEMS-0101(0.9946)	B73Htrhm(0.9941)	DJ7(0.993)	58804Mo17MethBcS3(0.9918)	58802Mo17MethBcS3(0.9918)	58614B73MethBc5S4(0.9913)
NC254	NC282(0.9895)	NC280(0.9853)	B73(0.9851)	NC372(0.9841)	F42(0.9841)	NC252(0.9837)	B73Htrhm(0.9836)	GEMS-0101(0.9835)	58802Mo17MethBcS3(0.9833)	58804Mo17MethBcS3(0.9826)
NC256	B73(0.9903)	F42(0.9892)	GEMS-0101(0.9889)	B73Htrhm(0.9888)	DJ7(0.9874)	NC372(0.9869)	NC252(0.9868)	58614B73MethBc5S4(0.9862)	NC280(0.9859)	58804Mo17MethBcS3(0.9857)
NC258	NC258A(0.9941)	NC344(0.9838)	NC342(0.941)	NC286(0.9363)	NC262A(0.9318)	NC262B(0.9308)	NC290A(0.9306)	NC262(0.9295)	NC290(0.9291)	R903B(0.9199)
NC258A	NC258(0.9941)	NC344(0.9815)	NC342(0.9388)	NC286(0.9345)	NC262A(0.9289)	NC262B(0.9281)	NC290A(0.9281)	NC262(0.9271)	NC290(0.9263)	R903B(0.9184)
NC260	Mo44(0.9504)	N199(0.9362)	N200(0.9301)	BAIIIId-2(0.9245)	VEN981a-1(0.9188)	BAIIIIb-6(0.9095)	CUB57c-2(0.9033)	SAN349a-1(0.9024)	ECU770b-2(0.8976)	MS71(0.8942)
NC262	NC290(0.9943)	NC290A(0.9858)	NC262B(0.9848)	NC262A(0.9837)	NC342(0.9537)	NC286(0.9372)	NC364(0.9339)	NC362(0.9334)	NC344(0.9303)	NC258(0.9295)
NC262A	NC262B(0.9946)	NC290A(0.9843)	NC262(0.9837)	NC290(0.9823)	NC342(0.9556)	NC286(0.9361)	NC364(0.9325)	NC362(0.9325)	NC344(0.9319)	NC258(0.9318)
NC262B	NC262A(0.9946)	NC262(0.9848)	NC290(0.9842)	NC290A(0.9841)	NC342(0.9546)	NC286(0.9367)	NC364(0.9324)	NC362(0.9318)	NC288(0.9311)	NC258(0.9308)
NC264	SC76(0.9819)	SC276Q2(0.9817)	SC276Q(0.9764)	NC320(0.9547)	NC370(0.9534)	NC322(0.9426)	NC318(0.9418)	NC334(0.941)	NC332(0.941)	SC277(0.9207)
NC266	NC266B(0.9976)	NC308(0.9941)	NC312(0.9775)	NC306(0.9743)	NC268A(0.9736)	NC368(0.9698)	NC326(0.962)	B73(0.9619)	GEMS-0101(0.9613)	B73Htrhm(0.9612)
NC266B	NC266(0.9976)	NC308(0.9945)	NC312(0.9772)	NC306(0.9737)	NC268A(0.9734)	NC368(0.9699)	B73(0.9625)	NC326(0.9625)	B73Htrhm(0.9617)	NC330(0.9616)
NC268	NC306(0.9791)	NC268A(0.9789)	NC312(0.9722)	NC266(0.9582)	NC266B(0.9579)	NC308(0.9577)	NC328(0.946)	NC368(0.9455)	B73(0.9455)	NC316(0.945)
NC268A	NC306(0.9975)	NC312(0.9903)	NC268(0.9789)	NC266(0.9736)	NC266B(0.9734)	NC308(0.9729)	NC328(0.9603)	NC368(0.9589)	B73(0.9579)	NC326(0.9578)
NC270	NC324(0.9945)	NC314(0.9937)	NC306(0.9466)	NC268A(0.9463)	NC312(0.9445)	NC250(0.9425)	NC294(0.9423)	NC266(0.9381)	NC266B(0.9371)	NC310(0.9367)
NC276	B73(0.9616)	B73Htrhm(0.9606)	F42(0.9606)	GEMS-0101(0.9605)	DJ7(0.959)	NC372(0.9584)	NC252(0.958)	58804Mo17MethBcS3(0.957)	NC280(0.9569)	58613B73MethBc5S4(0.9568)
NC278	NC278A(0.9962)	B73(0.9577)	F42(0.9565)	B73Htrhm(0.9561)	58614B73MethBc5S4(0.9558)	GEMS-0101(0.9557)	DJ7(0.9552)	58613B73MethBc5S4(0.9547)	58804Mo17MethBcS3(0.954)	58615B73MethBc5S4(0.9533)
NC278A	NC278(0.9962)	B73(0.9606)	F42(0.9598)	B73Htrhm(0.9592)	DJ7(0.9591)	58614B73MethBc5S4(0.9588)	GEMS-0101(0.9585)	58613B73MethBc5S4(0.958)	NC372(0.9566)	58804Mo17MethBcS3(0.9561)
NC280	NC372(0.9968)	NC252(0.9961)	B73(0.9947)	GEMS-0101(0.994)	F42(0.9939)	B73Htrhm(0.9931)	DJ7(0.9921)	58804Mo17MethBcS3(0.9917)	58802Mo17MethBcS3(0.9912)	58614B73MethBc5S4(0.9904)
NC282	NC254(0.9895)	NC280(0.9876)	B73(0.9874)	GEMS-0101(0.9873)	NC372(0.987)	F42(0.9865)	NC252(0.9862)	58802Mo17MethBcS3(0.9856)	58804Mo17MethBcS3(0.9856)	B73Htrhm(0.9855)
NC284	GEMS-0101(0.9858)	B73(0.9852)	F42(0.9845)	B73Htrhm(0.9838)	DJ7(0.9826)	NC372(0.9817)	NC252(0.9813)	58804Mo17MethBcS3(0.9812)	58802Mo17MethBcS3(0.9809)	58614B73MethBc5S4(0.9809)
[truncated: 832 more rows]
